# Supplementary material for: Modification of RNF183 via m6A Methylation Mediates Podocyte Dysfunction in Diabetic Nephropathy by Regulating PKM2 Ubiquitination and Degradation
Source: Cells. 2025 Mar 1;14(5):365. doi: 10.3390/cells14050365 (PMC11899265; doi:10.3390/cells14050365)
Supplement: Supplementary file 1 [file cells-14-00365-s001.zip]

Archive with 3 entries (3 files):
- Supplementary material S1:Fig.1A.xlsx
- Supplementary material S2:Fig. 6A.xlsx
- Supplementary material S3:Fig. 6B.xlsx
