# Supplementary material for: Modification of RNF183 via m6A Methylation Mediates Podocyte Dysfunction in Diabetic Nephropathy by Regulating PKM2 Ubiquitination and Degradation
Source: Cells. 2025 Mar 1;14(5):365. doi: 10.3390/cells14050365 (PMC11899265; doi:10.3390/cells14050365)
Supplement: Supplementary file 1 [file cells-14-00365-s001.zip › Supplementary material S1:Fig.1A.xlsx]

## Sheet: Sheet1
gene_id	gene_name	transcript_id	GO	KEGG	KO_ENTRY	EC	Description	trans_type	FPKM.db_db1	FPKM.db_db2	FPKM.db_db3	FPKM.db_m1	FPKM.db_m2	FPKM.db_m3	fc	log2(fc)	pval	qval	regulation	significant
ENSMUSG00000086782	E130102H24Rik	ENSMUST00000144604;ENSMUST00000189920	NA	NA	NA	NA	RIKEN cDNA E130102H24 gene [Source:MGI Symbol;Acc:MGI:1925116]	lincRNA	0.165027	0.240627	0.226568	15.7258	9.64015	10.4788	0.0176378	-5.82519	7.71941e-52	2.46496e-47	down	yes
ENSMUSG00000067575	Rpl35a-ps3	ENSMUST00000147311	NA	NA	NA	NA	ribosomal protein L35A, pseudogene 3 [Source:MGI Symbol;Acc:MGI:3704473]	processed_pseudogene	46.6355	62.586	35.6261	4.21437	3.57618	2.01765	14.768	3.8844	2.35656e-29	3.76248e-25	up	yes
ENSMUSG00000018924	Alox15	ENSMUST00000019068;ENSMUST00000130000	GO:0001503(ossification);GO:0002820(negative regulation of adaptive immune response);GO:0004052(arachidonate 12(S)-lipoxygenase activity);GO:0005506(iron ion binding);GO:0005515(protein binding);GO:0005546(phosphatidylinositol-4,5-bisphosphate binding);GO:0005737(cytoplasm);GO:0005811(lipid droplet);GO:0005829(cytosol);GO:0005886(plasma membrane);GO:0006629(lipid metabolic process);GO:0006631(fat…	00590(Arachidonic acid metabolism);00591(Linoleic acid metabolism);04216(Ferroptosis);04217(Necroptosis);04726(Serotonergic synapse);04726(Serotonergic synapse)	NA	NA	arachidonate 15-lipoxygenase [Source:MGI Symbol;Acc:MGI:87997]	protein_coding;processed_transcript	0.138423	0.247405	0.452284	13.738	5.42778	4.12861	0.0359792	-4.79669	9.12572e-23	9.71342e-19	down	yes
ENSMUSG00000021277	Traf3	ENSMUST00000021706;ENSMUST00000143395;ENSMUST00000139162;ENSMUST00000117269	GO:0001817(regulation of cytokine production);GO:0002224(toll-like receptor signaling pathway);GO:0002376(immune system process);GO:0004842(ubiquitin-protein transferase activity);GO:0005164(tumor necrosis factor receptor binding);GO:0005515(protein binding);GO:0005737(cytoplasm);GO:0005768(endosome);GO:0006915(apoptotic process);GO:0007165(signal transduction);GO:0008063(Toll signaling pathway);…	04064(NF-kappa B signaling pathway);04620(Toll-like receptor signaling pathway);04621(NOD-like receptor signaling pathway);04622(RIG-I-like receptor signaling pathway);04657(IL-17 signaling pathway);04668(TNF signaling pathway);05160(Hepatitis C);05161(Hepatitis B);05162(Measles);05165(Human papillomavirus infection);05167(Kaposi sarcoma-associated herpesvirus infection);05168(Herpes simplex viru…	K03174	NA	TNF receptor-associated factor 3 [Source:MGI Symbol;Acc:MGI:108041]	protein_coding;retained_intron	2.60719	2.88441	2.50808	0.411158	0.586524	0.452584	5.516	2.46362	3.21415e-20	2.56585e-16	up	yes
ENSMUSG00000035540	Gc	ENSMUST00000049209;ENSMUST00000200534	GO:0003779(actin binding);GO:0005499(vitamin D binding);GO:0005576(extracellular region);GO:0005615(extracellular space);GO:0005737(cytoplasm);GO:0005829(cytosol);GO:0030424(axon);GO:0035461(vitamin transmembrane transport);GO:0042359(vitamin D metabolic process);GO:0048471(perinuclear region of cytoplasm);GO:0051180(vitamin transport);GO:0090482(vitamin transmembrane transporter activity);GO:190…	NA	K12258	NA	vitamin D binding protein [Source:MGI Symbol;Acc:MGI:95669]	protein_coding	74.5194	99.2617	52.1981	12.0181	2.67142	4.08409	12.037	3.58941	1.52972e-16	9.7694e-13	up	yes
ENSMUSG00000015568	Lpl	ENSMUST00000015712;ENSMUST00000213071;ENSMUST00000101463	GO:0004465(lipoprotein lipase activity);GO:0004620(phospholipase activity);GO:0004806(triglyceride lipase activity);GO:0005102(signaling receptor binding);GO:0005509(calcium ion binding);GO:0005515(protein binding);GO:0005576(extracellular region);GO:0005615(extracellular space);GO:0005886(plasma membrane);GO:0006629(lipid metabolic process);GO:0006631(fatty acid metabolic process);GO:0006633(fat…	00561(Glycerolipid metabolism);03320(PPAR signaling pathway);04979(Cholesterol metabolism);05010(Alzheimer disease);05010(Alzheimer disease)	K01059	EC:3.1.1.34	lipoprotein lipase [Source:MGI Symbol;Acc:MGI:96820]	protein_coding;retained_intron	8.47284	8.13908	7.73539	46.0014	32.2488	23.1362	0.240143	-2.05803	1.64124e-15	8.7347e-12	down	yes
ENSMUSG00000106535	Gm43031	ENSMUST00000198500	NA	NA	NA	NA	predicted gene 43031 [Source:MGI Symbol;Acc:MGI:5663168]	sense_intronic	0.827921	0.629852	0.846115	3.97913	3.5743	4.90686	0.184898	-2.43519	1.94605e-15	8.87732e-12	down	yes
ENSMUSG00000080665	Mir1199	ENSMUST00000117015	NA	NA	NA	NA	microRNA 1199 [Source:MGI Symbol;Acc:MGI:3783372]	miRNA	12.5337	8.61241	23.1934	0.1932	0.184609	0.222318	73.8836	6.20718	7.47667e-13	2.98431e-09	up	yes
ENSMUSG00000058883	Zfp708	ENSMUST00000109742;ENSMUST00000190566;ENSMUST00000109743	GO:0003676(nucleic acid binding);GO:0005575(cellular_component);GO:0006355(regulation of transcription, DNA-templated);GO:0046872(metal ion binding);GO:0046872(metal ion binding)	05168(Herpes simplex virus 1 infection);05168(Herpes simplex virus 1 infection)	K09228	NA	zinc finger protein 708 [Source:MGI Symbol;Acc:MGI:3040674]	protein_coding	0	0.00201011	0	1.82974	0.69768	0.992085	0.000571136	-10.7739	1.52892e-12	5.40308e-09	down	yes
ENSMUSG00000023120	Ldc1	ENSMUST00000023884;ENSMUST00000124528	GO:0003824(catalytic activity);GO:0005737(cytoplasm);GO:0006596(polyamine biosynthetic process);GO:0033387(putrescine biosynthetic process from ornithine);GO:0033387(putrescine biosynthetic process from ornithine)	00330(Arginine and proline metabolism);00480(Glutathione metabolism);00480(Glutathione metabolism)	K01581	EC:4.1.1.17	leucine decarboxylase 1 [Source:MGI Symbol;Acc:MGI:2685699]	protein_coding;processed_transcript	4.56868	1.99797	2.9954	19.3173	11.6204	17.1554	0.198824	-2.33044	1.69206e-12	5.40308e-09	down	yes
ENSMUSG00000031382	Asb11	ENSMUST00000033755;ENSMUST00000036858;ENSMUST00000134085	GO:0003674(molecular_function);GO:0005515(protein binding);GO:0005783(endoplasmic reticulum);GO:0016567(protein ubiquitination);GO:0035556(intracellular signal transduction);GO:0045732(positive regulation of protein catabolic process);GO:0045732(positive regulation of protein catabolic process)	NA	K10333	NA	ankyrin repeat and SOCS box-containing 11 [Source:MGI Symbol;Acc:MGI:1916104]	protein_coding;retained_intron	3.14485	5.51972	2.94785	0.907413	0.338501	0.478045	6.7359	2.75187	2.74118e-12	7.95741e-09	up	yes
ENSMUSG00000104375	Gm6300	ENSMUST00000192393	NA	NA	NA	NA	predicted gene 6300 [Source:MGI Symbol;Acc:MGI:3648364]	unprocessed_pseudogene	0	0	0	1.82403	13.9706	11.5502	1.0971e-05	-16.4759	4.06262e-12	1.08106e-08	down	yes
ENSMUSG00000062908	Acadm	ENSMUST00000072697;ENSMUST00000135724;ENSMUST00000196688;ENSMUST00000137161;ENSMUST00000156310;ENSMUST00000196188;ENSMUST00000199342;ENSMUST00000200250;ENSMUST00000130713;ENSMUST00000150070	GO:0000062(fatty-acyl-CoA binding);GO:0001889(liver development);GO:0003995(acyl-CoA dehydrogenase activity);GO:0005739(mitochondrion);GO:0005759(mitochondrial matrix);GO:0005978(glycogen biosynthetic process);GO:0006082(organic acid metabolic process);GO:0006111(regulation of gluconeogenesis);GO:0006629(lipid metabolic process);GO:0006631(fatty acid metabolic process);GO:0006635(fatty acid beta-…	00071(Fatty acid degradation);00280(Valine, leucine and isoleucine degradation);00410(beta-Alanine metabolism);00640(Propanoate metabolism);03320(PPAR signaling pathway);03320(PPAR signaling pathway)	K00249	EC:1.3.8.7	acyl-Coenzyme A dehydrogenase, medium chain [Source:MGI Symbol;Acc:MGI:87867]	protein_coding;retained_intron;nonsense_mediated_decay	92.5365	89.7361	97.0332	243.111	245.267	208.181	0.400979	-1.3184	5.61178e-12	1.37843e-08	down	yes
ENSMUSG00000056025	Clca3a1	ENSMUST00000059091;ENSMUST00000029932	GO:0005229(intracellular calcium activated chloride channel activity);GO:0005886(plasma membrane);GO:0005887(integral component of plasma membrane);GO:0006508(proteolysis);GO:0006811(ion transport);GO:0006821(chloride transport);GO:0008233(peptidase activity);GO:0008237(metallopeptidase activity);GO:0016020(membrane);GO:0016787(hydrolase activity);GO:0046872(metal ion binding);GO:1902476(chloride…	04924(Renin secretion);04972(Pancreatic secretion);04972(Pancreatic secretion)	K05030	NA	chloride channel accessory 3A1 [Source:MGI Symbol;Acc:MGI:1316732]	protein_coding;nonsense_mediated_decay	12.5463	13.8059	9.56741	3.20284	3.0308	4.19272	3.44507	1.78454	7.26501e-12	1.65704e-08	up	yes
ENSMUSG00000097346	Rps18-ps4	ENSMUST00000180396	NA	NA	NA	NA	ribosomal protein S18, pseudogene 4 [Source:MGI Symbol;Acc:MGI:5477113]	lincRNA	160.266	0	0	0	0	0	534219	19.0271	1.01901e-11	2.16927e-08	up	yes
ENSMUSG00000057074	Ces1g	ENSMUST00000044602	GO:0004771(sterol esterase activity);GO:0004806(triglyceride lipase activity);GO:0005615(extracellular space);GO:0005737(cytoplasm);GO:0005783(endoplasmic reticulum);GO:0005788(endoplasmic reticulum lumen);GO:0005811(lipid droplet);GO:0008203(cholesterol metabolic process);GO:0009617(response to bacterium);GO:0010468(regulation of gene expression);GO:0010875(positive regulation of cholesterol eff…	NA	NA	NA	carboxylesterase 1G [Source:MGI Symbol;Acc:MGI:88378]	protein_coding	0.066035	0.071524	0.095453	0.465682	1.89618	1.66471	0.0578686	-4.11108	2.55953e-11	5.10818e-08	down	yes
ENSMUSG00000009376	Met	ENSMUST00000080469;ENSMUST00000115443;ENSMUST00000145473;ENSMUST00000148903;ENSMUST00000152802	GO:0000166(nucleotide binding);GO:0001886(endothelial cell morphogenesis);GO:0004672(protein kinase activity);GO:0004713(protein tyrosine kinase activity);GO:0004714(transmembrane receptor protein tyrosine kinase activity);GO:0005515(protein binding);GO:0005524(ATP binding);GO:0006468(protein phosphorylation);GO:0007169(transmembrane receptor protein tyrosine kinase signaling pathway);GO:0009925(…	01521(EGFR tyrosine kinase inhibitor resistance);04010(MAPK signaling pathway);04014(Ras signaling pathway);04015(Rap1 signaling pathway);04151(PI3K-Akt signaling pathway);04360(Axon guidance);04510(Focal adhesion);04520(Adherens junction);05100(Bacterial invasion of epithelial cells);05144(Malaria);05200(Pathways in cancer);05202(Transcriptional misregulation in cancer);05205(Proteoglycans in ca…	K05099	EC:2.7.10.1	met proto-oncogene [Source:MGI Symbol;Acc:MGI:96969]	protein_coding;retained_intron	8.40703	5.50273	5.33595	1.20831	2.01108	1.46067	4.11228	2.03994	2.9492e-11	5.53964e-08	up	yes
ENSMUSG00000006800	Sulf2	ENSMUST00000143996;ENSMUST00000109249;ENSMUST00000088086;ENSMUST00000139266;ENSMUST00000146497;ENSMUST00000125503	GO:0001822(kidney development);GO:0002063(chondrocyte development);GO:0003094(glomerular filtration);GO:0003824(catalytic activity);GO:0004065(arylsulfatase activity);GO:0005509(calcium ion binding);GO:0005539(glycosaminoglycan binding);GO:0005615(extracellular space);GO:0005783(endoplasmic reticulum);GO:0005794(Golgi apparatus);GO:0005795(Golgi stack);GO:0005886(plasma membrane);GO:0006790(sulfu…	NA	K14607	EC:3.1.6.-	sulfatase 2 [Source:MGI Symbol;Acc:MGI:1919293]	retained_intron;protein_coding	8.36661	9.13997	6.73853	3.52062	2.89182	2.7329	2.65109	1.40659	1.0911e-10	1.89559e-07	up	yes
ENSMUSG00000021213	Akr1c13	ENSMUST00000021634;ENSMUST00000128892	GO:0004032(alditol:NADP+ 1-oxidoreductase activity);GO:0004033(aldo-keto reductase (NADP) activity);GO:0005829(cytosol);GO:0006805(xenobiotic metabolic process);GO:0008106(alcohol dehydrogenase (NADP+) activity);GO:0008202(steroid metabolic process);GO:0016229(steroid dehydrogenase activity);GO:0016491(oxidoreductase activity);GO:0047086(ketosteroid monooxygenase activity);GO:0055114(oxidation-re…	NA	K13374	EC:1.1.1.218	aldo-keto reductase family 1, member C13 [Source:MGI Symbol;Acc:MGI:1351662]	protein_coding;nonsense_mediated_decay	8.53552	11.4679	9.62653	3.27252	3.09139	1.94794	3.56478	1.83381	1.1279e-10	1.89559e-07	up	yes
ENSMUSG00000061808	Ttr	ENSMUST00000075312	GO:0005179(hormone activity);GO:0005515(protein binding);GO:0005576(extracellular region);GO:0005615(extracellular space);GO:0006144(purine nucleobase metabolic process);GO:0007165(signal transduction);GO:0032991(protein-containing complex);GO:0042562(hormone binding);GO:0042572(retinol metabolic process);GO:0042802(identical protein binding);GO:0044877(protein-containing complex binding);GO:0070…	04918(Thyroid hormone synthesis)	K20731	NA	transthyretin [Source:MGI Symbol;Acc:MGI:98865]	protein_coding	3.13007	2.14317	1.48538	0.179754	0.323583	0.121202	10.8218	3.43587	2.07611e-10	3.31472e-07	up	yes
ENSMUSG00000001467	Cyp51	ENSMUST00000001507;ENSMUST00000151539;ENSMUST00000199909	GO:0004497(monooxygenase activity);GO:0005506(iron ion binding);GO:0005783(endoplasmic reticulum);GO:0005789(endoplasmic reticulum membrane);GO:0006629(lipid metabolic process);GO:0006694(steroid biosynthetic process);GO:0006695(cholesterol biosynthetic process);GO:0008202(steroid metabolic process);GO:0008203(cholesterol metabolic process);GO:0008398(sterol 14-demethylase activity);GO:0016020(me…	00100(Steroid biosynthesis);00100(Steroid biosynthesis)	K05917	EC:1.14.14.154	cytochrome P450, family 51 [Source:MGI Symbol;Acc:MGI:106040]	protein_coding;retained_intron	10.378	5.18182	9.01538	26.6388	55.1207	34.8049	0.21083	-2.24585	2.4196e-10	3.67917e-07	down	yes
ENSMUSG00000044646	Zbtb7c	ENSMUST00000058997;ENSMUST00000167921;ENSMUST00000236462	GO:0000978(RNA polymerase II cis-regulatory region sequence-specific DNA binding);GO:0003676(nucleic acid binding);GO:0003700(DNA-binding transcription factor activity);GO:0005515(protein binding);GO:0005634(nucleus);GO:0006357(regulation of transcription by RNA polymerase II);GO:0008285(negative regulation of cell population proliferation);GO:0045600(positive regulation of fat cell differentiati…	NA	K10494	NA	zinc finger and BTB domain containing 7C [Source:MGI Symbol;Acc:MGI:2443302]	protein_coding;nonsense_mediated_decay	1.28465	1.47012	1.55109	0.425508	0.466244	0.382065	3.38028	1.75714	3.10916e-10	4.5128e-07	up	yes
ENSMUSG00000005553	Atp4a	ENSMUST00000005692;ENSMUST00000165410;ENSMUST00000170371;ENSMUST00000167761;ENSMUST00000171014	GO:0000166(nucleotide binding);GO:0000287(magnesium ion binding);GO:0005524(ATP binding);GO:0006811(ion transport);GO:0006813(potassium ion transport);GO:0008556(potassium transmembrane transporter activity, phosphorylative mechanism);GO:0008900(potassium:proton exchanging ATPase activity);GO:0016020(membrane);GO:0016021(integral component of membrane);GO:0046872(metal ion binding);GO:0071805(pot…	00190(Oxidative phosphorylation);04966(Collecting duct acid secretion);04971(Gastric acid secretion);04971(Gastric acid secretion)	K01542	EC:7.2.2.19	ATPase, H+/K+ exchanging, gastric, alpha polypeptide [Source:MGI Symbol;Acc:MGI:88113]	protein_coding;retained_intron;nonsense_mediated_decay	8.15856	13.4295	10.6859	3.83879	3.69649	3.13046	3.02595	1.59739	5.95575e-10	8.26866e-07	up	yes
ENSMUSG00000079471	Mymx	ENSMUST00000169137;ENSMUST00000178858;ENSMUST00000208801;ENSMUST00000113529	GO:0000139(Golgi membrane);GO:0005515(protein binding);GO:0005789(endoplasmic reticulum membrane);GO:0005886(plasma membrane);GO:0005887(integral component of plasma membrane);GO:0007517(muscle organ development);GO:0007520(myoblast fusion);GO:0014905(myoblast fusion involved in skeletal muscle regeneration);GO:0016020(membrane);GO:0016021(integral component of membrane);GO:0043403(skeletal muscl…	NA	NA	NA	myomixer, myoblast fusion factor [Source:MGI Symbol;Acc:MGI:3649059]	protein_coding	14.402	10.6532	10.2272	4.37305	2.11272	3.13408	3.66766	1.87486	6.73997e-10	8.96754e-07	up	yes
ENSMUSG00000039463	Slc9a8	ENSMUST00000148454;ENSMUST00000073873;ENSMUST00000155585;ENSMUST00000135353;ENSMUST00000125855;ENSMUST00000139673;ENSMUST00000047815;ENSMUST00000124139;ENSMUST00000150326;ENSMUST00000141400;ENSMUST00000149607	GO:0000139(Golgi membrane);GO:0005794(Golgi apparatus);GO:0006811(ion transport);GO:0006812(cation transport);GO:0006814(sodium ion transport);GO:0006885(regulation of pH);GO:0015297(antiporter activity);GO:0015299(solute:proton antiporter activity);GO:0015385(sodium:proton antiporter activity);GO:0015386(potassium:proton antiporter activity);GO:0016020(membrane);GO:0016021(integral component of …	NA	K14724	NA	solute carrier family 9 (sodium/hydrogen exchanger), member 8 [Source:MGI Symbol;Acc:MGI:1924281]	processed_transcript;protein_coding;retained_intron	5.91225	5.2708	5.93617	24.2382	14.2073	13.0455	0.33247	-1.5887	7.18812e-10	9.18124e-07	down	yes
ENSMUSG00000031765	Mt1	ENSMUST00000034215;ENSMUST00000211807;ENSMUST00000212291	GO:0005507(copper ion binding);GO:0005634(nucleus);GO:0005737(cytoplasm);GO:0005764(lysosome);GO:0005829(cytosol);GO:0006875(cellular metal ion homeostasis);GO:0006882(cellular zinc ion homeostasis);GO:0007263(nitric oxide mediated signal transduction);GO:0008270(zinc ion binding);GO:0010273(detoxification of copper ion);GO:0035924(cellular response to vascular endothelial growth factor stimulus)…	04978(Mineral absorption);04978(Mineral absorption)	K14739	NA	metallothionein 1 [Source:MGI Symbol;Acc:MGI:97171]	protein_coding	826.854	767.505	323.611	175.138	40.675	51.7267	7.16893	2.84176	8.45392e-10	1.03827e-06	up	yes
ENSMUSG00000082062	Ftl2-ps	ENSMUST00000118517	NA	NA	NA	NA	ferritin light polypeptide 2, pseudogene [Source:MGI Symbol;Acc:MGI:95590]	processed_pseudogene	18.3874	12.2983	12.6871	1.43916	3.72598	2.36767	5.75785	2.52553	9.28679e-10	1.09832e-06	up	yes
ENSMUSG00000048911	Rnf24	ENSMUST00000110194;ENSMUST00000165420;ENSMUST00000059372;ENSMUST00000183902;ENSMUST00000142982	GO:0000139(Golgi membrane);GO:0005794(Golgi apparatus);GO:0008270(zinc ion binding);GO:0012505(endomembrane system);GO:0016020(membrane);GO:0016021(integral component of membrane);GO:0016567(protein ubiquitination);GO:0046872(metal ion binding);GO:0061630(ubiquitin protein ligase activity);GO:0061630(ubiquitin protein ligase activity)	NA	NA	NA	ring finger protein 24 [Source:MGI Symbol;Acc:MGI:1261771]	protein_coding;nonsense_mediated_decay;retained_intron	3.29811	1.71038	1.79804	14.2387	5.9582	10.1063	0.224615	-2.15447	1.09121e-09	1.24444e-06	down	yes
ENSMUSG00000109493	Gm45208	ENSMUST00000207461	GO:0000045(autophagosome assembly);GO:0000407(phagophore assembly site);GO:0000422(autophagy of mitochondrion);GO:0005515(protein binding);GO:0005829(cytosol);GO:0006497(protein lipidation);GO:0006914(autophagy);GO:0016020(membrane);GO:0016021(integral component of membrane);GO:0019898(extrinsic component of membrane);GO:0032266(phosphatidylinositol-3-phosphate binding);GO:0034045(phagophore asse…	NA	NA	NA	predicted gene 45208 [Source:MGI Symbol;Acc:MGI:5753784]	nonsense_mediated_decay	0.467593	0.703186	0.92827	0	0	0	6996.83	12.7725	1.34777e-09	1.48403e-06	up	yes
ENSMUSG00000046598	Bdh1	ENSMUST00000089759;ENSMUST00000115227;ENSMUST00000128286;ENSMUST00000149039;ENSMUST00000232433	GO:0003824(catalytic activity);GO:0003858(3-hydroxybutyrate dehydrogenase activity);GO:0005543(phospholipid binding);GO:0005654(nucleoplasm);GO:0005739(mitochondrion);GO:0005743(mitochondrial inner membrane);GO:0005759(mitochondrial matrix);GO:0008152(metabolic process);GO:0016020(membrane);GO:0016491(oxidoreductase activity);GO:0055114(oxidation-reduction process);GO:0099617(matrix side of mitoc…	00072(Synthesis and degradation of ketone bodies);00650(Butanoate metabolism);00650(Butanoate metabolism)	K00019	EC:1.1.1.30	3-hydroxybutyrate dehydrogenase, type 1 [Source:MGI Symbol;Acc:MGI:1919161]	protein_coding;retained_intron;nonsense_mediated_decay	15.2006	13.2774	16.1308	39.5706	31.7312	31.0328	0.43591	-1.1979	1.46185e-09	1.55599e-06	down	yes
ENSMUSG00000117098	Gm49909	ENSMUST00000233417	GO:0001725(stress fiber);GO:0005509(calcium ion binding);GO:0005515(protein binding);GO:0005903(brush border);GO:0008360(regulation of cell shape);GO:0016459(myosin complex);GO:0016460(myosin II complex);GO:0030018(Z disc);GO:0032036(myosin heavy chain binding);GO:0032991(protein-containing complex);GO:0035254(glutamate receptor binding);GO:0045177(apical part of cell);GO:0046872(metal ion bindin…	NA	NA	NA	predicted gene, 49909 [Source:MGI Symbol;Acc:MGI:6270609]	protein_coding	7.77802	0	0	0	0	0	25926.7	14.6622	2.18017e-09	2.24572e-06	up	yes
ENSMUSG00000022591	Gm9747	ENSMUST00000023262	GO:0003674(molecular_function);GO:0005575(cellular_component);GO:0008150(biological_process)	NA	NA	NA	predicted gene 9747 [Source:MGI Symbol;Acc:MGI:3710571]	protein_coding	5.14152	0	0	0	0	0	17138.4	14.0649	2.81983e-09	2.81384e-06	up	yes
ENSMUSG00000029368	Alb	ENSMUST00000031314	GO:0003677(DNA binding);GO:0005504(fatty acid binding);GO:0005515(protein binding);GO:0005576(extracellular region);GO:0005604(basement membrane);GO:0005615(extracellular space);GO:0005737(cytoplasm);GO:0005783(endoplasmic reticulum);GO:0005794(Golgi apparatus);GO:0008144(drug binding);GO:0008270(zinc ion binding);GO:0008289(lipid binding);GO:0009267(cellular response to starvation);GO:0015643(to…	04918(Thyroid hormone synthesis)	K16141	NA	albumin [Source:MGI Symbol;Acc:MGI:87991]	protein_coding	4.86969	5.81686	4.69179	1.7916	1.61013	2.03485	2.82868	1.50013	3.21502e-09	3.11097e-06	up	yes
ENSMUSG00000078922	Tgtp1	ENSMUST00000068063	GO:0000166(nucleotide binding);GO:0002376(immune system process);GO:0003924(GTPase activity);GO:0005525(GTP binding);GO:0005737(cytoplasm);GO:0005783(endoplasmic reticulum);GO:0005789(endoplasmic reticulum membrane);GO:0005794(Golgi apparatus);GO:0006952(defense response);GO:0006955(immune response);GO:0009615(response to virus);GO:0009617(response to bacterium);GO:0016020(membrane);GO:0016787(hy…	NA	NA	NA	T cell specific GTPase 1 [Source:MGI Symbol;Acc:MGI:98734]	protein_coding	0.266016	0.430794	0.354726	1.42077	1.84963	1.34297	0.227932	-2.13332	4.56971e-09	4.29177e-06	down	yes
ENSMUSG00000024757	Slc22a19	ENSMUST00000025666;ENSMUST00000138317;ENSMUST00000141771	GO:0002238(response to molecule of fungal origin);GO:0005886(plasma membrane);GO:0006811(ion transport);GO:0008202(steroid metabolic process);GO:0008514(organic anion transmembrane transporter activity);GO:0015711(organic anion transport);GO:0016020(membrane);GO:0016021(integral component of membrane);GO:0016324(apical plasma membrane);GO:0019534(toxin transmembrane transporter activity);GO:00228…	NA	K08206	NA	solute carrier family 22 (organic anion transporter), member 19 [Source:MGI Symbol;Acc:MGI:2442751]	protein_coding;retained_intron	12.46	3.97445	7.16576	37.0956	32.1083	30.2889	0.237205	-2.07579	6.30989e-09	5.75678e-06	down	yes
ENSMUSG00000090817	Gm4450	ENSMUST00000167753;ENSMUST00000188356	GO:0003854(3-beta-hydroxy-delta5-steroid dehydrogenase activity);GO:0005737(cytoplasm);GO:0006694(steroid biosynthetic process);GO:0008207(C21-steroid hormone metabolic process);GO:0016491(oxidoreductase activity);GO:0016616(oxidoreductase activity, acting on the CH-OH group of donors, NAD or NADP as acceptor);GO:0021766(hippocampus development);GO:0043231(intracellular membrane-bounded organelle…	NA	NA	NA	predicted gene 4450 [Source:MGI Symbol;Acc:MGI:3782634]	protein_coding	50.8082	29.1136	49.0738	173.281	116.441	107.9	0.324417	-1.62408	7.26492e-09	6.44398e-06	down	yes
ENSMUSG00000095388	Gm10681	ENSMUST00000186215;ENSMUST00000058728;ENSMUST00000178221	GO:0000253(3-keto sterol reductase activity);GO:0003854(3-beta-hydroxy-delta5-steroid dehydrogenase activity);GO:0005496(steroid binding);GO:0005737(cytoplasm);GO:0005739(mitochondrion);GO:0005743(mitochondrial inner membrane);GO:0005783(endoplasmic reticulum);GO:0005789(endoplasmic reticulum membrane);GO:0006629(lipid metabolic process);GO:0006694(steroid biosynthetic process);GO:0008202(steroid…	00140(Steroid hormone biosynthesis);04913(Ovarian steroidogenesis);04925(Aldosterone synthesis and secretion);04927(Cortisol synthesis and secretion);04934(Cushing syndrome);04934(Cushing syndrome)	K00070	5.3.3.1;EC:1.1.1.145	predicted gene 10681 [Source:MGI Symbol;Acc:MGI:3711284]	protein_coding	28.0602	14.4752	27.2771	96.8498	76.1612	59.403	0.30038	-1.73514	7.86932e-09	6.6227e-06	down	yes
ENSMUSG00000113555	Gm10095	ENSMUST00000222765	NA	NA	NA	NA	predicted gene 10095 [Source:MGI Symbol;Acc:MGI:3642130]	processed_pseudogene	0	0	10.4369	0	0	0	34789.6	15.0864	7.8812e-09	6.6227e-06	up	yes
ENSMUSG00000033715	Akr1c14	ENSMUST00000118717;ENSMUST00000041768;ENSMUST00000147180	GO:0004032(alditol:NADP+ 1-oxidoreductase activity);GO:0005496(steroid binding);GO:0005829(cytosol);GO:0006693(prostaglandin metabolic process);GO:0008106(alcohol dehydrogenase (NADP+) activity);GO:0008202(steroid metabolic process);GO:0008207(C21-steroid hormone metabolic process);GO:0016229(steroid dehydrogenase activity);GO:0016491(oxidoreductase activity);GO:0021766(hippocampus development);G…	NA	NA	NA	aldo-keto reductase family 1, member C14 [Source:MGI Symbol;Acc:MGI:2145458]	protein_coding;nonsense_mediated_decay	7.63716	2.60599	12.9091	26.6587	91.225	64.1696	0.127173	-2.97513	9.27437e-09	7.59357e-06	down	yes
ENSMUSG00000019894	Slc6a15	ENSMUST00000217905;ENSMUST00000218844;ENSMUST00000074204;ENSMUST00000219936;ENSMUST00000179636	GO:0003333(amino acid transmembrane transport);GO:0005298(proline:sodium symporter activity);GO:0005328(neurotransmitter:sodium symporter activity);GO:0005886(plasma membrane);GO:0005887(integral component of plasma membrane);GO:0006811(ion transport);GO:0006814(sodium ion transport);GO:0006836(neurotransmitter transport);GO:0006865(amino acid transport);GO:0015293(symporter activity);GO:0015804(…	NA	K05048	NA	solute carrier family 6 (neurotransmitter transporter), member 15 [Source:MGI Symbol;Acc:MGI:2143484]	protein_coding;retained_intron	2.66225	1.92621	3.30318	20.7682	6.51033	9.19822	0.216347	-2.20858	9.61281e-09	7.6739e-06	down	yes
ENSMUSG00000101628	Gm28177	ENSMUST00000185516	NA	NA	NA	NA	predicted gene 28177 [Source:MGI Symbol;Acc:MGI:5578883]	processed_transcript	0.000343	0	0	1.43515	0.058046	0.336749	0.000187437	-12.3813	1.32736e-08	1.03378e-05	down	yes
ENSMUSG00000056071	S100a9	ENSMUST00000069960;ENSMUST00000117167	GO:0002376(immune system process);GO:0002523(leukocyte migration involved in inflammatory response);GO:0002793(positive regulation of peptide secretion);GO:0005509(calcium ion binding);GO:0005576(extracellular region);GO:0005615(extracellular space);GO:0005654(nucleoplasm);GO:0005737(cytoplasm);GO:0005829(cytosol);GO:0005856(cytoskeleton);GO:0005886(plasma membrane);GO:0006417(regulation of trans…	04657(IL-17 signaling pathway);04657(IL-17 signaling pathway)	K21128	NA	S100 calcium binding protein A9 (calgranulin B) [Source:MGI Symbol;Acc:MGI:1338947]	protein_coding	17.696	11.8837	10.5435	3.73083	0.680233	1.29637	7.02999	2.81352	1.55686e-08	1.178e-05	up	yes
ENSMUSG00000074771	Ankef1	ENSMUST00000154394;ENSMUST00000149712;ENSMUST00000028726	GO:0003674(molecular_function);GO:0005515(protein binding);GO:0005575(cellular_component);GO:0008150(biological_process);GO:0008150(biological_process)	NA	NA	NA	ankyrin repeat and EF-hand domain containing 1 [Source:MGI Symbol;Acc:MGI:2441685]	processed_transcript;nonsense_mediated_decay	0	0	0	0.386886	0	0	0.000775421	-10.3327	1.58631e-08	1.178e-05	down	yes
ENSMUSG00000095538	Gm21983	ENSMUST00000154724	GO:0030198(extracellular matrix organization)	NA	NA	NA	predicted gene 21983 [Source:MGI Symbol;Acc:MGI:5439452]	nonsense_mediated_decay	0	0	0	0	1.10778	0	0.000270811	-11.8504	2.14432e-08	1.55619e-05	down	yes
ENSMUSG00000037263	Aldh3b3	ENSMUST00000025794;ENSMUST00000189124;ENSMUST00000179433	GO:0004028(3-chloroallyl aldehyde dehydrogenase activity);GO:0004029(aldehyde dehydrogenase (NAD+) activity);GO:0005737(cytoplasm);GO:0005886(plasma membrane);GO:0006081(cellular aldehyde metabolic process);GO:0016020(membrane);GO:0016491(oxidoreductase activity);GO:0016620(oxidoreductase activity, acting on the aldehyde or oxo group of donors, NAD or NADP as acceptor);GO:0043878(glyceraldehyde-3…	00010(Glycolysis / Gluconeogenesis);00340(Histidine metabolism);00350(Tyrosine metabolism);00360(Phenylalanine metabolism);00410(beta-Alanine metabolism);00980(Metabolism of xenobiotics by cytochrome P450);00982(Drug metabolism - cytochrome P450);05204(Chemical carcinogenesis);05204(Chemical carcinogenesis)	K00129	EC:1.2.1.5	aldehyde dehydrogenase 3 family, member B3 [Source:MGI Symbol;Acc:MGI:1920708]	protein_coding;nonsense_mediated_decay	0.489339	0.517754	0.51378	2.25581	1.23197	1.55746	0.301447	-1.73002	2.47618e-08	1.7571e-05	down	yes
ENSMUSG00000031283	Chrdl1	ENSMUST00000063029;ENSMUST00000207415;ENSMUST00000074660;ENSMUST00000112878	GO:0001503(ossification);GO:0001654(eye development);GO:0001709(cell fate determination);GO:0005515(protein binding);GO:0005576(extracellular region);GO:0007275(multicellular organism development);GO:0007399(nervous system development);GO:0030154(cell differentiation);GO:0030182(neuron differentiation);GO:0030514(negative regulation of BMP signaling pathway);GO:0030514(negative regulation of BMP …	NA	NA	NA	chordin-like 1 [Source:MGI Symbol;Acc:MGI:1933172]	protein_coding	0.446381	0.115643	0.109099	0.994911	1.95564	2.12967	0.132105	-2.92024	3.50341e-08	2.4149e-05	down	yes
ENSMUSG00000026864	Hspa5	ENSMUST00000100171;ENSMUST00000145466;ENSMUST00000155595;ENSMUST00000129333;ENSMUST00000137145;ENSMUST00000028222	GO:0000166(nucleotide binding);GO:0001554(luteolysis);GO:0005515(protein binding);GO:0005524(ATP binding);GO:0005576(extracellular region);GO:0005634(nucleus);GO:0005737(cytoplasm);GO:0005739(mitochondrion);GO:0005783(endoplasmic reticulum);GO:0005788(endoplasmic reticulum lumen);GO:0005789(endoplasmic reticulum membrane);GO:0005790(smooth endoplasmic reticulum);GO:0005793(endoplasmic reticulum-G…	03060(Protein export);04141(Protein processing in endoplasmic reticulum);04612(Antigen processing and presentation);04918(Thyroid hormone synthesis);05020(Prion diseases);05020(Prion diseases)	K09490	NA	heat shock protein 5 [Source:MGI Symbol;Acc:MGI:95835]	protein_coding;retained_intron;nonsense_mediated_decay	25.3751	22.0732	16.0178	81.268	55.6065	45.3284	0.348327	-1.52149	3.55443e-08	2.4149e-05	down	yes
ENSMUSG00000063954	H2ac19	ENSMUST00000074976	GO:0000786(nucleosome);GO:0000790(nuclear chromatin);GO:0003677(DNA binding);GO:0005634(nucleus);GO:0005694(chromosome);GO:0006325(chromatin organization);GO:0006334(nucleosome assembly);GO:0006342(chromatin silencing);GO:0046982(protein heterodimerization activity)	04217(Necroptosis);05034(Alcoholism);05322(Systemic lupus erythematosus)	K11251	NA	H2A clustered histone 19 [Source:MGI Symbol;Acc:MGI:2448283]	protein_coding	4.60264	0	0	0	0	0	15342.1	13.9052	3.66577e-08	2.43865e-05	up	yes
ENSMUSG00000003849	Nqo1	ENSMUST00000003947	GO:0003955(NAD(P)H dehydrogenase (quinone) activity);GO:0004784(superoxide dismutase activity);GO:0005737(cytoplasm);GO:0005829(cytosol);GO:0006116(NADH oxidation);GO:0006801(superoxide metabolic process);GO:0006979(response to oxidative stress);GO:0007568(aging);GO:0007584(response to nutrient);GO:0009410(response to xenobiotic stimulus);GO:0014070(response to organic cyclic compound);GO:0014075…	00130(Ubiquinone and other terpenoid-quinone biosynthesis);05200(Pathways in cancer);05225(Hepatocellular carcinoma);05418(Fluid shear stress and atherosclerosis)	K00355	EC:1.6.5.2	NAD(P)H dehydrogenase, quinone 1 [Source:MGI Symbol;Acc:MGI:103187]	protein_coding	59.4539	74.5927	66.7559	28.2326	30.7903	30.1878	2.25088	1.17049	4.02871e-08	2.62541e-05	up	yes
ENSMUSG00000092232	Gm20521	ENSMUST00000134077	GO:0003676(nucleic acid binding);GO:0003723(RNA binding);GO:0005634(nucleus);GO:0005737(cytoplasm);GO:0005739(mitochondrion);GO:0005741(mitochondrial outer membrane);GO:0006397(mRNA processing);GO:0006915(apoptotic process);GO:0008630(intrinsic apoptotic signaling pathway in response to DNA damage);GO:0016020(membrane);GO:0042803(protein homodimerization activity);GO:0042981(regulation of apoptot…	NA	NA	NA	predicted gene 20521 [Source:MGI Symbol;Acc:MGI:5141986]	protein_coding	0	1.58405	0	0	0	0	5280.16	12.3664	5.19968e-08	3.32073e-05	up	yes
ENSMUSG00000063713	Klk1b24	ENSMUST00000073713	GO:0003073(regulation of systemic arterial blood pressure);GO:0004175(endopeptidase activity);GO:0004252(serine-type endopeptidase activity);GO:0005575(cellular_component);GO:0005615(extracellular space);GO:0006508(proteolysis);GO:0008233(peptidase activity);GO:0008236(serine-type peptidase activity);GO:0016787(hydrolase activity);GO:0016811(hydrolase activity, acting on carbon-nitrogen (but not …	04614(Renin-angiotensin system);04961(Endocrine and other factor-regulated calcium reabsorption)	K01325	EC:3.4.21.35	kallikrein 1-related peptidase b24 [Source:MGI Symbol;Acc:MGI:892021]	protein_coding	1.6975	1.91845	1.42303	0.257405	0.230441	0.261951	6.72046	2.74856	7.01035e-08	4.3893e-05	up	yes
ENSMUSG00000024313	Mep1b	ENSMUST00000082235;ENSMUST00000235102;ENSMUST00000234367	GO:0004222(metalloendopeptidase activity);GO:0005515(protein binding);GO:0005576(extracellular region);GO:0005886(plasma membrane);GO:0005887(integral component of plasma membrane);GO:0006508(proteolysis);GO:0006954(inflammatory response);GO:0008233(peptidase activity);GO:0008237(metallopeptidase activity);GO:0008270(zinc ion binding);GO:0016020(membrane);GO:0016021(integral component of membrane…	04974(Protein digestion and absorption);04974(Protein digestion and absorption)	K08606	EC:3.4.24.63	meprin 1 beta [Source:MGI Symbol;Acc:MGI:96964]	protein_coding;processed_transcript	11.1536	9.63284	13.4734	23.9261	34.3818	37.8194	0.356402	-1.48842	1.17852e-07	7.237e-05	down	yes
ENSMUSG00000026621	Mtarc1	ENSMUST00000048462;ENSMUST00000110992;ENSMUST00000189492	GO:0003824(catalytic activity);GO:0005739(mitochondrion);GO:0005741(mitochondrial outer membrane);GO:0005743(mitochondrial inner membrane);GO:0008940(nitrate reductase activity);GO:0016020(membrane);GO:0016021(integral component of membrane);GO:0016491(oxidoreductase activity);GO:0030151(molybdenum ion binding);GO:0030170(pyridoxal phosphate binding);GO:0042126(nitrate metabolic process);GO:00435…	NA	NA	NA	mitochondrial amidoxime reducing component 1 [Source:MGI Symbol;Acc:MGI:1913362]	protein_coding	3.71039	7.00818	1.70763	1.06521	0.250261	0.306386	7.66172	2.93767	1.22777e-07	7.39722e-05	up	yes
ENSMUSG00000037750	Fam222b	ENSMUST00000073705;ENSMUST00000155571;ENSMUST00000100782	GO:0003674(molecular_function);GO:0005654(nucleoplasm);GO:0008150(biological_process);GO:0008150(biological_process)	NA	NA	NA	family with sequence similarity 222, member B [Source:MGI Symbol;Acc:MGI:2384939]	protein_coding	0.761439	1.00977	0.900662	2.85215	2.19224	2.23583	0.367005	-1.44613	1.30865e-07	7.6883e-05	down	yes
ENSMUSG00000054986	Sec14l3	ENSMUST00000068322;ENSMUST00000129330	GO:0003674(molecular_function);GO:0008150(biological_process);GO:0008150(biological_process)	NA	NA	NA	SEC14-like lipid binding 3 [Source:MGI Symbol;Acc:MGI:3617848]	protein_coding;retained_intron	0.0911436	0	0.0307838	5.49517	3.20431	2.14587	0.0112424	-6.47491	1.32424e-07	7.6883e-05	down	yes
ENSMUSG00000022546	Gpt	ENSMUST00000229340;ENSMUST00000023203;ENSMUST00000230482;ENSMUST00000230283;ENSMUST00000229140;ENSMUST00000229856;ENSMUST00000231028;ENSMUST00000228987;ENSMUST00000229679	GO:0003824(catalytic activity);GO:0004021(L-alanine:2-oxoglutarate aminotransferase activity);GO:0005615(extracellular space);GO:0005737(cytoplasm);GO:0008483(transaminase activity);GO:0009058(biosynthetic process);GO:0016740(transferase activity);GO:0030170(pyridoxal phosphate binding);GO:0032869(cellular response to insulin stimulus);GO:0042594(response to starvation);GO:0042853(L-alanine catab…	00220(Arginine biosynthesis);00250(Alanine, aspartate and glutamate metabolism);00250(Alanine, aspartate and glutamate metabolism)	K00814	EC:2.6.1.2	glutamic pyruvic transaminase, soluble [Source:MGI Symbol;Acc:MGI:95802]	retained_intron;protein_coding	26.8589	33.2209	16.3887	10.7739	7.54302	8.73812	2.8264	1.49897	1.88024e-07	0.000107214	up	yes
ENSMUSG00000029461	Fam168a	ENSMUST00000207875;ENSMUST00000207078;ENSMUST00000049053;ENSMUST00000107042;ENSMUST00000208406;ENSMUST00000208013;ENSMUST00000208387;ENSMUST00000209084	GO:0003674(molecular_function);GO:0005575(cellular_component);GO:1905053(positive regulation of base-excision repair);GO:1905053(positive regulation of base-excision repair)	NA	NA	NA	family with sequence similarity 168, member A [Source:MGI Symbol;Acc:MGI:2442372]	protein_coding;retained_intron;processed_transcript	2.58601	3.05539	3.39874	1.21375	1.41578	1.15241	2.39035	1.25722	2.11008e-07	0.000118049	up	yes
ENSMUSG00000021670	Hmgcr	ENSMUST00000169966;ENSMUST00000172440;ENSMUST00000169196;ENSMUST00000022176;ENSMUST00000171537;ENSMUST00000168855;ENSMUST00000170287;ENSMUST00000163201;ENSMUST00000168374	GO:0004420(hydroxymethylglutaryl-CoA reductase (NADPH) activity);GO:0005515(protein binding);GO:0005778(peroxisomal membrane);GO:0005783(endoplasmic reticulum);GO:0005789(endoplasmic reticulum membrane);GO:0006629(lipid metabolic process);GO:0006694(steroid biosynthetic process);GO:0006695(cholesterol biosynthetic process);GO:0006743(ubiquinone metabolic process);GO:0007568(aging);GO:0007584(resp…	00900(Terpenoid backbone biosynthesis);04152(AMPK signaling pathway);04976(Bile secretion);04976(Bile secretion)	K00021	EC:1.1.1.34	3-hydroxy-3-methylglutaryl-Coenzyme A reductase [Source:MGI Symbol;Acc:MGI:96159]	protein_coding;retained_intron;nonsense_mediated_decay	3.31141	2.1688	1.17543	19.9487	9.10534	5.30313	0.193719	-2.36796	2.1442e-07	0.000118049	down	yes
ENSMUSG00000025610	Map3k7cl	ENSMUST00000026700	NA	NA	NA	NA	Map3k7 C-terminal like [Source:MGI Symbol;Acc:MGI:2446584]	protein_coding	12.0849	6.35577	9.60834	38.7399	29.829	19.3848	0.318906	-1.6488	2.35664e-07	0.000127546	down	yes
ENSMUSG00000024006	Stk38	ENSMUST00000156732;ENSMUST00000232836;ENSMUST00000009138;ENSMUST00000119274;ENSMUST00000232723;ENSMUST00000233329;ENSMUST00000232724;ENSMUST00000126893;ENSMUST00000126619;ENSMUST00000233093;ENSMUST00000144299;ENSMUST00000144516;ENSMUST00000126671;ENSMUST00000142366;ENSMUST00000145298;ENSMUST00000233723;ENSMUST00000129094;ENSMUST00000142923;ENSMUST00000141431;ENSMUST00000125070;ENSMUST00000140355;…	GO:0000166(nucleotide binding);GO:0000287(magnesium ion binding);GO:0004672(protein kinase activity);GO:0004674(protein serine/threonine kinase activity);GO:0005515(protein binding);GO:0005524(ATP binding);GO:0005634(nucleus);GO:0005737(cytoplasm);GO:0005829(cytosol);GO:0006464(cellular protein modification process);GO:0006468(protein phosphorylation);GO:0016301(kinase activity);GO:0016310(phosph…	NA	K08790	EC:2.7.11.1	serine/threonine kinase 38 [Source:MGI Symbol;Acc:MGI:2442572]	protein_coding;nonsense_mediated_decay;processed_transcript;retained_intron	2.13393	2.87578	3.02579	7.68338	5.85347	5.54726	0.421057	-1.24791	2.50896e-07	0.000133527	down	yes
ENSMUSG00000056054	S100a8	ENSMUST00000069927;ENSMUST00000198156	GO:0002376(immune system process);GO:0002523(leukocyte migration involved in inflammatory response);GO:0002793(positive regulation of peptide secretion);GO:0005509(calcium ion binding);GO:0005576(extracellular region);GO:0005615(extracellular space);GO:0005737(cytoplasm);GO:0005829(cytosol);GO:0005856(cytoskeleton);GO:0005886(plasma membrane);GO:0006914(autophagy);GO:0006915(apoptotic process);GO…	04657(IL-17 signaling pathway);04657(IL-17 signaling pathway)	K21127	NA	S100 calcium binding protein A8 (calgranulin A) [Source:MGI Symbol;Acc:MGI:88244]	protein_coding;retained_intron	9.30631	7.02341	5.2501	2.21024	0.370758	0.651052	6.67682	2.73916	2.59318e-07	0.000134562	up	yes
ENSMUSG00000028565	Nfia	ENSMUST00000152023;ENSMUST00000107062;ENSMUST00000075448;ENSMUST00000092532;ENSMUST00000133011	GO:0000122(negative regulation of transcription by RNA polymerase II);GO:0000978(RNA polymerase II cis-regulatory region sequence-specific DNA binding);GO:0000981(DNA-binding transcription factor activity, RNA polymerase II-specific);GO:0001228(DNA-binding transcription activator activity, RNA polymerase II-specific);GO:0003677(DNA binding);GO:0003682(chromatin binding);GO:0003700(DNA-binding tra…	NA	K09168	NA	nuclear factor I/A [Source:MGI Symbol;Acc:MGI:108056]	protein_coding;processed_transcript	0.90121	0.554485	0.888115	4.39081	3.39118	1.43009	0.254428	-1.97467	2.6127e-07	0.000134562	down	yes
ENSMUSG00000095143	Hsd3b4	ENSMUST00000196861;ENSMUST00000179429	GO:0000253(3-keto sterol reductase activity);GO:0003854(3-beta-hydroxy-delta5-steroid dehydrogenase activity);GO:0005496(steroid binding);GO:0005737(cytoplasm);GO:0005739(mitochondrion);GO:0005743(mitochondrial inner membrane);GO:0005783(endoplasmic reticulum);GO:0005789(endoplasmic reticulum membrane);GO:0006629(lipid metabolic process);GO:0006694(steroid biosynthetic process);GO:0008202(steroid…	00140(Steroid hormone biosynthesis);04913(Ovarian steroidogenesis);04925(Aldosterone synthesis and secretion);04927(Cortisol synthesis and secretion);04934(Cushing syndrome);04934(Cushing syndrome)	K00070	5.3.3.1;EC:1.1.1.145	hydroxy-delta-5-steroid dehydrogenase, 3 beta- and steroid delta-isomerase 4 [Source:MGI Symbol;Acc:MGI:96236]	protein_coding	60.3673	28.8053	45.9233	176.059	124.607	102.312	0.335243	-1.57672	2.79252e-07	0.000140685	down	yes
ENSMUSG00000063177	Klk1b27	ENSMUST00000079859	GO:0003073(regulation of systemic arterial blood pressure);GO:0004175(endopeptidase activity);GO:0004252(serine-type endopeptidase activity);GO:0005575(cellular_component);GO:0005615(extracellular space);GO:0006508(proteolysis);GO:0008233(peptidase activity);GO:0008236(serine-type peptidase activity);GO:0016787(hydrolase activity);GO:0016811(hydrolase activity, acting on carbon-nitrogen (but not …	NA	NA	NA	kallikrein 1-related peptidase b27 [Source:MGI Symbol;Acc:MGI:891980]	protein_coding	2.6943	4.42003	1.84221	0.722358	0.479925	0.329523	5.84705	2.54771	2.81968e-07	0.000140685	up	yes
ENSMUSG00000032254	Kif23	ENSMUST00000216812;ENSMUST00000214295;ENSMUST00000034815;ENSMUST00000215404;ENSMUST00000215743;ENSMUST00000213159;ENSMUST00000215965;ENSMUST00000214940;ENSMUST00000213595;ENSMUST00000216746;ENSMUST00000216717	GO:0000166(nucleotide binding);GO:0000281(mitotic cytokinesis);GO:0000915(actomyosin contractile ring assembly);GO:0003774(motor activity);GO:0003777(microtubule motor activity);GO:0005524(ATP binding);GO:0005634(nucleus);GO:0005654(nucleoplasm);GO:0005737(cytoplasm);GO:0005813(centrosome);GO:0005819(spindle);GO:0005856(cytoskeleton);GO:0005871(kinesin complex);GO:0005874(microtubule);GO:0007018(…	05206(MicroRNAs in cancer);05206(MicroRNAs in cancer)	K17387	NA	kinesin family member 23 [Source:MGI Symbol;Acc:MGI:1919069]	processed_transcript;protein_coding;retained_intron	15.4938	16.3635	5.01006	3.10536	1.23907	3.38324	4.77082	2.25424	3.29396e-07	0.00016182	up	yes
ENSMUSG00000048636	A730049H05Rik	ENSMUST00000133858;ENSMUST00000057977	GO:0003674(molecular_function);GO:0005575(cellular_component);GO:0008150(biological_process);GO:0008150(biological_process)	NA	NA	NA	RIKEN cDNA A730049H05 gene [Source:MGI Symbol;Acc:MGI:1921766]	processed_transcript;protein_coding	3.0279	3.65701	2.01811	0.813143	0.918645	1.08027	3.09489	1.62989	3.51843e-07	0.000170228	up	yes
ENSMUSG00000012123	Crybg2	ENSMUST00000121391;ENSMUST00000149080;ENSMUST00000140125;ENSMUST00000153392;ENSMUST00000146102;ENSMUST00000137053;ENSMUST00000227683;ENSMUST00000137529	GO:0003674(molecular_function);GO:0005575(cellular_component);GO:0008150(biological_process);GO:0030246(carbohydrate binding);GO:0030246(carbohydrate binding)	NA	NA	NA	crystallin beta-gamma domain containing 2 [Source:MGI Symbol;Acc:MGI:1334463]	protein_coding;retained_intron	0.799695	1.21181	1.28325	0.482385	0.272519	0.337368	3.01642	1.59284	4.25538e-07	0.00020281	up	yes
ENSMUSG00000006403	Adamts4	ENSMUST00000111314;ENSMUST00000219033;ENSMUST00000111315	GO:0002020(protease binding);GO:0004222(metalloendopeptidase activity);GO:0005515(protein binding);GO:0005576(extracellular region);GO:0005615(extracellular space);GO:0006508(proteolysis);GO:0008233(peptidase activity);GO:0008237(metallopeptidase activity);GO:0016607(nuclear speck);GO:0016787(hydrolase activity);GO:0030198(extracellular matrix organization);GO:0031012(extracellular matrix);GO:004…	NA	K07764	EC:3.4.24.82	a disintegrin-like and metallopeptidase (reprolysin type) with thrombospondin type 1 motif, 4 [Source:MGI Symbol;Acc:MGI:1339949]	protein_coding	3.77816	1.43204	0.831113	0.475426	0.360983	0.259436	5.51292	2.46282	4.94225e-07	0.000232082	up	yes
ENSMUSG00000020681	Ace	ENSMUST00000001963;ENSMUST00000132280;ENSMUST00000001964	GO:0001822(kidney development);GO:0002446(neutrophil mediated immunity);GO:0003081(regulation of systemic arterial blood pressure by renin-angiotensin);GO:0003084(positive regulation of systemic arterial blood pressure);GO:0003779(actin binding);GO:0004175(endopeptidase activity);GO:0004180(carboxypeptidase activity);GO:0005515(protein binding);GO:0005576(extracellular region);GO:0005615(extracel…	04614(Renin-angiotensin system);04924(Renin secretion);05142(Chagas disease (American trypanosomiasis));05410(Hypertrophic cardiomyopathy (HCM));05410(Hypertrophic cardiomyopathy (HCM))	K01283	EC:3.4.15.1	angiotensin I converting enzyme (peptidyl-dipeptidase A) 1 [Source:MGI Symbol;Acc:MGI:87874]	protein_coding	11.3925	8.5107	9.44301	25.9946	19.9532	17.8195	0.460207	-1.11964	5.93805e-07	0.000274803	down	yes
ENSMUSG00000026715	Serpinc1	ENSMUST00000064725;ENSMUST00000194455;ENSMUST00000194592;ENSMUST00000191936;ENSMUST00000194777;ENSMUST00000193477;ENSMUST00000195438	GO:0002020(protease binding);GO:0002438(acute inflammatory response to antigenic stimulus);GO:0004867(serine-type endopeptidase inhibitor activity);GO:0005576(extracellular region);GO:0005615(extracellular space);GO:0007584(response to nutrient);GO:0007595(lactation);GO:0007596(blood coagulation);GO:0007599(hemostasis);GO:0008201(heparin binding);GO:0010466(negative regulation of peptidase activi…	04610(Complement and coagulation cascades);04610(Complement and coagulation cascades)	K03911	NA	serine (or cysteine) peptidase inhibitor, clade C (antithrombin), member 1 [Source:MGI Symbol;Acc:MGI:88095]	protein_coding;nonsense_mediated_decay;retained_intron	0.224577	0.164667	0.15667	0.94635	0.415678	0.624762	0.274772	-1.86369	7.63962e-07	0.000348497	down	yes
ENSMUSG00000034875	Nudt19	ENSMUST00000040962;ENSMUST00000142930;ENSMUST00000123469	GO:0005739(mitochondrion);GO:0005777(peroxisome);GO:0016787(hydrolase activity);GO:0046872(metal ion binding);GO:0046872(metal ion binding)	04146(Peroxisome);04146(Peroxisome)	K13355	EC:3.6.1.-	nudix (nucleoside diphosphate linked moiety X)-type motif 19 [Source:MGI Symbol;Acc:MGI:94203]	protein_coding;processed_transcript;retained_intron	105.405	107.568	97.1569	210.047	245.057	191.695	0.479484	-1.06044	7.97653e-07	0.000358742	down	yes
ENSMUSG00000020377	Ltc4s	ENSMUST00000102772;ENSMUST00000222076;ENSMUST00000101265;ENSMUST00000125555;ENSMUST00000221391;ENSMUST00000221525;ENSMUST00000221081	GO:0004364(glutathione transferase activity);GO:0004464(leukotriene-C4 synthase activity);GO:0004602(glutathione peroxidase activity);GO:0005634(nucleus);GO:0005635(nuclear envelope);GO:0005640(nuclear outer membrane);GO:0005783(endoplasmic reticulum);GO:0005789(endoplasmic reticulum membrane);GO:0006629(lipid metabolic process);GO:0006691(leukotriene metabolic process);GO:0008047(enzyme activato…	00590(Arachidonic acid metabolism);00590(Arachidonic acid metabolism)	K00807	EC:4.4.1.20	leukotriene C4 synthase [Source:MGI Symbol;Acc:MGI:107498]	protein_coding;retained_intron;processed_transcript	10.5386	7.66329	6.78652	3.85033	1.42786	1.91407	3.47435	1.79674	8.99976e-07	0.00039914	up	yes
ENSMUSG00000097993	Ptprv	ENSMUST00000182120;ENSMUST00000183317;ENSMUST00000182718;ENSMUST00000182012;ENSMUST00000183089	GO:0004725(protein tyrosine phosphatase activity);GO:0006470(protein dephosphorylation);GO:0016311(dephosphorylation);GO:0016787(hydrolase activity);GO:0016791(phosphatase activity);GO:0035335(peptidyl-tyrosine dephosphorylation);GO:0035335(peptidyl-tyrosine dephosphorylation)	NA	K18036	EC:3.1.3.48	protein tyrosine phosphatase, receptor type, V [Source:MGI Symbol;Acc:MGI:108027]	retained_intron;polymorphic_pseudogene;processed_transcript	0.135931	0.189079	0.31655	0.0436641	0.0163518	0.0245838	7.58348	2.92286	9.98616e-07	0.000436819	up	yes
ENSMUSG00000059042	Klk1b9	ENSMUST00000081399	GO:0003073(regulation of systemic arterial blood pressure);GO:0004175(endopeptidase activity);GO:0004252(serine-type endopeptidase activity);GO:0005615(extracellular space);GO:0006508(proteolysis);GO:0008233(peptidase activity);GO:0008236(serine-type peptidase activity);GO:0016787(hydrolase activity);GO:0016811(hydrolase activity, acting on carbon-nitrogen (but not peptide) bonds, in linear amide…	04614(Renin-angiotensin system);04961(Endocrine and other factor-regulated calcium reabsorption)	K01325	EC:3.4.21.35	kallikrein 1-related peptidase b9 [Source:MGI Symbol;Acc:MGI:95293]	protein_coding	4.40362	5.57033	3.54754	0.762914	1.32838	1.32109	3.96247	1.9864	1.06063e-06	0.000457675	up	yes
ENSMUSG00000111186	Gm48135	ENSMUST00000216490	NA	NA	NA	NA	predicted gene, 48135 [Source:MGI Symbol;Acc:MGI:6097497]	TEC	21.3522	37.582	13.3869	8.44193	3.5012	6.32171	3.95958	1.98535	1.24743e-06	0.000531107	up	yes
ENSMUSG00000019302	Atp6v0a1	ENSMUST00000044721;ENSMUST00000168757;ENSMUST00000092663;ENSMUST00000154896;ENSMUST00000103110;ENSMUST00000134919;ENSMUST00000139857;ENSMUST00000151554;ENSMUST00000127810	GO:0000220(vacuolar proton-transporting V-type ATPase, V0 domain);GO:0005515(protein binding);GO:0005737(cytoplasm);GO:0005794(Golgi apparatus);GO:0005829(cytosol);GO:0005886(plasma membrane);GO:0006811(ion transport);GO:0007035(vacuolar acidification);GO:0008021(synaptic vesicle);GO:0015078(proton transmembrane transporter activity);GO:0016020(membrane);GO:0016021(integral component of membrane)…	00190(Oxidative phosphorylation);04142(Lysosome);04145(Phagosome);04721(Synaptic vesicle cycle);04966(Collecting duct acid secretion);05152(Tuberculosis);05165(Human papillomavirus infection);05323(Rheumatoid arthritis);05323(Rheumatoid arthritis)	K02154	NA	ATPase, H+ transporting, lysosomal V0 subunit A1 [Source:MGI Symbol;Acc:MGI:103286]	protein_coding;processed_transcript	13.3347	5.50106	10.4906	4.07488	3.21245	3.17516	2.803	1.48697	1.53699e-06	0.00064578	up	yes
ENSMUSG00000060981	H4c8	ENSMUST00000102972	GO:0000228(nuclear chromosome);GO:0000786(nucleosome);GO:0000788(nuclear nucleosome);GO:0003677(DNA binding);GO:0005515(protein binding);GO:0005634(nucleus);GO:0005654(nucleoplasm);GO:0005694(chromosome);GO:0006334(nucleosome assembly);GO:0006335(DNA replication-dependent nucleosome assembly);GO:0006336(DNA replication-independent nucleosome assembly);GO:0006352(DNA-templated transcription, initi…	05034(Alcoholism);05203(Viral carcinogenesis);05322(Systemic lupus erythematosus)	K11254	NA	H4 clustered histone 8 [Source:MGI Symbol;Acc:MGI:2448427]	protein_coding	12.2108	10.4992	10.7066	26.4854	21.9172	31.295	0.419291	-1.25398	1.62612e-06	0.000674355	down	yes
ENSMUSG00000117994	Gm5820	ENSMUST00000115580;ENSMUST00000156167;ENSMUST00000187912	NA	NA	NA	NA	predicted gene 5820 [Source:MGI Symbol;Acc:MGI:3646292]	lincRNA	0.234135	0.0354818	0.418584	1.27375	1.80813	2.68683	0.119299	-3.06735	1.71851e-06	0.000703532	down	yes
ENSMUSG00000036585	Fgf1	ENSMUST00000040647;ENSMUST00000131348;ENSMUST00000147607;ENSMUST00000235922;ENSMUST00000236060;ENSMUST00000134864;ENSMUST00000139972;ENSMUST00000236630;ENSMUST00000237356;ENSMUST00000115582	GO:0000187(activation of MAPK activity);GO:0001525(angiogenesis);GO:0001759(organ induction);GO:0001934(positive regulation of protein phosphorylation);GO:0005104(fibroblast growth factor receptor binding);GO:0005178(integrin binding);GO:0005515(protein binding);GO:0005576(extracellular region);GO:0005615(extracellular space);GO:0005634(nucleus);GO:0005654(nucleoplasm);GO:0005730(nucleolus);GO:00…	04010(MAPK signaling pathway);04014(Ras signaling pathway);04015(Rap1 signaling pathway);04151(PI3K-Akt signaling pathway);04390(Hippo signaling pathway);04810(Regulation of actin cytoskeleton);05200(Pathways in cancer);05218(Melanoma);05224(Breast cancer);05226(Gastric cancer);05226(Gastric cancer)	K18496	NA	fibroblast growth factor 1 [Source:MGI Symbol;Acc:MGI:95515]	protein_coding;nonsense_mediated_decay;retained_intron	13.1691	11.861	21.1035	36.1079	41.7291	38.1395	0.397784	-1.32994	1.76395e-06	0.000712994	down	yes
ENSMUSG00000006542	Prkag3	ENSMUST00000188073;ENSMUST00000160732;ENSMUST00000113672;ENSMUST00000159728;ENSMUST00000081636	GO:0000166(nucleotide binding);GO:0004679(AMP-activated protein kinase activity);GO:0005524(ATP binding);GO:0005634(nucleus);GO:0005654(nucleoplasm);GO:0005737(cytoplasm);GO:0005829(cytosol);GO:0005978(glycogen biosynthetic process);GO:0006096(glycolytic process);GO:0006468(protein phosphorylation);GO:0006629(lipid metabolic process);GO:0006631(fatty acid metabolic process);GO:0006633(fatty acid …	04068(FoxO signaling pathway);04152(AMPK signaling pathway);04211(Longevity regulating pathway);04213(Longevity regulating pathway - multiple species);04371(Apelin signaling pathway);04530(Tight junction);04710(Circadian rhythm);04714(Thermogenesis);04910(Insulin signaling pathway);04920(Adipocytokine signaling pathway);04921(Oxytocin signaling pathway);04922(Glucagon signaling pathway);04931(Ins…	K07200	NA	protein kinase, AMP-activated, gamma 3 non-catalytic subunit [Source:MGI Symbol;Acc:MGI:1891343]	protein_coding;nonsense_mediated_decay	6.91037	4.81645	6.47964	3.2515	2.71738	2.58315	2.12891	1.09011	1.80272e-06	0.000719556	up	yes
ENSMUSG00000070392	Gm20634	ENSMUST00000090779	NA	NA	NA	NA	predicted gene 20634 [Source:MGI Symbol;Acc:MGI:5313081]	processed_transcript	2.45209	2.40146	1.41608	5.68236	5.17486	23.5734	0.182095	-2.45724	2.33164e-06	0.000919185	down	yes
ENSMUSG00000044250	Pced1b	ENSMUST00000226495;ENSMUST00000059433;ENSMUST00000228521	GO:0003674(molecular_function);GO:0005575(cellular_component);GO:0008150(biological_process);GO:0008150(biological_process)	NA	NA	NA	PC-esterase domain containing 1B [Source:MGI Symbol;Acc:MGI:2446270]	protein_coding	0.629302	0.58779	0.713806	2.16701	1.59868	1.73893	0.350778	-1.51137	2.38863e-06	0.000930166	down	yes
ENSMUSG00000104799	Gm9361	ENSMUST00000198695	NA	NA	NA	NA	predicted gene 9361 [Source:MGI Symbol;Acc:MGI:3643912]	processed_pseudogene	0	0	0	1.16944	0.101839	0.120415	0.000215565	-12.1796	2.48123e-06	0.000954587	down	yes
ENSMUSG00000099481	Xndc1	ENSMUST00000140395;ENSMUST00000142629;ENSMUST00000106950;ENSMUST00000143839;ENSMUST00000125197;ENSMUST00000153176;ENSMUST00000146450;ENSMUST00000141646;ENSMUST00000094130	GO:0000012(single strand break repair);GO:0003674(molecular_function);GO:0003684(damaged DNA binding);GO:0005575(cellular_component);GO:0005634(nucleus);GO:0005887(integral component of plasma membrane);GO:0006828(manganese ion transport);GO:0007338(single fertilization);GO:0008150(biological_process);GO:0015279(store-operated calcium channel activity);GO:0034703(cation channel complex);GO:005148…	NA	NA	NA	Xrcc1 N-terminal domain containing 1 [Source:MGI Symbol;Acc:MGI:5546359]	processed_transcript;nonsense_mediated_decay;protein_coding;retained_intron	3.17787	3.72578	4.08787	1.9887	1.70205	1.29852	2.20303	1.13949	2.60598e-06	0.000990646	up	yes
ENSMUSG00000021211	Akr1c12	ENSMUST00000021632	GO:0004032(alditol:NADP+ 1-oxidoreductase activity);GO:0004033(aldo-keto reductase (NADP) activity);GO:0005829(cytosol);GO:0006805(xenobiotic metabolic process);GO:0008106(alcohol dehydrogenase (NADP+) activity);GO:0008202(steroid metabolic process);GO:0016229(steroid dehydrogenase activity);GO:0016491(oxidoreductase activity);GO:0047086(ketosteroid monooxygenase activity);GO:0055114(oxidation-re…	NA	K13374	EC:1.1.1.218	aldo-keto reductase family 1, member C12 [Source:MGI Symbol;Acc:MGI:1351661]	protein_coding	4.25552	6.55736	2.94591	1.86541	0.799772	0.830129	3.93636	1.97686	2.94633e-06	0.00109669	up	yes
ENSMUSG00000026628	Atf3	ENSMUST00000027941	GO:0000122(negative regulation of transcription by RNA polymerase II);GO:0000976(transcription regulatory region sequence-specific DNA binding);GO:0000977(RNA polymerase II regulatory region sequence-specific DNA binding);GO:0000978(RNA polymerase II cis-regulatory region sequence-specific DNA binding);GO:0000981(DNA-binding transcription factor activity, RNA polymerase II-specific);GO:0001227(DN…	NA	K09032	NA	activating transcription factor 3 [Source:MGI Symbol;Acc:MGI:109384]	protein_coding	14.5869	5.76546	1.23313	1.06343	1.21065	0.802437	7.01622	2.81069	2.95363e-06	0.00109669	up	yes
ENSMUSG00000074575	Kcng1	ENSMUST00000109191	GO:0005216(ion channel activity);GO:0005244(voltage-gated ion channel activity);GO:0005249(voltage-gated potassium channel activity);GO:0005251(delayed rectifier potassium channel activity);GO:0005267(potassium channel activity);GO:0005515(protein binding);GO:0005886(plasma membrane);GO:0006811(ion transport);GO:0006813(potassium ion transport);GO:0008076(voltage-gated potassium channel complex);…	NA	K04900	NA	potassium voltage-gated channel, subfamily G, member 1 [Source:MGI Symbol;Acc:MGI:3616086]	protein_coding	0	0	0.0128575	0.0408664	0.193164	0.50657	0.0173609	-5.84801	3.14708e-06	0.00115509	down	yes
ENSMUSG00000087505	Gm15241	ENSMUST00000125700	NA	NA	NA	NA	predicted gene 15241 [Source:MGI Symbol;Acc:MGI:3705127]	antisense	0.918788	1.26416	0.493464	0	0	0	8921.37	13.123	3.4226e-06	0.00124194	up	yes
ENSMUSG00000029445	Hpd	ENSMUST00000144679;ENSMUST00000031398;ENSMUST00000156539;ENSMUST00000155092;ENSMUST00000124110;ENSMUST00000154713	GO:0000139(Golgi membrane);GO:0003868(4-hydroxyphenylpyruvate dioxygenase activity);GO:0005737(cytoplasm);GO:0005783(endoplasmic reticulum);GO:0005789(endoplasmic reticulum membrane);GO:0005794(Golgi apparatus);GO:0006559(L-phenylalanine catabolic process);GO:0006572(tyrosine catabolic process);GO:0009072(aromatic amino acid family metabolic process);GO:0016020(membrane);GO:0016491(oxidoreductase…	00130(Ubiquinone and other terpenoid-quinone biosynthesis);00350(Tyrosine metabolism);00360(Phenylalanine metabolism);00360(Phenylalanine metabolism)	K00457	EC:1.13.11.27	4-hydroxyphenylpyruvic acid dioxygenase [Source:MGI Symbol;Acc:MGI:96213]	protein_coding;retained_intron;processed_transcript	123.752	181.462	147.886	62.6295	76.8685	67.6597	2.18722	1.1291	3.7097e-06	0.00133099	up	yes
ENSMUSG00000097074	4833428L15Rik	ENSMUST00000181230	NA	NA	NA	NA	RIKEN cDNA 4833428L15 gene [Source:MGI Symbol;Acc:MGI:1921852]	antisense	0.271946	0.19662	0.193348	0	0	0	2206.38	11.1075	3.8068e-06	0.00135065	up	yes
ENSMUSG00000017677	Wsb1	ENSMUST00000017821;ENSMUST00000153585;ENSMUST00000150416;ENSMUST00000145772;ENSMUST00000137890;ENSMUST00000131818;ENSMUST00000131848	GO:0003674(molecular_function);GO:0005515(protein binding);GO:0005575(cellular_component);GO:0008150(biological_process);GO:0016567(protein ubiquitination);GO:0035556(intracellular signal transduction);GO:0035556(intracellular signal transduction)	NA	K10341	NA	WD repeat and SOCS box-containing 1 [Source:MGI Symbol;Acc:MGI:1926139]	protein_coding;processed_transcript;retained_intron;nonsense_mediated_decay	83.8516	79.4024	90.2102	53.6479	32.7135	42.8321	1.9619	0.972248	3.87793e-06	0.00136077	up	no
ENSMUSG00000030268	Bcat1	ENSMUST00000123930;ENSMUST00000032402;ENSMUST00000111742;ENSMUST00000145911;ENSMUST00000154611;ENSMUST00000048252;ENSMUST00000136819	GO:0003824(catalytic activity);GO:0004084(branched-chain-amino-acid transaminase activity);GO:0005737(cytoplasm);GO:0005739(mitochondrion);GO:0005829(cytosol);GO:0008483(transaminase activity);GO:0008652(cellular amino acid biosynthetic process);GO:0009081(branched-chain amino acid metabolic process);GO:0009082(branched-chain amino acid biosynthetic process);GO:0009083(branched-chain amino acid c…	00270(Cysteine and methionine metabolism);00280(Valine, leucine and isoleucine degradation);00290(Valine, leucine and isoleucine biosynthesis);00770(Pantothenate and CoA biosynthesis);00770(Pantothenate and CoA biosynthesis)	K00826	EC:2.6.1.42	branched chain aminotransferase 1, cytosolic [Source:MGI Symbol;Acc:MGI:104861]	protein_coding;processed_transcript	0.558035	0.441588	0.29999	5.09233	1.12468	0.980248	0.180571	-2.46937	4.02232e-06	0.0013961	down	yes
ENSMUSG00000048376	F2r	ENSMUST00000059193	GO:0000186(activation of MAPKK activity);GO:0001965(G-protein alpha-subunit binding);GO:0002248(connective tissue replacement involved in inflammatory response wound healing);GO:0003105(negative regulation of glomerular filtration);GO:0004930(G protein-coupled receptor activity);GO:0005102(signaling receptor binding);GO:0005769(early endosome);GO:0005770(late endosome);GO:0005886(plasma membrane)…	04015(Rap1 signaling pathway);04020(Calcium signaling pathway);04024(cAMP signaling pathway);04072(Phospholipase D signaling pathway);04080(Neuroactive ligand-receptor interaction);04151(PI3K-Akt signaling pathway);04610(Complement and coagulation cascades);04611(Platelet activation);04810(Regulation of actin cytoskeleton);05200(Pathways in cancer)	NA	NA	coagulation factor II (thrombin) receptor [Source:MGI Symbol;Acc:MGI:101802]	protein_coding	17.4346	19.6632	15.4953	8.80861	8.82117	9.30285	1.95276	0.965518	4.1618e-06	0.00142897	up	no
ENSMUSG00000086296	D030055H07Rik	ENSMUST00000150953;ENSMUST00000160569;ENSMUST00000143956	NA	NA	NA	NA	RIKEN cDNA D030055H07 gene [Source:MGI Symbol;Acc:MGI:3605036]	antisense	0.353136	0.316127	0.39738	0.865685	0.965209	1.03456	0.372243	-1.42569	4.40243e-06	0.00149552	down	yes
ENSMUSG00000037868	Egr2	ENSMUST00000048289;ENSMUST00000127820	GO:0000976(transcription regulatory region sequence-specific DNA binding);GO:0000978(RNA polymerase II cis-regulatory region sequence-specific DNA binding);GO:0000981(DNA-binding transcription factor activity, RNA polymerase II-specific);GO:0001102(RNA polymerase II activating transcription factor binding);GO:0001228(DNA-binding transcription activator activity, RNA polymerase II-specific);GO:000…	04625(C-type lectin receptor signaling pathway);05161(Hepatitis B);05166(Human T-cell leukemia virus 1 infection);05203(Viral carcinogenesis);05203(Viral carcinogenesis)	K12496	NA	early growth response 2 [Source:MGI Symbol;Acc:MGI:95296]	protein_coding	1.47767	0.771914	0.368916	0.198279	0.0603087	0.0169209	9.50426	3.24857	4.5966e-06	0.00154141	up	yes
ENSMUSG00000027357	Crls1	ENSMUST00000028835;ENSMUST00000124834;ENSMUST00000154160;ENSMUST00000110122;ENSMUST00000124836	GO:0005739(mitochondrion);GO:0005743(mitochondrial inner membrane);GO:0006629(lipid metabolic process);GO:0008444(CDP-diacylglycerol-glycerol-3-phosphate 3-phosphatidyltransferase activity);GO:0008654(phospholipid biosynthetic process);GO:0008808(cardiolipin synthase activity);GO:0016020(membrane);GO:0016021(integral component of membrane);GO:0016740(transferase activity);GO:0016780(phosphotransf…	00564(Glycerophospholipid metabolism);00564(Glycerophospholipid metabolism)	K08744	EC:2.7.8.41	cardiolipin synthase 1 [Source:MGI Symbol;Acc:MGI:1913836]	protein_coding;nonsense_mediated_decay	5.50463	6.12361	6.09133	11.8637	14.2904	11.3977	0.471871	-1.08354	4.63408e-06	0.00154141	down	yes
ENSMUSG00000038968	Klk1b16	ENSMUST00000005933	GO:0003073(regulation of systemic arterial blood pressure);GO:0004175(endopeptidase activity);GO:0004252(serine-type endopeptidase activity);GO:0005615(extracellular space);GO:0006508(proteolysis);GO:0008233(peptidase activity);GO:0008236(serine-type peptidase activity);GO:0016787(hydrolase activity);GO:0016811(hydrolase activity, acting on carbon-nitrogen (but not peptide) bonds, in linear amide…	NA	K01339	EC:3.4.21.54	kallikrein 1-related peptidase b16 [Source:MGI Symbol;Acc:MGI:891982]	protein_coding	0.522075	0.678469	0.333869	0.043332	0	0	35.4106	5.14611	5.15519e-06	0.00169707	up	yes
ENSMUSG00000074469	Gm15348	ENSMUST00000151188	NA	NA	NA	NA	predicted gene 15348 [Source:MGI Symbol;Acc:MGI:3642533]	lincRNA	0.207595	0.155414	0.378347	0.518348	1.29987	2.86239	0.158389	-2.65846	5.6008e-06	0.00182495	down	yes
ENSMUSG00000040808	S100g	ENSMUST00000038769	GO:0005499(vitamin D binding);GO:0005509(calcium ion binding);GO:0016323(basolateral plasma membrane);GO:0016324(apical plasma membrane);GO:0046872(metal ion binding);GO:0046914(transition metal ion binding)	04978(Mineral absorption)	K14734	NA	S100 calcium binding protein G [Source:MGI Symbol;Acc:MGI:104528]	protein_coding	2496.55	1910.51	1722.67	1132.79	812.312	1077.69	2.02784	1.01995	5.85728e-06	0.00188924	up	yes
ENSMUSG00000040026	Saa3	ENSMUST00000006956;ENSMUST00000210913	GO:0005576(extracellular region);GO:0005615(extracellular space);GO:0006953(acute-phase response);GO:0007252(I-kappaB phosphorylation);GO:0009617(response to bacterium);GO:0034364(high-density lipoprotein particle);GO:0035634(response to stilbenoid);GO:0035662(Toll-like receptor 4 binding);GO:0042056(chemoattractant activity);GO:0050918(positive chemotaxis);GO:0060326(cell chemotaxis);GO:0071347(…	NA	K17310	NA	serum amyloid A 3 [Source:MGI Symbol;Acc:MGI:98223]	protein_coding	0.362373	0.293772	0.105766	0	0.00931328	0	81.8091	6.35419	5.96201e-06	0.00190379	up	yes
ENSMUSG00000026220	Slc16a14	ENSMUST00000027422;ENSMUST00000186980	GO:0005886(plasma membrane);GO:0005887(integral component of plasma membrane);GO:0008028(monocarboxylic acid transmembrane transporter activity);GO:0015293(symporter activity);GO:0015718(monocarboxylic acid transport);GO:0016020(membrane);GO:0016021(integral component of membrane);GO:0022857(transmembrane transporter activity);GO:0055085(transmembrane transport);GO:0055085(transmembrane transport)	NA	K08190	NA	solute carrier family 16 (monocarboxylic acid transporters), member 14 [Source:MGI Symbol;Acc:MGI:1919031]	protein_coding	2.17321	3.52297	3.07101	5.63255	16.0069	8.94793	0.286628	-1.80275	6.37538e-06	0.00201563	down	yes
ENSMUSG00000053303	Slc22a26	ENSMUST00000120522;ENSMUST00000065634	GO:0015711(organic anion transport);GO:0016020(membrane);GO:0016021(integral component of membrane);GO:0022857(transmembrane transporter activity);GO:0055085(transmembrane transport);GO:0055085(transmembrane transport)	NA	K08206	NA	solute carrier family 22 (organic cation transporter), member 26 [Source:MGI Symbol;Acc:MGI:2385316]	protein_coding	0.118234	0.0193064	0.302482	0.974163	14.4162	9.01046	0.0180331	-5.79321	6.89597e-06	0.00215885	down	yes
ENSMUSG00000034837	Gnat1	ENSMUST00000010205;ENSMUST00000195849;ENSMUST00000193188;ENSMUST00000192271;ENSMUST00000194802;ENSMUST00000195129;ENSMUST00000194153	GO:0000166(nucleotide binding);GO:0001580(detection of chemical stimulus involved in sensory perception of bitter taste);GO:0001664(G protein-coupled receptor binding);GO:0001750(photoreceptor outer segment);GO:0001917(photoreceptor inner segment);GO:0001973(G protein-coupled adenosine receptor signaling pathway);GO:0003924(GTPase activity);GO:0005515(protein binding);GO:0005525(GTP binding);GO:0…	04744(Phototransduction);04744(Phototransduction)	K04631	NA	guanine nucleotide binding protein, alpha transducing 1 [Source:MGI Symbol;Acc:MGI:95778]	protein_coding;retained_intron;nonsense_mediated_decay;processed_transcript	1.60385	1.59137	0.931149	0.510013	0.452732	0.263825	3.36416	1.75025	7.01346e-06	0.00217395	up	yes
ENSMUSG00000025648	Pfkfb4	ENSMUST00000198277;ENSMUST00000198140;ENSMUST00000196249;ENSMUST00000200229;ENSMUST00000200015;ENSMUST00000199620;ENSMUST00000199184;ENSMUST00000198763	GO:0000166(nucleotide binding);GO:0003824(catalytic activity);GO:0003873(6-phosphofructo-2-kinase activity);GO:0004331(fructose-2,6-bisphosphate 2-phosphatase activity);GO:0005524(ATP binding);GO:0005829(cytosol);GO:0006000(fructose metabolic process);GO:0006003(fructose 2,6-bisphosphate metabolic process);GO:0008152(metabolic process);GO:0016301(kinase activity);GO:0016310(phosphorylation);GO:00…	00051(Fructose and mannose metabolism);04152(AMPK signaling pathway);04152(AMPK signaling pathway)	K19030	3.1.3.46;EC:2.7.1.105	6-phosphofructo-2-kinase/fructose-2,6-biphosphatase 4 [Source:MGI Symbol;Acc:MGI:2687284]	retained_intron;protein_coding;nonsense_mediated_decay;processed_transcript	1.84283	3.74529	2.81563	0.851754	1.22905	0.717205	3.00347	1.58663	7.08037e-06	0.00217395	up	yes
ENSMUSG00000001642	Akr1b3	ENSMUST00000102980;ENSMUST00000136559;ENSMUST00000201392;ENSMUST00000126991;ENSMUST00000142761	GO:0001523(retinoid metabolic process);GO:0001758(retinal dehydrogenase activity);GO:0001894(tissue homeostasis);GO:0002070(epithelial cell maturation);GO:0003091(renal water homeostasis);GO:0004032(alditol:NADP+ 1-oxidoreductase activity);GO:0005615(extracellular space);GO:0005654(nucleoplasm);GO:0005737(cytoplasm);GO:0005829(cytosol);GO:0005996(monosaccharide metabolic process);GO:0006061(sorbi…	00040(Pentose and glucuronate interconversions);00051(Fructose and mannose metabolism);00052(Galactose metabolism);00561(Glycerolipid metabolism);00790(Folate biosynthesis);00790(Folate biosynthesis)	K00011	EC:1.1.1.21	aldo-keto reductase family 1, member B3 (aldose reductase) [Source:MGI Symbol;Acc:MGI:1353494]	protein_coding;retained_intron	2.61738	2.84284	3.97135	7.34915	5.92652	9.52257	0.413697	-1.27335	7.19541e-06	0.00218823	down	yes
ENSMUSG00000022055	Nefl	ENSMUST00000022639	GO:0000226(microtubule cytoskeleton organization);GO:0005200(structural constituent of cytoskeleton);GO:0005515(protein binding);GO:0005737(cytoplasm);GO:0005856(cytoskeleton);GO:0005882(intermediate filament);GO:0005883(neurofilament);GO:0008022(protein C-terminus binding);GO:0008089(anterograde axonal transport);GO:0008090(retrograde axonal transport);GO:0009636(response to toxic substance);GO:…	05014(Amyotrophic lateral sclerosis (ALS))	K04572	NA	neurofilament, light polypeptide [Source:MGI Symbol;Acc:MGI:97313]	protein_coding	1.30059	0.754995	1.08193	0.327221	0.339039	0.360495	3.05576	1.61153	7.32454e-06	0.00220648	up	yes
ENSMUSG00000045871	Slitrk6	ENSMUST00000078386	GO:0001964(startle response);GO:0002088(lens development in camera-type eye);GO:0002093(auditory receptor cell morphogenesis);GO:0003674(molecular_function);GO:0005515(protein binding);GO:0005886(plasma membrane);GO:0005887(integral component of plasma membrane);GO:0007409(axonogenesis);GO:0007416(synapse assembly);GO:0007601(visual perception);GO:0007605(sensory perception of sound);GO:0008344(a…	NA	NA	NA	SLIT and NTRK-like family, member 6 [Source:MGI Symbol;Acc:MGI:2443198]	protein_coding	0.14903	0.086089	0.162588	0.462947	0.450622	1.08098	0.199397	-2.32628	7.95404e-06	0.00237372	down	yes
ENSMUSG00000079084	Ccdc82	ENSMUST00000110583;ENSMUST00000216578;ENSMUST00000215735;ENSMUST00000217444;ENSMUST00000169961;ENSMUST00000215778	GO:0003674(molecular_function);GO:0005634(nucleus);GO:0008150(biological_process);GO:0008150(biological_process)	NA	NA	NA	coiled-coil domain containing 82 [Source:MGI Symbol;Acc:MGI:1913646]	protein_coding;retained_intron;processed_transcript	1.22145	1.35361	1.06374	3.42647	2.18339	2.32649	0.458499	-1.12501	8.63389e-06	0.00255275	down	yes
ENSMUSG00000026489	Coq8a	ENSMUST00000027766;ENSMUST00000161632;ENSMUST00000161379;ENSMUST00000161746;ENSMUST00000162725;ENSMUST00000159914;ENSMUST00000159591;ENSMUST00000160102;ENSMUST00000160121	GO:0000166(nucleotide binding);GO:0005524(ATP binding);GO:0005739(mitochondrion);GO:0006468(protein phosphorylation);GO:0006744(ubiquinone biosynthetic process);GO:0016020(membrane);GO:0016021(integral component of membrane);GO:0016301(kinase activity);GO:0016310(phosphorylation);GO:0016740(transferase activity);GO:0031314(extrinsic component of mitochondrial inner membrane);GO:0043531(ADP bindin…	NA	K08869	NA	coenzyme Q8A [Source:MGI Symbol;Acc:MGI:1914676]	protein_coding;nonsense_mediated_decay;retained_intron	4.24952	4.56255	7.81999	15.0115	10.9285	18.6314	0.373156	-1.42215	8.80817e-06	0.00258039	down	yes
ENSMUSG00000024223	Armc12	ENSMUST00000232814;ENSMUST00000233923;ENSMUST00000233837	GO:0003674(molecular_function);GO:0008150(biological_process);GO:0016020(membrane);GO:0016021(integral component of membrane);GO:0016021(integral component of membrane)	NA	NA	NA	armadillo repeat containing 12 [Source:MGI Symbol;Acc:MGI:1914895]	retained_intron;protein_coding	1.03372	3.92853	1.97339	0.612586	0.328119	0.464846	4.93446	2.30289	9.96711e-06	0.00289336	up	yes
ENSMUSG00000072664	Ugt3a1	ENSMUST00000022861;ENSMUST00000176173;ENSMUST00000145326;ENSMUST00000175695;ENSMUST00000176878	GO:0008194(UDP-glycosyltransferase activity);GO:0015020(glucuronosyltransferase activity);GO:0016020(membrane);GO:0016021(integral component of membrane);GO:0016740(transferase activity);GO:0016757(transferase activity, transferring glycosyl groups);GO:0016758(transferase activity, transferring hexosyl groups);GO:0043231(intracellular membrane-bounded organelle);GO:0043541(UDP-N-acetylglucosamine…	NA	NA	NA	UDP glycosyltransferases 3 family, polypeptide A1 [Source:MGI Symbol;Acc:MGI:2146055]	protein_coding;processed_transcript	22.5681	20.4354	31.6697	44.6153	80.4351	67.5067	0.387798	-1.36662	1.07308e-05	0.00307744	down	yes
ENSMUSG00000027298	Tyro3	ENSMUST00000130456;ENSMUST00000147761;ENSMUST00000137135;ENSMUST00000110783;ENSMUST00000028763	GO:0000166(nucleotide binding);GO:0001779(natural killer cell differentiation);GO:0004672(protein kinase activity);GO:0004713(protein tyrosine kinase activity);GO:0004714(transmembrane receptor protein tyrosine kinase activity);GO:0005515(protein binding);GO:0005524(ATP binding);GO:0005634(nucleus);GO:0005635(nuclear envelope);GO:0005789(endoplasmic reticulum membrane);GO:0005886(plasma membrane)…	NA	K05116	EC:2.7.10.1	TYRO3 protein tyrosine kinase 3 [Source:MGI Symbol;Acc:MGI:104294]	retained_intron;protein_coding	1.49405	1.52739	1.48877	0.862086	0.703959	0.561836	2.11958	1.08378	1.0794e-05	0.00307744	up	yes
ENSMUSG00000022037	Clu	ENSMUST00000022616;ENSMUST00000152903;ENSMUST00000146990;ENSMUST00000138191;ENSMUST00000144619;ENSMUST00000153460;ENSMUST00000138665;ENSMUST00000127387	GO:0000902(cell morphogenesis);GO:0001540(amyloid-beta binding);GO:0001774(microglial cell activation);GO:0002434(immune complex clearance);GO:0005102(signaling receptor binding);GO:0005515(protein binding);GO:0005576(extracellular region);GO:0005615(extracellular space);GO:0005634(nucleus);GO:0005737(cytoplasm);GO:0005739(mitochondrion);GO:0005743(mitochondrial inner membrane);GO:0005783(endopla…	04610(Complement and coagulation cascades);04610(Complement and coagulation cascades)	K17252	NA	clusterin [Source:MGI Symbol;Acc:MGI:88423]	protein_coding;retained_intron;nonsense_mediated_decay	210.236	123.203	121.662	84.4125	61.8283	49.0697	2.33014	1.22042	1.10202e-05	0.00311413	up	yes
ENSMUSG00000013483	Card14	ENSMUST00000053245;ENSMUST00000151052;ENSMUST00000106250	GO:0001934(positive regulation of protein phosphorylation);GO:0005515(protein binding);GO:0005737(cytoplasm);GO:0006915(apoptotic process);GO:0033209(tumor necrosis factor-mediated signaling pathway);GO:0042981(regulation of apoptotic process);GO:0043066(negative regulation of apoptotic process);GO:0050700(CARD domain binding);GO:0051092(positive regulation of NF-kappaB transcription factor activ…	04064(NF-kappa B signaling pathway);04064(NF-kappa B signaling pathway)	K20913	NA	caspase recruitment domain family, member 14 [Source:MGI Symbol;Acc:MGI:2386258]	protein_coding;processed_transcript	1.28508	2.91437	1.26516	0.723381	0.373748	0.518566	3.38221	1.75797	1.1295e-05	0.00316378	up	yes
ENSMUSG00000043719	Col6a6	ENSMUST00000098441	GO:0005576(extracellular region);GO:0005581(collagen trimer);GO:0007155(cell adhesion);GO:0030020(extracellular matrix structural constituent conferring tensile strength);GO:0031012(extracellular matrix);GO:0062023(collagen-containing extracellular matrix)	04151(PI3K-Akt signaling pathway);04510(Focal adhesion);04512(ECM-receptor interaction);04974(Protein digestion and absorption);05165(Human papillomavirus infection)	K06238	NA	collagen, type VI, alpha 6 [Source:MGI Symbol;Acc:MGI:2444259]	protein_coding	0.0116186	0	0.00632374	0.0528125	0.0806643	0.21796	0.0510543	-4.29182	1.14957e-05	0.00317042	down	yes
ENSMUSG00000111662	Gm7435	ENSMUST00000216003;ENSMUST00000214039	NA	NA	NA	NA	predicted gene 7435 [Source:MGI Symbol;Acc:MGI:3646489]	transcribed_processed_pseudogene;processed_transcript	0	0	0	0.190654	0.123551	0.0793156	0.000762349	-10.3573	1.15172e-05	0.00317042	down	yes
ENSMUSG00000002228	Ppm1j	ENSMUST00000197264;ENSMUST00000002298	GO:0003824(catalytic activity);GO:0004721(phosphoprotein phosphatase activity);GO:0004722(protein serine/threonine phosphatase activity);GO:0004724(magnesium-dependent protein serine/threonine phosphatase activity);GO:0005515(protein binding);GO:0006470(protein dephosphorylation);GO:0016787(hydrolase activity);GO:0016787(hydrolase activity)	NA	K17504	EC:3.1.3.16	protein phosphatase 1J [Source:MGI Symbol;Acc:MGI:1919137]	retained_intron;protein_coding	8.39869	4.18155	2.59886	1.81435	1.35105	1.18088	3.49244	1.80423	1.20794e-05	0.00329676	up	yes
ENSMUSG00000106107	Gm43190	ENSMUST00000187850	NA	NA	NA	NA	predicted gene 43190 [Source:MGI Symbol;Acc:MGI:5663327]	sense_intronic	4.0757	1.42823	3.46169	18.062	8.72007	6.67136	0.268003	-1.89968	1.37227e-05	0.00371349	down	yes
ENSMUSG00000074254	Cyp2a4	ENSMUST00000098657	GO:0004497(monooxygenase activity);GO:0005506(iron ion binding);GO:0005737(cytoplasm);GO:0005783(endoplasmic reticulum);GO:0005789(endoplasmic reticulum membrane);GO:0005881(cytoplasmic microtubule);GO:0006082(organic acid metabolic process);GO:0006805(xenobiotic metabolic process);GO:0008389(coumarin 7-hydroxylase activity);GO:0008392(arachidonic acid epoxygenase activity);GO:0008395(steroid hyd…	00830(Retinol metabolism)	K07411	EC:1.14.14.1	cytochrome P450, family 2, subfamily a, polypeptide 4 [Source:MGI Symbol;Acc:MGI:88596]	protein_coding	58.6521	34.9	82.9261	105.049	204.986	279.319	0.299444	-1.73964	1.52447e-05	0.00408888	down	yes
ENSMUSG00000019767	Ccdc170	ENSMUST00000138112;ENSMUST00000157064	GO:0000226(microtubule cytoskeleton organization);GO:0005794(Golgi apparatus);GO:0008017(microtubule binding);GO:0036064(ciliary basal body);GO:0036064(ciliary basal body)	NA	NA	NA	coiled-coil domain containing 170 [Source:MGI Symbol;Acc:MGI:2685067]	protein_coding;processed_transcript	0.0650821	0.00750746	0.00498663	0.983839	0.143962	0.232397	0.057033	-4.13206	1.53659e-05	0.00408888	down	yes
ENSMUSG00000029657	Hsph1	ENSMUST00000201431;ENSMUST00000202361;ENSMUST00000202137;ENSMUST00000201452;ENSMUST00000074846;ENSMUST00000201666;ENSMUST00000201877;ENSMUST00000201559	GO:0000166(nucleotide binding);GO:0000774(adenyl-nucleotide exchange factor activity);GO:0005515(protein binding);GO:0005524(ATP binding);GO:0005576(extracellular region);GO:0005634(nucleus);GO:0005654(nucleoplasm);GO:0005737(cytoplasm);GO:0005829(cytosol);GO:0005874(microtubule);GO:0006986(response to unfolded protein);GO:0032991(protein-containing complex);GO:0043014(alpha-tubulin binding);GO:0…	04141(Protein processing in endoplasmic reticulum);04141(Protein processing in endoplasmic reticulum)	K09485	NA	heat shock 105kDa/110kDa protein 1 [Source:MGI Symbol;Acc:MGI:105053]	retained_intron;protein_coding;processed_transcript	11.3587	8.88629	7.76908	17.1404	19.8983	23.039	0.466298	-1.10068	1.61215e-05	0.00425448	down	yes
ENSMUSG00000103309	BC037039	ENSMUST00000192003	NA	NA	NA	NA	cDNA sequence BC037039 [Source:MGI Symbol;Acc:MGI:3697820]	antisense	0.107698	0.031131	0.490495	0	0	0	2097.75	11.0346	1.68856e-05	0.00441961	up	yes
ENSMUSG00000021260	Hhipl1	ENSMUST00000021685	GO:0003824(catalytic activity);GO:0005044(scavenger receptor activity);GO:0005576(extracellular region);GO:0006897(endocytosis);GO:0008150(biological_process);GO:0016020(membrane)	NA	NA	NA	hedgehog interacting protein-like 1 [Source:MGI Symbol;Acc:MGI:1919265]	protein_coding	0.389591	0.867527	0.218916	0.130283	0.0854001	0.0410631	5.749	2.52331	1.81425e-05	0.00470997	up	yes
ENSMUSG00000042678	Myo15	ENSMUST00000071880;ENSMUST00000122825	GO:0000146(microfilament motor activity);GO:0000166(nucleotide binding);GO:0003774(motor activity);GO:0003779(actin binding);GO:0005515(protein binding);GO:0005524(ATP binding);GO:0005737(cytoplasm);GO:0005856(cytoskeleton);GO:0007015(actin filament organization);GO:0007605(sensory perception of sound);GO:0007626(locomotory behavior);GO:0015629(actin cytoskeleton);GO:0016459(myosin complex);GO:00…	NA	K10361	NA	myosin XV [Source:MGI Symbol;Acc:MGI:1261811]	protein_coding;retained_intron	0.121518	0.11005	0.0901133	0.0239045	0.0248739	0.00779244	5.68634	2.5075	1.92706e-05	0.0049625	up	yes
ENSMUSG00000010064	Slc38a3	ENSMUST00000010208;ENSMUST00000195033;ENSMUST00000193932;ENSMUST00000167868;ENSMUST00000194230;ENSMUST00000194895;ENSMUST00000195843;ENSMUST00000191923;ENSMUST00000195739;ENSMUST00000193495;ENSMUST00000192211;ENSMUST00000192323	GO:0003333(amino acid transmembrane transport);GO:0005290(L-histidine transmembrane transporter activity);GO:0005886(plasma membrane);GO:0005887(integral component of plasma membrane);GO:0006811(ion transport);GO:0006814(sodium ion transport);GO:0006865(amino acid transport);GO:0006867(asparagine transport);GO:0006868(glutamine transport);GO:0007420(brain development);GO:0007565(female pregnancy)…	04724(Glutamatergic synapse);04727(GABAergic synapse);04964(Proximal tubule bicarbonate reclamation);04964(Proximal tubule bicarbonate reclamation)	K13576	NA	solute carrier family 38, member 3 [Source:MGI Symbol;Acc:MGI:1923507]	protein_coding;retained_intron;processed_transcript;nonsense_mediated_decay	75.6045	40.8501	24.7985	22.7854	12.5679	9.82229	3.12676	1.64467	1.95831e-05	0.00500262	up	yes
ENSMUSG00000037443	Cep85	ENSMUST00000141384;ENSMUST00000138144;ENSMUST00000145531;ENSMUST00000126014;ENSMUST00000141992;ENSMUST00000132120;ENSMUST00000040271	GO:0000242(pericentriolar material);GO:0000922(spindle pole);GO:0003674(molecular_function);GO:0005634(nucleus);GO:0005730(nucleolus);GO:0005737(cytoplasm);GO:0005794(Golgi apparatus);GO:0005813(centrosome);GO:0005815(microtubule organizing center);GO:0005829(cytosol);GO:0005856(cytoskeleton);GO:0006469(negative regulation of protein kinase activity);GO:0007059(chromosome segregation);GO:0046602(…	NA	K16766	NA	centrosomal protein 85 [Source:MGI Symbol;Acc:MGI:1917262]	processed_transcript;retained_intron;protein_coding	156.704	172.729	71.2411	70.6523	36.4083	38.4354	2.75385	1.46145	2.07673e-05	0.00526264	up	yes
ENSMUSG00000042041	2010003K11Rik	ENSMUST00000048482	GO:0003674(molecular_function);GO:0005575(cellular_component);GO:0008150(biological_process)	NA	NA	NA	RIKEN cDNA 2010003K11 gene [Source:MGI Symbol;Acc:MGI:1917111]	protein_coding	7.87484	12.1595	10.5259	3.24831	4.33605	4.74355	2.47895	1.30973	2.09306e-05	0.00526264	up	yes
ENSMUSG00000004328	Hif3a	ENSMUST00000108492;ENSMUST00000139224;ENSMUST00000037762;ENSMUST00000153833	GO:0000790(nuclear chromatin);GO:0000978(RNA polymerase II cis-regulatory region sequence-specific DNA binding);GO:0000981(DNA-binding transcription factor activity, RNA polymerase II-specific);GO:0001525(angiogenesis);GO:0001666(response to hypoxia);GO:0003677(DNA binding);GO:0003700(DNA-binding transcription factor activity);GO:0005515(protein binding);GO:0005634(nucleus);GO:0005654(nucleoplasm…	NA	K09096	NA	hypoxia inducible factor 3, alpha subunit [Source:MGI Symbol;Acc:MGI:1859778]	protein_coding	0.57116	1.13113	0.380163	0.258736	0.152816	0.116411	3.94431	1.97977	2.1106e-05	0.00526529	up	yes
ENSMUSG00000020872	Tac4	ENSMUST00000021242	GO:0005102(signaling receptor binding);GO:0005576(extracellular region);GO:0005615(extracellular space);GO:0006954(inflammatory response);GO:0007204(positive regulation of cytosolic calcium ion concentration);GO:0007217(tachykinin receptor signaling pathway);GO:0008217(regulation of blood pressure);GO:0031835(substance P receptor binding);GO:0031837(substance K receptor binding);GO:0042629(mast c…	04080(Neuroactive ligand-receptor interaction)	K05241	NA	tachykinin 4 [Source:MGI Symbol;Acc:MGI:1931130]	protein_coding	0.152125	0.182041	0.509655	0	0	0	2812.74	11.4578	2.1459e-05	0.00528493	up	yes
ENSMUSG00000073000	Gm10451	ENSMUST00000220043;ENSMUST00000219367;ENSMUST00000101281	NA	NA	NA	NA	predicted gene 10451 [Source:MGI Symbol;Acc:MGI:3641898]	lincRNA	0.575441	0.323543	1.07301	2.75703	2.74732	1.80842	0.269664	-1.89076	2.15158e-05	0.00528493	down	yes
ENSMUSG00000004730	Adgre1	ENSMUST00000086763;ENSMUST00000004850	GO:0002250(adaptive immune response);GO:0002376(immune system process);GO:0004888(transmembrane signaling receptor activity);GO:0004930(G protein-coupled receptor activity);GO:0005509(calcium ion binding);GO:0005886(plasma membrane);GO:0005887(integral component of plasma membrane);GO:0007165(signal transduction);GO:0007166(cell surface receptor signaling pathway);GO:0007186(G protein-coupled rec…	NA	K04591	NA	adhesion G protein-coupled receptor E1 [Source:MGI Symbol;Acc:MGI:106912]	protein_coding	0.07642	0.042432	0.125303	0.424929	0.362099	0.583198	0.178186	-2.48854	2.1741e-05	0.0052995	down	yes
ENSMUSG00000049804	Armcx4	ENSMUST00000124226	GO:0003674(molecular_function);GO:0005515(protein binding);GO:0005575(cellular_component);GO:0008150(biological_process);GO:0016020(membrane);GO:0016021(integral component of membrane)	NA	NA	NA	armadillo repeat containing, X-linked 4 [Source:MGI Symbol;Acc:MGI:2147887]	protein_coding	2.84388	1.8711	1.81097	1.24284	0.879055	0.663166	2.3432	1.22848	2.36741e-05	0.00572697	up	yes
ENSMUSG00000050335	Lgals3	ENSMUST00000150290;ENSMUST00000144794;ENSMUST00000142734;ENSMUST00000151405;ENSMUST00000226585;ENSMUST00000146468	GO:0001772(immunological synapse);GO:0002548(monocyte chemotaxis);GO:0005634(nucleus);GO:0005681(spliceosomal complex);GO:0005737(cytoplasm);GO:0005743(mitochondrial inner membrane);GO:0006397(mRNA processing);GO:0008380(RNA splicing);GO:0019863(IgE binding);GO:0019903(protein phosphatase binding);GO:0030246(carbohydrate binding);GO:0030593(neutrophil chemotaxis);GO:0030855(epithelial cell differ…	NA	K06831	NA	lectin, galactose binding, soluble 3 [Source:MGI Symbol;Acc:MGI:96778]	protein_coding	84.1446	68.7829	28.5588	29.0563	15.9761	17.9103	2.88335	1.52775	2.60553e-05	0.0061948	up	yes
ENSMUSG00000020431	Adcy1	ENSMUST00000020706;ENSMUST00000135398	GO:0000166(nucleotide binding);GO:0004016(adenylate cyclase activity);GO:0005516(calmodulin binding);GO:0005524(ATP binding);GO:0005634(nucleus);GO:0005737(cytoplasm);GO:0005886(plasma membrane);GO:0005887(integral component of plasma membrane);GO:0006171(cAMP biosynthetic process);GO:0007189(adenylate cyclase-activating G protein-coupled receptor signaling pathway);GO:0007190(activation of adeny…	00230(Purine metabolism);01522(Endocrine resistance);04015(Rap1 signaling pathway);04020(Calcium signaling pathway);04022(cGMP-PKG signaling pathway);04024(cAMP signaling pathway);04062(Chemokine signaling pathway);04072(Phospholipase D signaling pathway);04114(Oocyte meiosis);04211(Longevity regulating pathway);04213(Longevity regulating pathway - multiple species);04261(Adrenergic signaling in …	K08041	EC:4.6.1.1	adenylate cyclase 1 [Source:MGI Symbol;Acc:MGI:99677]	protein_coding;processed_transcript	1.17936	1.42649	1.04515	0.598898	0.579725	0.630311	2.01832	1.01316	2.61371e-05	0.0061948	up	yes
ENSMUSG00000008734	Gprc5b	ENSMUST00000008878;ENSMUST00000207614	GO:0001934(positive regulation of protein phosphorylation);GO:0004930(G protein-coupled receptor activity);GO:0005654(nucleoplasm);GO:0005730(nucleolus);GO:0005829(cytosol);GO:0005886(plasma membrane);GO:0007165(signal transduction);GO:0007186(G protein-coupled receptor signaling pathway);GO:0007626(locomotory behavior);GO:0009986(cell surface);GO:0010976(positive regulation of neuron projection …	NA	K04619	NA	G protein-coupled receptor, family C, group 5, member B [Source:MGI Symbol;Acc:MGI:1927596]	protein_coding;retained_intron	3.40067	2.5971	3.74172	6.88532	5.70771	7.00373	0.496996	-1.0087	2.619e-05	0.0061948	down	yes
ENSMUSG00000086350	B230369F24Rik	ENSMUST00000141846	NA	NA	NA	NA	RIKEN cDNA B230369F24 gene [Source:MGI Symbol;Acc:MGI:2443392]	antisense	0.32161	0.363496	0.47809	1.01383	1.15765	1.49042	0.317648	-1.6545	2.69353e-05	0.00632424	down	yes
ENSMUSG00000062184	Hs6st2	ENSMUST00000114871;ENSMUST00000088172;ENSMUST00000142738;ENSMUST00000140145	GO:0008146(sulfotransferase activity);GO:0015015(heparan sulfate proteoglycan biosynthetic process, enzymatic modification);GO:0016020(membrane);GO:0016021(integral component of membrane);GO:0016740(transferase activity);GO:0017095(heparan sulfate 6-O-sulfotransferase activity);GO:0017095(heparan sulfate 6-O-sulfotransferase activity)	00534(Glycosaminoglycan biosynthesis - heparan sulfate / heparin);00534(Glycosaminoglycan biosynthesis - heparan sulfate / heparin)	K08102	EC:2.8.2.-	heparan sulfate 6-O-sulfotransferase 2 [Source:MGI Symbol;Acc:MGI:1354959]	protein_coding;retained_intron;processed_transcript	0.0837046	0.0436778	0.0588418	0.176702	0.27654	0.352129	0.231228	-2.11261	2.80369e-05	0.00648275	down	yes
ENSMUSG00000060161	Klk1b7-ps	ENSMUST00000183762;ENSMUST00000078897	NA	NA	NA	NA	kallikrein 1-related peptidase b7, pseudogene [Source:MGI Symbol;Acc:MGI:892027]	transcribed_unprocessed_pseudogene;processed_transcript	0.631962	1.54512	0.584568	0.0889981	0	0	31.0305	4.95561	2.84284e-05	0.00648275	up	yes
ENSMUSG00000028979	Masp2	ENSMUST00000136647;ENSMUST00000052060;ENSMUST00000105701;ENSMUST00000154898	GO:0001855(complement component C4b binding);GO:0001867(complement activation, lectin pathway);GO:0002376(immune system process);GO:0004252(serine-type endopeptidase activity);GO:0005509(calcium ion binding);GO:0005576(extracellular region);GO:0005615(extracellular space);GO:0006508(proteolysis);GO:0006958(complement activation, classical pathway);GO:0008233(peptidase activity);GO:0008236(serine-…	04610(Complement and coagulation cascades);05150(Staphylococcus aureus infection);05150(Staphylococcus aureus infection)	K03993	EC:3.4.21.104	mannan-binding lectin serine peptidase 2 [Source:MGI Symbol;Acc:MGI:1330832]	retained_intron;protein_coding	0.0235925	0	0.0949376	0.452468	0.639306	0.461529	0.0763084	-3.71201	2.84289e-05	0.00648275	down	yes
ENSMUSG00000002803	Btbd6	ENSMUST00000002880;ENSMUST00000165079;ENSMUST00000221104;ENSMUST00000220567;ENSMUST00000223368;ENSMUST00000221500;ENSMUST00000222209	GO:0005515(protein binding);GO:0005737(cytoplasm);GO:0005829(cytosol);GO:0022008(neurogenesis);GO:0022008(neurogenesis)	NA	K10478	NA	BTB (POZ) domain containing 6 [Source:MGI Symbol;Acc:MGI:3026623]	protein_coding;retained_intron	1.67128	2.04665	2.62446	8.75611	3.13352	7.55398	0.326194	-1.6162	2.84556e-05	0.00648275	down	yes
ENSMUSG00000109992	Gm45650	ENSMUST00000211162	NA	NA	NA	NA	predicted gene 45650 [Source:MGI Symbol;Acc:MGI:5791486]	lincRNA	0.146234	0.209244	0.053446	1.18408	0.395682	1.06215	0.154783	-2.69168	2.86254e-05	0.00648275	down	yes
ENSMUSG00000118651	CT030740	ENSMUST00000239444	NA	NA	NA	NA	novel transcript, antisense to Cdc42ep3	antisense	0	0	0	0.266539	0.061384	0.112044	0.000681869	-10.5182	3.06294e-05	0.00688773	down	yes
ENSMUSG00000017929	B4galt5	ENSMUST00000109221;ENSMUST00000149698;ENSMUST00000155623;ENSMUST00000133557	GO:0003945(N-acetyllactosamine synthase activity);GO:0005794(Golgi apparatus);GO:0005975(carbohydrate metabolic process);GO:0006486(protein glycosylation);GO:0006629(lipid metabolic process);GO:0006665(sphingolipid metabolic process);GO:0008489(UDP-galactose:glucosylceramide beta-1,4-galactosyltransferase activity);GO:0010706(ganglioside biosynthetic process via lactosylceramide);GO:0016020(membr…	00512(Mucin type O-glycan biosynthesis);00512(Mucin type O-glycan biosynthesis)	K09905	EC:2.4.1.-	UDP-Gal:betaGlcNAc beta 1,4-galactosyltransferase, polypeptide 5 [Source:MGI Symbol;Acc:MGI:1927169]	protein_coding;processed_transcript	9.72868	6.865	7.70915	19.1279	17.6532	12.7353	0.490803	-1.02678	3.31534e-05	0.00738718	down	yes
ENSMUSG00000097584	1700125G22Rik	ENSMUST00000181124	NA	NA	NA	NA	RIKEN cDNA 1700125G22 gene [Source:MGI Symbol;Acc:MGI:1923907]	lincRNA	0	0	0	1.02291	0.059699	0.470027	0.00019322	-12.3375	3.33131e-05	0.00738718	down	yes
ENSMUSG00000118193	Arhgap26	ENSMUST00000148850	GO:0005096(GTPase activator activity);GO:0030036(actin cytoskeleton organization);GO:0043547(positive regulation of GTPase activity);GO:0051056(regulation of small GTPase mediated signal transduction)	NA	NA	NA	Rho GTPase activating protein 26 [Source:MGI Symbol;Acc:MGI:1918552]	protein_coding	0	0	0	0.36197	0.51276	0.86641	0.000172301	-12.5028	3.4475e-05	0.0075921	down	yes
ENSMUSG00000023236	Scg5	ENSMUST00000024005;ENSMUST00000139975	GO:0004857(enzyme inhibitor activity);GO:0005576(extracellular region);GO:0005634(nucleus);GO:0006886(intracellular protein transport);GO:0007218(neuropeptide signaling pathway);GO:0016486(peptide hormone processing);GO:0030141(secretory granule);GO:0030234(enzyme regulator activity);GO:0043086(negative regulation of catalytic activity);GO:0046883(regulation of hormone secretion);GO:0050790(regul…	NA	NA	NA	secretogranin V [Source:MGI Symbol;Acc:MGI:98289]	protein_coding;processed_transcript	11.0427	11.4105	7.58322	6.14976	3.20079	3.60889	2.31772	1.21271	3.60986e-05	0.00789521	up	yes
ENSMUSG00000024694	Keg1	ENSMUST00000128987;ENSMUST00000025598;ENSMUST00000154822;ENSMUST00000147335;ENSMUST00000138545;ENSMUST00000123407;ENSMUST00000152017	GO:0005737(cytoplasm);GO:0005739(mitochondrion);GO:0005813(centrosome);GO:0005815(microtubule organizing center);GO:0005856(cytoskeleton);GO:0005874(microtubule);GO:0016410(N-acyltransferase activity);GO:0016740(transferase activity);GO:0016746(transferase activity, transferring acyl groups);GO:0047961(glycine N-acyltransferase activity);GO:0047961(glycine N-acyltransferase activity)	00360(Phenylalanine metabolism);00360(Phenylalanine metabolism)	K00628	2.3.1.71;EC:2.3.1.13	kidney expressed gene 1 [Source:MGI Symbol;Acc:MGI:1928492]	retained_intron;protein_coding;processed_transcript	80.7263	49.5853	109.083	161.936	292.377	189.601	0.371781	-1.42748	3.68412e-05	0.00800281	down	yes
ENSMUSG00000036040	Adamtsl2	ENSMUST00000091233;ENSMUST00000130600;ENSMUST00000169787;ENSMUST00000139633	GO:0004222(metalloendopeptidase activity);GO:0005515(protein binding);GO:0005576(extracellular region);GO:0006508(proteolysis);GO:0008233(peptidase activity);GO:0030198(extracellular matrix organization);GO:0030512(negative regulation of transforming growth factor beta receptor signaling pathway);GO:0031012(extracellular matrix);GO:0050436(microfibril binding);GO:0060481(lobar bronchus epithelium…	NA	NA	NA	ADAMTS-like 2 [Source:MGI Symbol;Acc:MGI:1925044]	protein_coding;retained_intron	6.52088	4.95027	4.07121	2.75525	2.47931	2.65136	1.9709	0.978853	3.74459e-05	0.00807921	up	no
ENSMUSG00000040405	Havcr1	ENSMUST00000109223;ENSMUST00000081819	GO:0016020(membrane);GO:0016021(integral component of membrane);GO:0016021(integral component of membrane)	NA	K20413	NA	hepatitis A virus cellular receptor 1 [Source:MGI Symbol;Acc:MGI:2159680]	protein_coding	0.76353	0.0739075	0.12487	2.43768	1.8333	2.1479	0.149918	-2.73775	3.92775e-05	0.00839018	down	yes
ENSMUSG00000034807	Colgalt1	ENSMUST00000212706;ENSMUST00000212216;ENSMUST00000047903	GO:0005783(endoplasmic reticulum);GO:0005788(endoplasmic reticulum lumen);GO:0016740(transferase activity);GO:0016757(transferase activity, transferring glycosyl groups);GO:0050211(procollagen galactosyltransferase activity);GO:1904028(positive regulation of collagen fibril organization);GO:1904028(positive regulation of collagen fibril organization)	00310(Lysine degradation);00514(Other types of O-glycan biosynthesis);00514(Other types of O-glycan biosynthesis)	K11703	EC:2.4.1.50	collagen beta(1-O)galactosyltransferase 1 [Source:MGI Symbol;Acc:MGI:1924348]	retained_intron;protein_coding	10.0811	5.96712	13.263	5.27905	3.12877	3.72763	2.41534	1.27223	3.94127e-05	0.00839018	up	yes
ENSMUSG00000036333	Kidins220	ENSMUST00000066652;ENSMUST00000221050;ENSMUST00000220459;ENSMUST00000222013;ENSMUST00000220622;ENSMUST00000221622;ENSMUST00000222481;ENSMUST00000221378;ENSMUST00000221423	GO:0001701(in utero embryonic development);GO:0005515(protein binding);GO:0005770(late endosome);GO:0010976(positive regulation of neuron projection development);GO:0016020(membrane);GO:0016021(integral component of membrane);GO:0019887(protein kinase regulator activity);GO:0019901(protein kinase binding);GO:0030165(PDZ domain binding);GO:0032991(protein-containing complex);GO:0038180(nerve growt…	04722(Neurotrophin signaling pathway);04722(Neurotrophin signaling pathway)	K12460	NA	kinase D-interacting substrate 220 [Source:MGI Symbol;Acc:MGI:1924730]	protein_coding;retained_intron;processed_transcript	16.9081	4.02846	19.4266	3.64927	3.53743	4.28798	3.51758	1.81458	4.07128e-05	0.00856839	up	yes
ENSMUSG00000029154	Cwh43	ENSMUST00000031040;ENSMUST00000135820;ENSMUST00000065543	GO:0003674(molecular_function);GO:0005783(endoplasmic reticulum);GO:0006506(GPI anchor biosynthetic process);GO:0016020(membrane);GO:0016021(integral component of membrane);GO:0016021(integral component of membrane)	NA	NA	NA	cell wall biogenesis 43 C-terminal homolog [Source:MGI Symbol;Acc:MGI:2444131]	protein_coding;retained_intron	6.98808	7.57389	5.55483	4.28567	1.71932	2.10174	2.48149	1.31121	4.07865e-05	0.00856839	up	yes
ENSMUSG00000035354	Uvrag	ENSMUST00000037968;ENSMUST00000209123;ENSMUST00000208609;ENSMUST00000207032;ENSMUST00000208992;ENSMUST00000207919;ENSMUST00000208012	GO:0000149(SNARE binding);GO:0000323(lytic vacuole);GO:0000421(autophagosome membrane);GO:0000775(chromosome, centromeric region);GO:0005515(protein binding);GO:0005694(chromosome);GO:0005764(lysosome);GO:0005768(endosome);GO:0005769(early endosome);GO:0005770(late endosome);GO:0005776(autophagosome);GO:0005783(endoplasmic reticulum);GO:0005813(centrosome);GO:0006281(DNA repair);GO:0006890(retrog…	04140(Autophagy - animal);04140(Autophagy - animal)	K21249	NA	UV radiation resistance associated gene [Source:MGI Symbol;Acc:MGI:1925860]	protein_coding;nonsense_mediated_decay;retained_intron;processed_transcript	0.482929	0.283206	0.304513	2.32818	0.74382	0.770285	0.278649	-1.84348	4.1117e-05	0.00858137	down	yes
ENSMUSG00000112057	Gm21321	ENSMUST00000220179	NA	NA	NA	NA	predicted gene, 21321 [Source:MGI Symbol;Acc:MGI:5434676]	processed_pseudogene	0.975203	0.440585	1.19726	3.75851	3.59822	4.11188	0.227844	-2.13388	4.28945e-05	0.0088942	down	yes
ENSMUSG00000026725	Tnn	ENSMUST00000039178	GO:0002076(osteoblast development);GO:0005178(integrin binding);GO:0005515(protein binding);GO:0005576(extracellular region);GO:0005615(extracellular space);GO:0007160(cell-matrix adhesion);GO:0007409(axonogenesis);GO:0009986(cell surface);GO:0031012(extracellular matrix);GO:0033689(negative regulation of osteoblast proliferation);GO:0042802(identical protein binding);GO:0043005(neuron projection…	04151(PI3K-Akt signaling pathway);04510(Focal adhesion);04512(ECM-receptor interaction);05165(Human papillomavirus infection);05206(MicroRNAs in cancer)	K06252	NA	tenascin N [Source:MGI Symbol;Acc:MGI:2665790]	protein_coding	0.042173	0.121683	0.085568	0.200708	0.352198	1.08015	0.152735	-2.7109	4.33435e-05	0.00889625	down	yes
ENSMUSG00000022974	Paxbp1	ENSMUST00000118522;ENSMUST00000146281;ENSMUST00000128922;ENSMUST00000023698;ENSMUST00000127002;ENSMUST00000124653;ENSMUST00000150397	GO:0000122(negative regulation of transcription by RNA polymerase II);GO:0000978(RNA polymerase II cis-regulatory region sequence-specific DNA binding);GO:0003677(DNA binding);GO:0005515(protein binding);GO:0005634(nucleus);GO:0006355(regulation of transcription, DNA-templated);GO:0007517(muscle organ development);GO:0008134(transcription factor binding);GO:0014842(regulation of skeletal muscle s…	NA	K13211	NA	PAX3 and PAX7 binding protein 1 [Source:MGI Symbol;Acc:MGI:1914617]	protein_coding;retained_intron;nonsense_mediated_decay;processed_transcript	24.0859	26.0029	20.2295	14.8438	10.7087	13.4008	1.8052	0.852156	4.34616e-05	0.00889625	up	no
ENSMUSG00000024353	Mzb1	ENSMUST00000025211;ENSMUST00000235707;ENSMUST00000237462	GO:0002642(positive regulation of immunoglobulin biosynthetic process);GO:0003674(molecular_function);GO:0005515(protein binding);GO:0005576(extracellular region);GO:0005737(cytoplasm);GO:0005783(endoplasmic reticulum);GO:0005788(endoplasmic reticulum lumen);GO:0008284(positive regulation of cell population proliferation);GO:0030888(regulation of B cell proliferation);GO:0033622(integrin activati…	NA	NA	NA	marginal zone B and B1 cell-specific protein 1 [Source:MGI Symbol;Acc:MGI:1917066]	protein_coding;retained_intron	13.976	15.6887	2.38564	3.00661	0.877032	2.46996	5.04443	2.33469	4.43275e-05	0.0090157	up	yes
ENSMUSG00000028222	Calb1	ENSMUST00000029876;ENSMUST00000141336;ENSMUST00000136266	GO:0005499(vitamin D binding);GO:0005509(calcium ion binding);GO:0005634(nucleus);GO:0005737(cytoplasm);GO:0005829(cytosol);GO:0007611(learning or memory);GO:0007614(short-term memory);GO:0007616(long-term memory);GO:0007626(locomotory behavior);GO:0008270(zinc ion binding);GO:0010842(retina layer formation);GO:0030424(axon);GO:0030425(dendrite);GO:0032420(stereocilium);GO:0032437(cuticular plate…	04961(Endocrine and other factor-regulated calcium reabsorption);04961(Endocrine and other factor-regulated calcium reabsorption)	K14757	NA	calbindin 1 [Source:MGI Symbol;Acc:MGI:88248]	protein_coding;retained_intron	66.6175	60.6199	69.2408	38.3374	40.7169	36.4993	1.70032	0.765807	4.63094e-05	0.00935918	up	no
ENSMUSG00000047798	Cd300lf	ENSMUST00000106561;ENSMUST00000146254	GO:0001618(virus receptor activity);GO:0001786(phosphatidylserine binding);GO:0002376(immune system process);GO:0005136(interleukin-4 receptor binding);GO:0005515(protein binding);GO:0005886(plasma membrane);GO:0008289(lipid binding);GO:0016020(membrane);GO:0016021(integral component of membrane);GO:0030316(osteoclast differentiation);GO:0033004(negative regulation of mast cell activation);GO:003…	NA	K20395	NA	CD300 molecule like family member F [Source:MGI Symbol;Acc:MGI:2442359]	protein_coding;processed_transcript	0.232942	0.399429	0.145335	0.0238178	0.0618353	0.01448	7.76672	2.9573	4.66368e-05	0.00936607	up	yes
ENSMUSG00000028494	Plin2	ENSMUST00000134437;ENSMUST00000000466;ENSMUST00000134094;ENSMUST00000140382;ENSMUST00000154999;ENSMUST00000149700;ENSMUST00000138605;ENSMUST00000147097	GO:0005515(protein binding);GO:0005634(nucleus);GO:0005737(cytoplasm);GO:0005811(lipid droplet);GO:0005829(cytosol);GO:0005886(plasma membrane);GO:0010890(positive regulation of sequestering of triglyceride);GO:0014070(response to organic cyclic compound);GO:0015909(long-chain fatty acid transport);GO:0016020(membrane);GO:0019915(lipid storage);GO:0042493(response to drug);GO:0042493(response to …	03320(PPAR signaling pathway);03320(PPAR signaling pathway)	K17284	NA	perilipin 2 [Source:MGI Symbol;Acc:MGI:87920]	processed_transcript;protein_coding	42.3885	106.127	27.9407	19.3281	20.5354	14.9724	3.2179	1.68612	4.75267e-05	0.00948514	up	yes
ENSMUSG00000024411	Aqp4	ENSMUST00000234643;ENSMUST00000079081;ENSMUST00000234140;ENSMUST00000238946;ENSMUST00000234624;ENSMUST00000235044	GO:0005515(protein binding);GO:0005576(extracellular region);GO:0005737(cytoplasm);GO:0005768(endosome);GO:0005886(plasma membrane);GO:0005887(integral component of plasma membrane);GO:0005911(cell-cell junction);GO:0006833(water transport);GO:0007605(sensory perception of sound);GO:0009897(external side of plasma membrane);GO:0009925(basal plasma membrane);GO:0009992(cellular water homeostasis);…	04962(Vasopressin-regulated water reabsorption);04976(Bile secretion);04976(Bile secretion)	K09866	NA	aquaporin 4 [Source:MGI Symbol;Acc:MGI:107387]	protein_coding;retained_intron	5.55587	4.51155	7.82223	10.0517	16.9774	17.3595	0.403024	-1.31106	4.89699e-05	0.0096671	down	yes
ENSMUSG00000033460	Armcx1	ENSMUST00000113198;ENSMUST00000129697;ENSMUST00000035748;ENSMUST00000138421;ENSMUST00000113199;ENSMUST00000113201;ENSMUST00000051256;ENSMUST00000137173;ENSMUST00000113197	GO:0003674(molecular_function);GO:0005515(protein binding);GO:0005575(cellular_component);GO:0005739(mitochondrion);GO:0005741(mitochondrial outer membrane);GO:0008150(biological_process);GO:0016020(membrane);GO:0016021(integral component of membrane);GO:0016021(integral component of membrane)	NA	NA	NA	armadillo repeat containing, X-linked 1 [Source:MGI Symbol;Acc:MGI:1925498]	protein_coding;processed_transcript	7.05567	3.95181	4.02632	2.83152	1.7527	1.80478	2.35307	1.23455	4.92968e-05	0.0096671	up	yes
ENSMUSG00000048424	Ranbp3l	ENSMUST00000227191;ENSMUST00000166524;ENSMUST00000229662;ENSMUST00000228227;ENSMUST00000053308	GO:0046332(SMAD binding);GO:0046907(intracellular transport);GO:0046907(intracellular transport)	NA	NA	NA	RAN binding protein 3-like [Source:MGI Symbol;Acc:MGI:2444654]	protein_coding;processed_transcript;retained_intron	1.27591	1.13544	2.5626	4.71242	3.30736	5.87079	0.358081	-1.48164	4.93467e-05	0.0096671	down	yes
ENSMUSG00000078921	Tgtp2	ENSMUST00000046745;ENSMUST00000128411	GO:0000166(nucleotide binding);GO:0002376(immune system process);GO:0003924(GTPase activity);GO:0005525(GTP binding);GO:0005737(cytoplasm);GO:0005783(endoplasmic reticulum);GO:0005789(endoplasmic reticulum membrane);GO:0005794(Golgi apparatus);GO:0006952(defense response);GO:0006955(immune response);GO:0009615(response to virus);GO:0009617(response to bacterium);GO:0016020(membrane);GO:0016787(hy…	NA	NA	NA	T cell specific GTPase 2 [Source:MGI Symbol;Acc:MGI:3710083]	protein_coding;processed_transcript	0.703336	0.582571	0.328851	1.4695	1.94116	1.40965	0.334991	-1.57781	5.17881e-05	0.0100835	down	yes
ENSMUSG00000031762	Mt2	ENSMUST00000034214	GO:0005634(nucleus);GO:0005737(cytoplasm);GO:0005829(cytosol);GO:0006882(cellular zinc ion homeostasis);GO:0007263(nitric oxide mediated signal transduction);GO:0008144(drug binding);GO:0008270(zinc ion binding);GO:0009617(response to bacterium);GO:0010273(detoxification of copper ion);GO:0035690(cellular response to drug);GO:0036016(cellular response to interleukin-3);GO:0036018(cellular respons…	04978(Mineral absorption)	K14739	NA	metallothionein 2 [Source:MGI Symbol;Acc:MGI:97172]	protein_coding	794.936	648.539	265.007	111.356	19.943	22.5787	11.1029	3.47286	5.21246e-05	0.0100875	up	yes
ENSMUSG00000048899	Rimkla	ENSMUST00000049994;ENSMUST00000126728	GO:0000166(nucleotide binding);GO:0005524(ATP binding);GO:0005737(cytoplasm);GO:0006464(cellular protein modification process);GO:0016874(ligase activity);GO:0016879(ligase activity, forming carbon-nitrogen bonds);GO:0046872(metal ion binding);GO:0072590(N-acetyl-L-aspartate-L-glutamate ligase activity);GO:0072590(N-acetyl-L-aspartate-L-glutamate ligase activity)	00250(Alanine, aspartate and glutamate metabolism);00250(Alanine, aspartate and glutamate metabolism)	K18311	6.3.2.42;EC:6.3.2.41	ribosomal modification protein rimK-like family member A [Source:MGI Symbol;Acc:MGI:3040686]	protein_coding;processed_transcript	0.665873	1.02893	0.818089	0.300454	0.295557	0.345512	2.66897	1.41628	5.32017e-05	0.0102339	up	yes
ENSMUSG00000038497	Tmco3	ENSMUST00000045229;ENSMUST00000211645;ENSMUST00000210402;ENSMUST00000210750;ENSMUST00000210063;ENSMUST00000210762;ENSMUST00000211402	GO:0006811(ion transport);GO:0006812(cation transport);GO:0008150(biological_process);GO:0015297(antiporter activity);GO:0015299(solute:proton antiporter activity);GO:0016020(membrane);GO:0016021(integral component of membrane);GO:0055085(transmembrane transport);GO:1902600(proton transmembrane transport);GO:1902600(proton transmembrane transport)	NA	NA	NA	transmembrane and coiled-coil domains 3 [Source:MGI Symbol;Acc:MGI:2444946]	protein_coding;processed_transcript;retained_intron	1.91626	2.1508	2.94039	4.04992	6.45794	5.66635	0.433248	-1.20674	5.64046e-05	0.0107851	down	yes
ENSMUSG00000003038	Hmgn2	ENSMUST00000145025;ENSMUST00000102553;ENSMUST00000130809;ENSMUST00000137456;ENSMUST00000102552;ENSMUST00000136327;ENSMUST00000100472;ENSMUST00000136859;ENSMUST00000153622	GO:0000122(negative regulation of transcription by RNA polymerase II);GO:0000785(chromatin);GO:0003677(DNA binding);GO:0005634(nucleus);GO:0005737(cytoplasm);GO:0006357(regulation of transcription by RNA polymerase II);GO:0031492(nucleosomal DNA binding);GO:0040034(regulation of development, heterochronic);GO:0040034(regulation of development, heterochronic)	NA	K11300	NA	high mobility group nucleosomal binding domain 2 [Source:MGI Symbol;Acc:MGI:96136]	retained_intron;protein_coding;processed_transcript	15.8913	16.9206	13.777	10.4835	7.2999	8.34821	1.78286	0.834192	5.72186e-05	0.0108756	up	no
ENSMUSG00000074028	Slc22a13	ENSMUST00000084797	GO:0002854(positive regulation of T cell mediated cytotoxicity directed against tumor cell target);GO:0005783(endoplasmic reticulum);GO:0005794(Golgi apparatus);GO:0005886(plasma membrane);GO:0015747(urate transport);GO:0016020(membrane);GO:0016021(integral component of membrane);GO:0016324(apical plasma membrane);GO:0022857(transmembrane transporter activity);GO:0045922(negative regulation of fa…	NA	K08209	NA	solute carrier family 22 (organic cation transporter), member 13 [Source:MGI Symbol;Acc:MGI:2143107]	protein_coding	40.3304	31.2391	32.7292	71.8903	55.4128	59.1777	0.5593	-0.838306	5.89908e-05	0.0111461	down	no
ENSMUSG00000044734	Serpinb1a	ENSMUST00000076352;ENSMUST00000091668;ENSMUST00000221967;ENSMUST00000223016	GO:0004867(serine-type endopeptidase inhibitor activity);GO:0005515(protein binding);GO:0005576(extracellular region);GO:0005615(extracellular space);GO:0005737(cytoplasm);GO:0006954(inflammatory response);GO:0010466(negative regulation of peptidase activity);GO:0010951(negative regulation of endopeptidase activity);GO:0019725(cellular homeostasis);GO:0030414(peptidase inhibitor activity);GO:0032…	05146(Amoebiasis);05146(Amoebiasis)	K13963	NA	serine (or cysteine) peptidase inhibitor, clade B, member 1a [Source:MGI Symbol;Acc:MGI:1913472]	protein_coding;retained_intron;processed_transcript	14.1831	6.50311	5.18677	3.48928	3.0804	2.84717	2.74752	1.45813	5.95451e-05	0.0111847	up	yes
ENSMUSG00000023067	Cdkn1a	ENSMUST00000023829;ENSMUST00000122348;ENSMUST00000233296;ENSMUST00000232979;ENSMUST00000119901	GO:0000079(regulation of cyclin-dependent protein serine/threonine kinase activity);GO:0000082(G1/S transition of mitotic cell cycle);GO:0000086(G2/M transition of mitotic cell cycle);GO:0000307(cyclin-dependent protein kinase holoenzyme complex);GO:0004860(protein kinase inhibitor activity);GO:0004861(cyclin-dependent protein serine/threonine kinase inhibitor activity);GO:0005515(protein binding…	01522(Endocrine resistance);01524(Platinum drug resistance);04012(ErbB signaling pathway);04066(HIF-1 signaling pathway);04068(FoxO signaling pathway);04110(Cell cycle);04115(p53 signaling pathway);04151(PI3K-Akt signaling pathway);04218(Cellular senescence);04630(Jak-STAT signaling pathway);04921(Oxytocin signaling pathway);04928(Parathyroid hormone synthesis, secretion and action);04934(Cushing…	K06625	NA	cyclin-dependent kinase inhibitor 1A (P21) [Source:MGI Symbol;Acc:MGI:104556]	protein_coding;processed_transcript	21.0504	32.5889	8.23679	8.06297	6.67209	5.54744	3.05071	1.60915	6.05004e-05	0.0112976	up	yes
ENSMUSG00000030111	A2m	ENSMUST00000032203	GO:0001869(negative regulation of complement activation, lectin pathway);GO:0002020(protease binding);GO:0004866(endopeptidase inhibitor activity);GO:0004867(serine-type endopeptidase inhibitor activity);GO:0005102(signaling receptor binding);GO:0005515(protein binding);GO:0005576(extracellular region);GO:0005615(extracellular space);GO:0007565(female pregnancy);GO:0010466(negative regulation of …	04610(Complement and coagulation cascades)	K03910	NA	alpha-2-macroglobulin [Source:MGI Symbol;Acc:MGI:2449119]	protein_coding	0	0	0	0.130793	0.0354784	0.00760897	0.00172533	-9.17892	6.19028e-05	0.0114409	down	yes
ENSMUSG00000109814	Gm45847	ENSMUST00000209402;ENSMUST00000211504	NA	NA	NA	NA	predicted gene 45847 [Source:MGI Symbol;Acc:MGI:5804962]	lincRNA	0.05358	0.110442	0.132449	0.682886	0.493917	0.490148	0.177852	-2.49125	6.1984e-05	0.0114409	down	yes
ENSMUSG00000113175	Gm9973	ENSMUST00000223449;ENSMUST00000221251;ENSMUST00000220662;ENSMUST00000221569;ENSMUST00000220926	NA	NA	NA	NA	predicted gene 9973 [Source:MGI Symbol;Acc:MGI:3642527]	processed_transcript;retained_intron;transcribed_unprocessed_pseudogene	1.80261	0.44984	0.377029	4.66473	3.05282	3.09994	0.243077	-2.04052	6.41513e-05	0.0117729	down	yes
ENSMUSG00000001131	Timp1	ENSMUST00000115342;ENSMUST00000009530	GO:0001775(cell activation);GO:0002020(protease binding);GO:0002248(connective tissue replacement involved in inflammatory response wound healing);GO:0004857(enzyme inhibitor activity);GO:0005125(cytokine activity);GO:0005515(protein binding);GO:0005576(extracellular region);GO:0005604(basement membrane);GO:0005615(extracellular space);GO:0007165(signal transduction);GO:0007568(aging);GO:0008083(…	04066(HIF-1 signaling pathway);04066(HIF-1 signaling pathway)	K16451	NA	tissue inhibitor of metalloproteinase 1 [Source:MGI Symbol;Acc:MGI:98752]	protein_coding	4.20137	1.99094	1.44616	0.833749	0.3473	0.125266	5.84735	2.54778	6.75094e-05	0.0123184	up	yes
ENSMUSG00000027822	Slc33a1	ENSMUST00000029402;ENSMUST00000161659;ENSMUST00000160883	GO:0005783(endoplasmic reticulum);GO:0005789(endoplasmic reticulum membrane);GO:0008521(acetyl-CoA transmembrane transporter activity);GO:0015295(solute:proton symporter activity);GO:0015876(acetyl-CoA transport);GO:0016020(membrane);GO:0016021(integral component of membrane);GO:0030509(BMP signaling pathway);GO:0060395(SMAD protein signal transduction);GO:1902600(proton transmembrane transport);…	00604(Glycosphingolipid biosynthesis - ganglio series);00604(Glycosphingolipid biosynthesis - ganglio series)	K03372	EC:2.3.1.-	solute carrier family 33 (acetyl-CoA transporter), member 1 [Source:MGI Symbol;Acc:MGI:1332247]	protein_coding	13.8912	13.2578	16.0252	26.3779	27.8478	23.2322	0.557389	-0.843242	6.92229e-05	0.0125592	down	no
ENSMUSG00000020990	Cdkl1	ENSMUST00000021377;ENSMUST00000221646	GO:0000166(nucleotide binding);GO:0004672(protein kinase activity);GO:0004674(protein serine/threonine kinase activity);GO:0004693(cyclin-dependent protein serine/threonine kinase activity);GO:0005524(ATP binding);GO:0005634(nucleus);GO:0005654(nucleoplasm);GO:0005737(cytoplasm);GO:0006468(protein phosphorylation);GO:0007507(heart development);GO:0016301(kinase activity);GO:0016310(phosphorylatio…	NA	K08824	EC:2.7.11.22	cyclin-dependent kinase-like 1 (CDC2-related kinase) [Source:MGI Symbol;Acc:MGI:1918341]	protein_coding	14.2407	16.9257	20.9175	31.0812	34.2819	41.3647	0.488006	-1.03503	7.59618e-05	0.013704	down	yes
ENSMUSG00000027831	Veph1	ENSMUST00000029419;ENSMUST00000182815	GO:0005886(plasma membrane);GO:0009966(regulation of signal transduction);GO:0010314(phosphatidylinositol-5-phosphate binding);GO:0016020(membrane);GO:0030512(negative regulation of transforming growth factor beta receptor signaling pathway);GO:0060392(negative regulation of SMAD protein signal transduction);GO:0060392(negative regulation of SMAD protein signal transduction)	NA	NA	NA	ventricular zone expressed PH domain-containing 1 [Source:MGI Symbol;Acc:MGI:1920039]	protein_coding;retained_intron	1.08464	0.745132	1.73252	2.61153	3.28109	3.09053	0.396553	-1.33442	7.98369e-05	0.0143222	down	yes
ENSMUSG00000038508	Gdf15	ENSMUST00000110103;ENSMUST00000003808	GO:0000187(activation of MAPK activity);GO:0002023(reduction of food intake in response to dietary excess);GO:0005125(cytokine activity);GO:0005576(extracellular region);GO:0005615(extracellular space);GO:0005634(nucleus);GO:0005737(cytoplasm);GO:0005794(Golgi apparatus);GO:0008083(growth factor activity);GO:0010862(positive regulation of pathway-restricted SMAD protein phosphorylation);GO:003050…	04060(Cytokine-cytokine receptor interaction);04060(Cytokine-cytokine receptor interaction)	K05504	NA	growth differentiation factor 15 [Source:MGI Symbol;Acc:MGI:1346047]	protein_coding	16.4463	16.0176	12.2446	6.57303	3.78673	8.57853	2.36074	1.23924	8.33788e-05	0.0148652	up	yes
ENSMUSG00000086765	Gm11827	ENSMUST00000151138;ENSMUST00000142297	NA	NA	NA	NA	predicted gene 11827 [Source:MGI Symbol;Acc:MGI:3649801]	lincRNA	1.53479	7.80068	3.23681	1.16421	1.05802	0.844577	4.09947	2.03544	8.3795e-05	0.0148652	up	yes
ENSMUSG00000078612	Fyb2	ENSMUST00000106804;ENSMUST00000106803	GO:0001772(immunological synapse);GO:0003674(molecular_function);GO:0005515(protein binding);GO:0005886(plasma membrane);GO:0007229(integrin-mediated signaling pathway);GO:0016020(membrane);GO:0033627(cell adhesion mediated by integrin);GO:0045121(membrane raft);GO:0050852(T cell receptor signaling pathway);GO:0072659(protein localization to plasma membrane);GO:0072659(protein localization to pla…	NA	NA	NA	FYN binding protein 2 [Source:MGI Symbol;Acc:MGI:2685466]	protein_coding	2.17348	6.14711	1.86159	1.04049	1.01561	1.02337	3.30648	1.7253	8.46395e-05	0.0149321	up	yes
ENSMUSG00000074934	Grem1	ENSMUST00000099575	GO:0000902(cell morphogenesis);GO:0001525(angiogenesis);GO:0002042(cell migration involved in sprouting angiogenesis);GO:0002092(positive regulation of receptor internalization);GO:0002689(negative regulation of leukocyte chemotaxis);GO:0003257(positive regulation of transcription from RNA polymerase II promoter involved in myocardial precursor cell differentiation);GO:0003337(mesenchymal to epit…	04350(TGF-beta signaling pathway)	NA	NA	gremlin 1, DAN family BMP antagonist [Source:MGI Symbol;Acc:MGI:1344337]	protein_coding	0.67762	3.2118	1.06114	0.191827	0.384418	0.469871	4.73233	2.24255	8.56308e-05	0.015024	up	yes
ENSMUSG00000110588	Gm45774	ENSMUST00000211992	NA	NA	NA	NA	predicted gene 45774 [Source:MGI Symbol;Acc:MGI:5804889]	antisense	25.9562	41.1004	7.60871	3.59941	0.563832	0.570228	15.7739	3.97947	8.67056e-05	0.0151294	up	yes
ENSMUSG00000031980	Agt	ENSMUST00000238882;ENSMUST00000063278	GO:0000187(activation of MAPK activity);GO:0001822(kidney development);GO:0002018(renin-angiotensin regulation of aldosterone production);GO:0002027(regulation of heart rate);GO:0003014(renal system process);GO:0003051(angiotensin-mediated drinking behavior);GO:0003081(regulation of systemic arterial blood pressure by renin-angiotensin);GO:0003331(positive regulation of extracellular matrix const…	04072(Phospholipase D signaling pathway);04080(Neuroactive ligand-receptor interaction);04261(Adrenergic signaling in cardiomyocytes);04270(Vascular smooth muscle contraction);04614(Renin-angiotensin system);04924(Renin secretion);04925(Aldosterone synthesis and secretion);04927(Cortisol synthesis and secretion);04931(Insulin resistance);04933(AGE-RAGE signaling pathway in diabetic complications)…	K09821	NA	angiotensinogen (serpin peptidase inhibitor, clade A, member 8) [Source:MGI Symbol;Acc:MGI:87963]	protein_coding	88.7181	79.1902	61.0652	52.9521	28.5294	33.3515	1.99397	0.995643	8.87095e-05	0.015395	up	no
ENSMUSG00000040564	Apoc1	ENSMUST00000045035;ENSMUST00000207500;ENSMUST00000108451;ENSMUST00000207978	GO:0004859(phospholipase inhibitor activity);GO:0005504(fatty acid binding);GO:0005576(extracellular region);GO:0005783(endoplasmic reticulum);GO:0006641(triglyceride metabolic process);GO:0006869(lipid transport);GO:0008203(cholesterol metabolic process);GO:0010900(negative regulation of phosphatidylcholine catabolic process);GO:0010916(negative regulation of very-low-density lipoprotein particl…	04979(Cholesterol metabolism);04979(Cholesterol metabolism)	K22286	NA	apolipoprotein C-I [Source:MGI Symbol;Acc:MGI:88053]	protein_coding;retained_intron	11.3177	6.46816	4.24153	3.29844	0.729884	1.60447	3.91056	1.96738	8.95288e-05	0.0154532	up	yes
ENSMUSG00000055737	Ghr	ENSMUST00000159912;ENSMUST00000161180;ENSMUST00000069451;ENSMUST00000162993;ENSMUST00000161770;ENSMUST00000159508;ENSMUST00000110698;ENSMUST00000160343;ENSMUST00000161561;ENSMUST00000110697	GO:0000187(activation of MAPK activity);GO:0004896(cytokine receptor activity);GO:0004903(growth hormone receptor activity);GO:0005515(protein binding);GO:0005576(extracellular region);GO:0005615(extracellular space);GO:0005634(nucleus);GO:0005737(cytoplasm);GO:0005739(mitochondrion);GO:0005829(cytosol);GO:0005886(plasma membrane);GO:0005887(integral component of plasma membrane);GO:0006897(endoc…	04060(Cytokine-cytokine receptor interaction);04080(Neuroactive ligand-receptor interaction);04151(PI3K-Akt signaling pathway);04630(Jak-STAT signaling pathway);04630(Jak-STAT signaling pathway)	K05080	NA	growth hormone receptor [Source:MGI Symbol;Acc:MGI:95708]	processed_transcript;retained_intron;protein_coding	35.013	26.2042	35.8471	56.0273	66.8892	58.9121	0.533823	-0.905567	9.29999e-05	0.015966	down	no
ENSMUSG00000005800	Mmp8	ENSMUST00000018765	GO:0004175(endopeptidase activity);GO:0004222(metalloendopeptidase activity);GO:0004252(serine-type endopeptidase activity);GO:0005509(calcium ion binding);GO:0005576(extracellular region);GO:0005615(extracellular space);GO:0006508(proteolysis);GO:0008233(peptidase activity);GO:0008237(metallopeptidase activity);GO:0008270(zinc ion binding);GO:0010628(positive regulation of gene expression);GO:00…	NA	K01402	EC:3.4.24.34	matrix metallopeptidase 8 [Source:MGI Symbol;Acc:MGI:1202395]	protein_coding	0.992569	0.791078	0.31157	0.101293	0.105955	0	10.1097	3.33767	9.54448e-05	0.0162981	up	yes
ENSMUSG00000019916	P4ha1	ENSMUST00000092512;ENSMUST00000105466;ENSMUST00000009789	GO:0004656(procollagen-proline 4-dioxygenase activity);GO:0005506(iron ion binding);GO:0005515(protein binding);GO:0005739(mitochondrion);GO:0005783(endoplasmic reticulum);GO:0005788(endoplasmic reticulum lumen);GO:0016222(procollagen-proline 4-dioxygenase complex);GO:0016491(oxidoreductase activity);GO:0016702(oxidoreductase activity, acting on single donors with incorporation of molecular oxyge…	00330(Arginine and proline metabolism);00330(Arginine and proline metabolism)	K00472	EC:1.14.11.2	procollagen-proline, 2-oxoglutarate 4-dioxygenase (proline 4-hydroxylase), alpha 1 polypeptide [Source:MGI Symbol;Acc:MGI:97463]	protein_coding	8.98173	8.0788	9.98785	14.2392	21.0633	19.42	0.494283	-1.01659	9.93769e-05	0.0168042	down	yes
ENSMUSG00000047281	Sfn	ENSMUST00000057311	GO:0000079(regulation of cyclin-dependent protein serine/threonine kinase activity);GO:0001836(release of cytochrome c from mitochondria);GO:0003334(keratinocyte development);GO:0005515(protein binding);GO:0005576(extracellular region);GO:0005634(nucleus);GO:0005737(cytoplasm);GO:0005829(cytosol);GO:0008630(intrinsic apoptotic signaling pathway in response to DNA damage);GO:0010482(regulation of …	04110(Cell cycle);04115(p53 signaling pathway);04960(Aldosterone-regulated sodium reabsorption)	K06644	NA	stratifin [Source:MGI Symbol;Acc:MGI:1891831]	protein_coding	24.1738	12.6559	6.65787	7.10133	3.53796	2.97815	3.19353	1.67515	9.97748e-05	0.0168042	up	yes
ENSMUSG00000024730	Ms4a8a	ENSMUST00000025636;ENSMUST00000187859	GO:0016020(membrane);GO:0016021(integral component of membrane);GO:0016021(integral component of membrane)	NA	K22190	NA	membrane-spanning 4-domains, subfamily A, member 8A [Source:MGI Symbol;Acc:MGI:1927657]	protein_coding;retained_intron	0.426467	0.321788	0.297601	0.0484735	0.0286691	0	13.5574	3.76101	9.99873e-05	0.0168042	up	yes
ENSMUSG00000030759	Far1	ENSMUST00000033018;ENSMUST00000067929;ENSMUST00000164745;ENSMUST00000136158;ENSMUST00000156554;ENSMUST00000123591;ENSMUST00000122890;ENSMUST00000123845;ENSMUST00000155183;ENSMUST00000129087;ENSMUST00000151133	GO:0005777(peroxisome);GO:0005778(peroxisomal membrane);GO:0005779(integral component of peroxisomal membrane);GO:0006629(lipid metabolic process);GO:0008611(ether lipid biosynthetic process);GO:0010025(wax biosynthetic process);GO:0016020(membrane);GO:0016021(integral component of membrane);GO:0016491(oxidoreductase activity);GO:0035336(long-chain fatty-acyl-CoA metabolic process);GO:0043231(int…	04146(Peroxisome);04146(Peroxisome)	K13356	EC:1.2.1.84	fatty acyl CoA reductase 1 [Source:MGI Symbol;Acc:MGI:1914670]	protein_coding;retained_intron	1.17847	1.5758	2.10873	2.62872	5.49073	4.69019	0.379636	-1.39731	0.000100708	0.0168367	down	yes
ENSMUSG00000050931	Sgms2	ENSMUST00000090246;ENSMUST00000200431;ENSMUST00000197057;ENSMUST00000126569	GO:0000139(Golgi membrane);GO:0002950(ceramide phosphoethanolamine synthase activity);GO:0005794(Golgi apparatus);GO:0005886(plasma membrane);GO:0005887(integral component of plasma membrane);GO:0006629(lipid metabolic process);GO:0006665(sphingolipid metabolic process);GO:0006686(sphingomyelin biosynthetic process);GO:0016020(membrane);GO:0016021(integral component of membrane);GO:0016301(kinase…	00600(Sphingolipid metabolism);04071(Sphingolipid signaling pathway);04071(Sphingolipid signaling pathway)	K04714	EC:2.7.8.27	sphingomyelin synthase 2 [Source:MGI Symbol;Acc:MGI:1921692]	protein_coding;processed_transcript	22.036	17.1843	14.5625	11.3589	9.62387	8.44289	1.82775	0.87007	0.0001026	0.0170636	up	no
ENSMUSG00000081596	Gm15968	ENSMUST00000119342	NA	NA	NA	NA	predicted gene 15968 [Source:MGI Symbol;Acc:MGI:3801809]	processed_pseudogene	0.103424	0	0	1.01404	0.582145	0.605922	0.0469659	-4.41224	0.000105648	0.0174796	down	yes
ENSMUSG00000040147	Maob	ENSMUST00000040820	GO:0005739(mitochondrion);GO:0005741(mitochondrial outer membrane);GO:0005743(mitochondrial inner membrane);GO:0008131(primary amine oxidase activity);GO:0009636(response to toxic substance);GO:0010044(response to aluminum ion);GO:0010269(response to selenium ion);GO:0014063(negative regulation of serotonin secretion);GO:0016020(membrane);GO:0016021(integral component of membrane);GO:0016491(oxid…	00260(Glycine, serine and threonine metabolism);00330(Arginine and proline metabolism);00340(Histidine metabolism);00350(Tyrosine metabolism);00360(Phenylalanine metabolism);00380(Tryptophan metabolism);00982(Drug metabolism - cytochrome P450);04726(Serotonergic synapse);04728(Dopaminergic synapse);05030(Cocaine addiction);05031(Amphetamine addiction);05034(Alcoholism)	K00274	EC:1.4.3.4	monoamine oxidase B [Source:MGI Symbol;Acc:MGI:96916]	protein_coding	2.87278	3.08859	1.66409	1.34178	0.25662	0.387904	3.83902	1.94074	0.000110904	0.0182078	up	yes
ENSMUSG00000031390	Avpr2	ENSMUST00000101470;ENSMUST00000114395;ENSMUST00000033765	GO:0001992(regulation of systemic arterial blood pressure by vasopressin);GO:0003084(positive regulation of systemic arterial blood pressure);GO:0004930(G protein-coupled receptor activity);GO:0005000(vasopressin receptor activity);GO:0005768(endosome);GO:0005886(plasma membrane);GO:0005887(integral component of plasma membrane);GO:0007165(signal transduction);GO:0007186(G protein-coupled recepto…	04072(Phospholipase D signaling pathway);04080(Neuroactive ligand-receptor interaction);04962(Vasopressin-regulated water reabsorption);04962(Vasopressin-regulated water reabsorption)	K04228	NA	arginine vasopressin receptor 2 [Source:MGI Symbol;Acc:MGI:88123]	protein_coding	3.64333	2.15257	3.39392	6.82707	5.4542	7.29117	0.469529	-1.09072	0.000111625	0.0182078	down	yes
ENSMUSG00000050097	Ces2b	ENSMUST00000059449	GO:0004771(sterol esterase activity);GO:0004806(triglyceride lipase activity);GO:0005615(extracellular space);GO:0016042(lipid catabolic process);GO:0016787(hydrolase activity);GO:0052689(carboxylic ester hydrolase activity)	00983(Drug metabolism - other enzymes)	K03927	3.1.1.56;3.1.1.84;EC:3.1.1.1	carboxyesterase 2B [Source:MGI Symbol;Acc:MGI:2448547]	protein_coding	0.687989	0.223927	0.401292	2.55703	1.78484	0.763779	0.257207	-1.959	0.00011176	0.0182078	down	yes
ENSMUSG00000028970	Abcb1b	ENSMUST00000009058;ENSMUST00000198650;ENSMUST00000196580;ENSMUST00000196819;ENSMUST00000199955;ENSMUST00000196048;ENSMUST00000199546;ENSMUST00000199994	GO:0000139(Golgi membrane);GO:0000166(nucleotide binding);GO:0005524(ATP binding);GO:0005739(mitochondrion);GO:0005886(plasma membrane);GO:0008559(ATPase-coupled xenobiotic transmembrane transporter activity);GO:0014045(establishment of endothelial blood-brain barrier);GO:0016020(membrane);GO:0016021(integral component of membrane);GO:0016324(apical plasma membrane);GO:0016887(ATPase activity);GO…	02010(ABC transporters);04976(Bile secretion);05206(MicroRNAs in cancer);05226(Gastric cancer);05226(Gastric cancer)	K05658	EC:7.6.2.2	ATP-binding cassette, sub-family B (MDR/TAP), member 1B [Source:MGI Symbol;Acc:MGI:97568]	protein_coding;nonsense_mediated_decay;retained_intron	2.63621	3.18534	2.24144	1.76429	0.988619	0.698268	2.3363	1.22423	0.000112495	0.0182344	up	yes
ENSMUSG00000047728	Ly6g2	ENSMUST00000229521;ENSMUST00000055719;ENSMUST00000185307	GO:0005886(plasma membrane);GO:0030550(acetylcholine receptor inhibitor activity);GO:0033130(acetylcholine receptor binding);GO:0045202(synapse);GO:0095500(acetylcholine receptor signaling pathway);GO:2000272(negative regulation of signaling receptor activity);GO:2000272(negative regulation of signaling receptor activity)	NA	NA	NA	lymphocyte antigen 6 complex, locus G2 [Source:MGI Symbol;Acc:MGI:2385015]	protein_coding	11.3358	8.9724	13.8435	23.6641	27.5511	18.9788	0.486534	-1.03939	0.000113882	0.0183513	down	yes
ENSMUSG00000026764	Kif5c	ENSMUST00000028102;ENSMUST00000132968;ENSMUST00000152353;ENSMUST00000138834	GO:0000166(nucleotide binding);GO:0003777(microtubule motor activity);GO:0005515(protein binding);GO:0005524(ATP binding);GO:0005737(cytoplasm);GO:0005856(cytoskeleton);GO:0005871(kinesin complex);GO:0005874(microtubule);GO:0007018(microtubule-based movement);GO:0007411(axon guidance);GO:0008017(microtubule binding);GO:0008045(motor neuron axon guidance);GO:0008574(ATP-dependent microtubule motor…	04144(Endocytosis);04728(Dopaminergic synapse);04728(Dopaminergic synapse)	K10396	NA	kinesin family member 5C [Source:MGI Symbol;Acc:MGI:1098269]	protein_coding;processed_transcript	0.397647	0.291642	0.282956	0.153919	0.0648239	0.0877017	3.17266	1.66569	0.000114365	0.0183513	up	yes
ENSMUSG00000030717	Nupr1	ENSMUST00000032961;ENSMUST00000191192;ENSMUST00000151105;ENSMUST00000131174;ENSMUST00000187609	GO:0002526(acute inflammatory response);GO:0003677(DNA binding);GO:0003682(chromatin binding);GO:0003713(transcription coactivator activity);GO:0005515(protein binding);GO:0005634(nucleus);GO:0005654(nucleoplasm);GO:0005737(cytoplasm);GO:0006473(protein acetylation);GO:0008285(negative regulation of cell population proliferation);GO:0008584(male gonad development);GO:0009636(response to toxic sub…	05202(Transcriptional misregulation in cancer);05202(Transcriptional misregulation in cancer)	K15626	NA	nuclear protein transcription regulator 1 [Source:MGI Symbol;Acc:MGI:1891834]	protein_coding;nonsense_mediated_decay;processed_transcript;retained_intron	30.6454	52.067	16.2589	16.1614	6.72456	11.3698	2.88919	1.53067	0.000115964	0.0184169	up	yes
ENSMUSG00000020641	Rsad2	ENSMUST00000020970;ENSMUST00000137792;ENSMUST00000142732	GO:0001503(ossification);GO:0001650(fibrillar center);GO:0002376(immune system process);GO:0003674(molecular_function);GO:0003824(catalytic activity);GO:0005515(protein binding);GO:0005739(mitochondrion);GO:0005741(mitochondrial outer membrane);GO:0005743(mitochondrial inner membrane);GO:0005783(endoplasmic reticulum);GO:0005789(endoplasmic reticulum membrane);GO:0005811(lipid droplet);GO:0009615…	05160(Hepatitis C);05164(Influenza A);05164(Influenza A)	K15045	NA	radical S-adenosyl methionine domain containing 2 [Source:MGI Symbol;Acc:MGI:1929628]	protein_coding;nonsense_mediated_decay;processed_transcript	2.03273	1.62883	3.07441	3.93378	6.52317	6.16236	0.40531	-1.3029	0.000116269	0.0184169	down	yes
ENSMUSG00000029311	Hsd17b11	ENSMUST00000031251;ENSMUST00000119025	GO:0004303(estradiol 17-beta-dehydrogenase activity);GO:0005737(cytoplasm);GO:0005783(endoplasmic reticulum);GO:0005811(lipid droplet);GO:0006629(lipid metabolic process);GO:0006694(steroid biosynthetic process);GO:0006710(androgen catabolic process);GO:0016229(steroid dehydrogenase activity);GO:0016491(oxidoreductase activity);GO:0016616(oxidoreductase activity, acting on the CH-OH group of dono…	NA	NA	NA	hydroxysteroid (17-beta) dehydrogenase 11 [Source:MGI Symbol;Acc:MGI:2149821]	protein_coding	13.6079	15.7774	23.291	24.3105	81.8778	52.5675	0.331807	-1.59158	0.000116601	0.0184169	down	yes
ENSMUSG00000035356	Nfkbiz	ENSMUST00000036273;ENSMUST00000114458;ENSMUST00000114457;ENSMUST00000139373	GO:0005515(protein binding);GO:0005634(nucleus);GO:0006357(regulation of transcription by RNA polymerase II);GO:0006954(inflammatory response);GO:0016607(nuclear speck);GO:0036464(cytoplasmic ribonucleoprotein granule);GO:0050729(positive regulation of inflammatory response);GO:0050852(T cell receptor signaling pathway);GO:2000321(positive regulation of T-helper 17 cell differentiation);GO:200032…	05202(Transcriptional misregulation in cancer);05202(Transcriptional misregulation in cancer)	K14242	NA	nuclear factor of kappa light polypeptide gene enhancer in B cells inhibitor, zeta [Source:MGI Symbol;Acc:MGI:1931595]	protein_coding;processed_transcript	10.9669	12.2198	4.7342	5.02787	2.52799	3.21704	2.59177	1.37394	0.000117644	0.0184169	up	yes
ENSMUSG00000035200	Chrnb4	ENSMUST00000034854	GO:0001508(action potential);GO:0004888(transmembrane signaling receptor activity);GO:0005216(ion channel activity);GO:0005230(extracellular ligand-gated ion channel activity);GO:0005886(plasma membrane);GO:0005887(integral component of plasma membrane);GO:0005892(acetylcholine-gated channel complex);GO:0006811(ion transport);GO:0006939(smooth muscle contraction);GO:0006940(regulation of smooth m…	04080(Neuroactive ligand-receptor interaction);04725(Cholinergic synapse)	K04815	NA	cholinergic receptor, nicotinic, beta polypeptide 4 [Source:MGI Symbol;Acc:MGI:87892]	protein_coding	0.219151	0.159972	0.085627	0.016494	0.013822	0.015225	10.2051	3.35122	0.000117658	0.0184169	up	yes
ENSMUSG00000023259	Slc26a6	ENSMUST00000191404;ENSMUST00000193874;ENSMUST00000193463;ENSMUST00000192507;ENSMUST00000192559;ENSMUST00000193825;ENSMUST00000098376;ENSMUST00000193291	GO:0005887(integral component of plasma membrane);GO:0006820(anion transport);GO:0006821(chloride transport);GO:0008271(secondary active sulfate transmembrane transporter activity);GO:0008272(sulfate transport);GO:0008509(anion transmembrane transporter activity);GO:0015106(bicarbonate transmembrane transporter activity);GO:0015108(chloride transmembrane transporter activity);GO:0015116(sulfate t…	04978(Mineral absorption);04978(Mineral absorption)	K14704	NA	solute carrier family 26, member 6 [Source:MGI Symbol;Acc:MGI:2159728]	protein_coding;nonsense_mediated_decay;retained_intron;processed_transcript	2.94127	2.86018	3.22855	2.01751	1.34933	1.64554	1.80154	0.849231	0.000120843	0.0188233	up	no
ENSMUSG00000042770	Hebp1	ENSMUST00000045855;ENSMUST00000205232;ENSMUST00000204000;ENSMUST00000204730	NA	NA	NA	NA	heme binding protein 1 [Source:MGI Symbol;Acc:MGI:1333880]	protein_coding;retained_intron;processed_transcript	9.25689	12.218	10.2492	7.33433	5.03451	4.4232	1.88923	0.917802	0.00012267	0.019015	up	no
ENSMUSG00000109587	Gm31105	ENSMUST00000211421	NA	NA	NA	NA	predicted gene, 31105 [Source:MGI Symbol;Acc:MGI:5590264]	antisense	0.541819	0.471672	0.523765	3.86372	1.28154	1.93358	0.217162	-2.20316	0.000124136	0.0191494	down	yes
ENSMUSG00000090175	Ugt1a9	ENSMUST00000073772	GO:0004857(enzyme inhibitor activity);GO:0005080(protein kinase C binding);GO:0005496(steroid binding);GO:0005504(fatty acid binding);GO:0005783(endoplasmic reticulum);GO:0005789(endoplasmic reticulum membrane);GO:0008144(drug binding);GO:0008194(UDP-glycosyltransferase activity);GO:0015020(glucuronosyltransferase activity);GO:0016020(membrane);GO:0016021(integral component of membrane);GO:001674…	00040(Pentose and glucuronate interconversions);00053(Ascorbate and aldarate metabolism);00140(Steroid hormone biosynthesis);00830(Retinol metabolism);00860(Porphyrin and chlorophyll metabolism);00980(Metabolism of xenobiotics by cytochrome P450);00982(Drug metabolism - cytochrome P450);00983(Drug metabolism - other enzymes);05204(Chemical carcinogenesis)	K00699	EC:2.4.1.17	UDP glucuronosyltransferase 1 family, polypeptide A9 [Source:MGI Symbol;Acc:MGI:3576092]	protein_coding	44.6184	0.200961	0.158799	0.140202	0.070412	0.021358	193.895	7.59913	0.000124775	0.0191554	up	yes
ENSMUSG00000039997	Ifi203	ENSMUST00000042228;ENSMUST00000128430;ENSMUST00000129829;ENSMUST00000138143;ENSMUST00000081216;ENSMUST00000135331;ENSMUST00000123708	GO:0002218(activation of innate immune response);GO:0005634(nucleus);GO:0035458(cellular response to interferon-beta);GO:0035458(cellular response to interferon-beta)	NA	NA	NA	interferon activated gene 203 [Source:MGI Symbol;Acc:MGI:96428]	protein_coding;processed_transcript;retained_intron	0.808998	0.32027	0.508409	1.91955	0.850595	2.68967	0.299951	-1.7372	0.00012696	0.0193975	down	yes
ENSMUSG00000105954	Gm42793	ENSMUST00000199139	NA	NA	NA	NA	predicted gene 42793 [Source:MGI Symbol;Acc:MGI:5662930]	TEC	8.87644	6.31306	1.28954	1.75669	0.595315	1.20969	4.62674	2.21	0.000127843	0.0194395	up	yes
ENSMUSG00000037239	Spred3	ENSMUST00000048923;ENSMUST00000130390;ENSMUST00000207778;ENSMUST00000208659	GO:0007275(multicellular organism development);GO:0009966(regulation of signal transduction);GO:0016020(membrane);GO:0016020(membrane)	NA	K04703	NA	sprouty-related EVH1 domain containing 3 [Source:MGI Symbol;Acc:MGI:2142186]	protein_coding;retained_intron;processed_transcript	1.82762	1.55135	1.43625	1.00404	0.286382	0.457105	2.75545	1.46229	0.000131283	0.0198679	up	yes
ENSMUSG00000047583	Tyw3	ENSMUST00000170461;ENSMUST00000052774;ENSMUST00000148680	GO:0005737(cytoplasm);GO:0008033(tRNA processing);GO:0008168(methyltransferase activity);GO:0008175(tRNA methyltransferase activity);GO:0016740(transferase activity);GO:0030488(tRNA methylation);GO:0032259(methylation);GO:0032259(methylation)	NA	K15450	EC:2.1.1.282	tRNA-yW synthesizing protein 3 homolog (S. cerevisiae) [Source:MGI Symbol;Acc:MGI:2445040]	protein_coding;processed_transcript	2.24488	2.16136	3.1033	8.48179	3.46083	6.35236	0.41047	-1.28465	0.000134995	0.0201581	down	yes
ENSMUSG00000054072	Iigp1	ENSMUST00000066912;ENSMUST00000237185;ENSMUST00000237794;ENSMUST00000032473;ENSMUST00000235989	GO:0000166(nucleotide binding);GO:0002376(immune system process);GO:0003924(GTPase activity);GO:0005515(protein binding);GO:0005525(GTP binding);GO:0005634(nucleus);GO:0005737(cytoplasm);GO:0005783(endoplasmic reticulum);GO:0005789(endoplasmic reticulum membrane);GO:0005794(Golgi apparatus);GO:0006952(defense response);GO:0009617(response to bacterium);GO:0010506(regulation of autophagy);GO:00160…	NA	NA	NA	interferon inducible GTPase 1 [Source:MGI Symbol;Acc:MGI:1926259]	protein_coding;processed_transcript	0.999788	0.833929	0.78948	2.30144	1.96749	1.34175	0.467537	-1.09685	0.000135007	0.0201581	down	yes
ENSMUSG00000046999	1110032F04Rik	ENSMUST00000054551	GO:0003674(molecular_function);GO:0005575(cellular_component);GO:0008150(biological_process);GO:0016020(membrane);GO:0016021(integral component of membrane)	NA	NA	NA	RIKEN cDNA 1110032F04 gene [Source:MGI Symbol;Acc:MGI:1915975]	protein_coding	0.024607	0.088337	0.022483	0.734035	0.159623	0.401461	0.104567	-3.2575	0.000135337	0.0201581	down	yes
ENSMUSG00000022003	Slc25a30	ENSMUST00000022580;ENSMUST00000226574;ENSMUST00000228379;ENSMUST00000227621;ENSMUST00000228528	GO:0005347(ATP transmembrane transporter activity);GO:0005739(mitochondrion);GO:0005743(mitochondrial inner membrane);GO:0008272(sulfate transport);GO:0015116(sulfate transmembrane transporter activity);GO:0015117(thiosulfate transmembrane transporter activity);GO:0015131(oxaloacetate transmembrane transporter activity);GO:0015140(malate transmembrane transporter activity);GO:0015141(succinate tr…	NA	K15106	NA	solute carrier family 25, member 30 [Source:MGI Symbol;Acc:MGI:1914804]	protein_coding;retained_intron;processed_transcript	33.1194	33.3356	25.3368	20.7206	16.6446	15.9799	1.72072	0.78301	0.000135726	0.0201581	up	no
ENSMUSG00000039478	Micu3	ENSMUST00000136835;ENSMUST00000132481;ENSMUST00000068999	GO:0005509(calcium ion binding);GO:0005575(cellular_component);GO:0005739(mitochondrion);GO:0006851(mitochondrial calcium ion transmembrane transport);GO:0008150(biological_process);GO:0016020(membrane);GO:0016021(integral component of membrane);GO:0046872(metal ion binding);GO:0046872(metal ion binding)	NA	NA	NA	mitochondrial calcium uptake family, member 3 [Source:MGI Symbol;Acc:MGI:1925756]	protein_coding;retained_intron	0.67342	0.686113	0.774252	2.48345	0.876244	3.10155	0.330243	-1.5984	0.0001372	0.0202827	down	yes
ENSMUSG00000045679	Pqlc3	ENSMUST00000222203;ENSMUST00000134938;ENSMUST00000156360;ENSMUST00000054536;ENSMUST00000140933	GO:0003674(molecular_function);GO:0016020(membrane);GO:0016021(integral component of membrane);GO:0016021(integral component of membrane)	NA	NA	NA	PQ loop repeat containing [Source:MGI Symbol;Acc:MGI:2444067]	protein_coding;nonsense_mediated_decay;retained_intron	1.80294	3.09082	2.01973	0.574454	0.657966	1.25392	2.78059	1.47539	0.000138725	0.0204136	up	yes
ENSMUSG00000023262	Acy1	ENSMUST00000187324;ENSMUST00000190972;ENSMUST00000190900;ENSMUST00000024031;ENSMUST00000189097;ENSMUST00000190851;ENSMUST00000190803	GO:0004046(aminoacylase activity);GO:0005737(cytoplasm);GO:0006508(proteolysis);GO:0006520(cellular amino acid metabolic process);GO:0008237(metallopeptidase activity);GO:0016787(hydrolase activity);GO:0016787(hydrolase activity)	00220(Arginine biosynthesis);00220(Arginine biosynthesis)	K14677	EC:3.5.1.14	aminoacylase 1 [Source:MGI Symbol;Acc:MGI:87913]	retained_intron;protein_coding;nonsense_mediated_decay	44.5425	37.5219	37.72	95.2307	56.7982	70.4365	0.53844	-0.893141	0.000140841	0.02063	down	no
ENSMUSG00000110631	Gm42047	ENSMUST00000212899;ENSMUST00000212158	NA	NA	NA	NA	predicted gene, 42047 [Source:MGI Symbol;Acc:MGI:5624932]	lincRNA	20.8719	12.9743	12.9539	9.57178	1.97319	4.05545	2.99993	1.58493	0.0001434	0.0209089	up	yes
ENSMUSG00000070280	Slc22a14	ENSMUST00000170400;ENSMUST00000152061;ENSMUST00000093775;ENSMUST00000127794	GO:0016020(membrane);GO:0016021(integral component of membrane);GO:0022857(transmembrane transporter activity);GO:0055085(transmembrane transport);GO:0055085(transmembrane transport)	NA	K08210	NA	solute carrier family 22 (organic cation transporter), member 14 [Source:MGI Symbol;Acc:MGI:2685974]	protein_coding	2.99042	1.92723	0.856563	0.822448	0.369363	0.469962	3.47473	1.7969	0.000144673	0.0209986	up	yes
ENSMUSG00000015957	Wnt11	ENSMUST00000167303;ENSMUST00000208062;ENSMUST00000163913;ENSMUST00000165122;ENSMUST00000067495	GO:0001649(osteoblast differentiation);GO:0001822(kidney development);GO:0001837(epithelial to mesenchymal transition);GO:0003138(primary heart field specification);GO:0003139(secondary heart field specification);GO:0003151(outflow tract morphogenesis);GO:0003281(ventricular septum development);GO:0003283(atrial septum development);GO:0003402(planar cell polarity pathway involved in axis elongati…	04150(mTOR signaling pathway);04310(Wnt signaling pathway);04390(Hippo signaling pathway);04550(Signaling pathways regulating pluripotency of stem cells);04916(Melanogenesis);04934(Cushing syndrome);05165(Human papillomavirus infection);05200(Pathways in cancer);05205(Proteoglycans in cancer);05217(Basal cell carcinoma);05224(Breast cancer);05225(Hepatocellular carcinoma);05226(Gastric cancer);05…	NA	NA	wingless-type MMTV integration site family, member 11 [Source:MGI Symbol;Acc:MGI:101948]	protein_coding;processed_transcript;nonsense_mediated_decay	0.336856	0.150649	0.141265	0.609283	0.55586	1.21326	0.264366	-1.91939	0.00014835	0.0213432	down	yes
ENSMUSG00000026822	Lcn2	ENSMUST00000050785;ENSMUST00000144569;ENSMUST00000136509;ENSMUST00000155830;ENSMUST00000147219;ENSMUST00000192241	GO:0002020(protease binding);GO:0002376(immune system process);GO:0005506(iron ion binding);GO:0005515(protein binding);GO:0005576(extracellular region);GO:0005615(extracellular space);GO:0005829(cytosol);GO:0006811(ion transport);GO:0006915(apoptotic process);GO:0006979(response to oxidative stress);GO:0009615(response to virus);GO:0009617(response to bacterium);GO:0009635(response to herbicide)…	04657(IL-17 signaling pathway);04657(IL-17 signaling pathway)	K21129	NA	lipocalin 2 [Source:MGI Symbol;Acc:MGI:96757]	protein_coding;retained_intron;processed_transcript	20.0104	9.01787	1.87796	1.56526	0.776924	0.712773	10.1167	3.33867	0.000148384	0.0213432	up	yes
ENSMUSG00000050957	Insl6	ENSMUST00000052380	GO:0005179(hormone activity);GO:0005576(extracellular region);GO:0007165(signal transduction);GO:0007283(spermatogenesis);GO:0007286(spermatid development);GO:0008584(male gonad development);GO:0009566(fertilization);GO:0030317(flagellated sperm motility);GO:0043066(negative regulation of apoptotic process)	NA	K05255	NA	insulin-like 6 [Source:MGI Symbol;Acc:MGI:1351595]	protein_coding	5.65079	5.70084	4.05328	2.59252	2.12592	1.74404	2.38374	1.25323	0.000149183	0.0213619	up	yes
ENSMUSG00000022637	Cblb	ENSMUST00000114471;ENSMUST00000226593;ENSMUST00000227879;ENSMUST00000228247;ENSMUST00000226253;ENSMUST00000227062	GO:0001784(phosphotyrosine residue binding);GO:0002669(positive regulation of T cell anergy);GO:0004842(ubiquitin-protein transferase activity);GO:0005509(calcium ion binding);GO:0005515(protein binding);GO:0005654(nucleoplasm);GO:0005737(cytoplasm);GO:0005829(cytosol);GO:0005886(plasma membrane);GO:0006955(immune response);GO:0007165(signal transduction);GO:0007166(cell surface receptor signalin…	04012(ErbB signaling pathway);04120(Ubiquitin mediated proteolysis);04144(Endocytosis);04625(C-type lectin receptor signaling pathway);04660(T cell receptor signaling pathway);04910(Insulin signaling pathway);05162(Measles);05162(Measles)	K22517	EC:2.3.2.27	Casitas B-lineage lymphoma b [Source:MGI Symbol;Acc:MGI:2146430]	protein_coding;processed_transcript;retained_intron	2.45684	3.98935	1.79303	1.02062	1.04711	1.37978	2.3899	1.25695	0.000159287	0.0227069	up	yes
ENSMUSG00000002797	Ggct	ENSMUST00000131475;ENSMUST00000002874;ENSMUST00000204301;ENSMUST00000203208;ENSMUST00000136527;ENSMUST00000204770	GO:0001836(release of cytochrome c from mitochondria);GO:0003839(gamma-glutamylcyclotransferase activity);GO:0005829(cytosol);GO:0016829(lyase activity);GO:0042803(protein homodimerization activity);GO:0042803(protein homodimerization activity)	00480(Glutathione metabolism);00480(Glutathione metabolism)	K00682	EC:4.3.2.9	gamma-glutamyl cyclotransferase [Source:MGI Symbol;Acc:MGI:95700]	protein_coding;processed_transcript;nonsense_mediated_decay;retained_intron	2.45003	2.24858	2.75772	4.88905	4.37113	3.82471	0.569843	-0.811363	0.000160645	0.0227988	down	no
ENSMUSG00000002265	Peg3	ENSMUST00000239104;ENSMUST00000051209;ENSMUST00000143703;ENSMUST00000150182;ENSMUST00000155910	GO:0000122(negative regulation of transcription by RNA polymerase II);GO:0003676(nucleic acid binding);GO:0003700(DNA-binding transcription factor activity);GO:0005634(nucleus);GO:0005737(cytoplasm);GO:0005776(autophagosome);GO:0006915(apoptotic process);GO:0010468(regulation of gene expression);GO:0043565(sequence-specific DNA binding);GO:0045944(positive regulation of transcription by RNA polym…	NA	K09230	NA	paternally expressed 3 [Source:MGI Symbol;Acc:MGI:104748]	protein_coding;nonsense_mediated_decay;retained_intron	6.0076	5.24007	3.167	1.92073	1.74103	2.76795	2.24188	1.16471	0.000162786	0.0230004	up	yes
ENSMUSG00000110444	Gm10033	ENSMUST00000072427;ENSMUST00000239492;ENSMUST00000213012;ENSMUST00000211874;ENSMUST00000239456	GO:0003674(molecular_function);GO:0003676(nucleic acid binding);GO:0005575(cellular_component);GO:0006355(regulation of transcription, DNA-templated);GO:0008150(biological_process);GO:0008150(biological_process)	NA	NA	NA	predicted gene 10033 [Source:MGI Symbol;Acc:MGI:3642803]	protein_coding;processed_transcript	0.0345525	0.0253732	0.00728942	0.317597	0.0324381	0.205623	0.120965	-3.04734	0.000164304	0.0231126	down	yes
ENSMUSG00000031389	Arhgap4	ENSMUST00000114404;ENSMUST00000148319;ENSMUST00000147510;ENSMUST00000114407;ENSMUST00000064376;ENSMUST00000114405;ENSMUST00000123283;ENSMUST00000149135;ENSMUST00000130976;ENSMUST00000128329;ENSMUST00000145159;ENSMUST00000143536;ENSMUST00000143696;ENSMUST00000142925	GO:0005096(GTPase activator activity);GO:0005515(protein binding);GO:0005737(cytoplasm);GO:0005794(Golgi apparatus);GO:0005874(microtubule);GO:0007165(signal transduction);GO:0007399(nervous system development);GO:0010764(negative regulation of fibroblast migration);GO:0030336(negative regulation of cell migration);GO:0030426(growth cone);GO:0030517(negative regulation of axon extension);GO:00428…	NA	K20122	NA	Rho GTPase activating protein 4 [Source:MGI Symbol;Acc:MGI:2159577]	protein_coding;retained_intron;nonsense_mediated_decay;processed_transcript	1.77385	0.829131	2.29222	3.87425	3.59942	5.17387	0.387048	-1.36942	0.000168734	0.0236316	down	yes
ENSMUSG00000032807	Alox12b	ENSMUST00000036424	GO:0003824(catalytic activity);GO:0004052(arachidonate 12(S)-lipoxygenase activity);GO:0005506(iron ion binding);GO:0005515(protein binding);GO:0005737(cytoplasm);GO:0006497(protein lipidation);GO:0006629(lipid metabolic process);GO:0006631(fatty acid metabolic process);GO:0006665(sphingolipid metabolic process);GO:0010628(positive regulation of gene expression);GO:0016491(oxidoreductase activity…	00590(Arachidonic acid metabolism);04726(Serotonergic synapse)	K08021	EC:1.13.11.-	arachidonate 12-lipoxygenase, 12R type [Source:MGI Symbol;Acc:MGI:1274782]	protein_coding	0.023134	0	0	0.173176	0.189243	0.293973	0.0352442	-4.82647	0.000169627	0.023653	down	yes
ENSMUSG00000027860	Vangl1	ENSMUST00000029453;ENSMUST00000160226;ENSMUST00000161021;ENSMUST00000162361	GO:0005515(protein binding);GO:0005886(plasma membrane);GO:0007275(multicellular organism development);GO:0016020(membrane);GO:0016021(integral component of membrane);GO:0016328(lateral plasma membrane);GO:0043473(pigmentation);GO:0043473(pigmentation)	04310(Wnt signaling pathway);04310(Wnt signaling pathway)	K04510	NA	VANGL planar cell polarity 1 [Source:MGI Symbol;Acc:MGI:2159344]	protein_coding;retained_intron;processed_transcript	0.790347	1.33386	0.739816	1.86816	2.44981	2.42998	0.424428	-1.23641	0.000171768	0.0238473	down	yes
ENSMUSG00000094786	Gm14403	ENSMUST00000108947;ENSMUST00000108940;ENSMUST00000142549	GO:0003676(nucleic acid binding);GO:0005575(cellular_component);GO:0006355(regulation of transcription, DNA-templated);GO:0046872(metal ion binding);GO:0046872(metal ion binding)	NA	NA	NA	predicted gene 14403 [Source:MGI Symbol;Acc:MGI:3649813]	protein_coding;processed_transcript	0.198464	0.195261	0.573809	1.29215	1.88217	1.00916	0.231275	-2.11232	0.000175748	0.0241882	down	yes
ENSMUSG00000029771	Irf5	ENSMUST00000004392;ENSMUST00000163511;ENSMUST00000167252;ENSMUST00000164922;ENSMUST00000171527;ENSMUST00000164626	GO:0000976(transcription regulatory region sequence-specific DNA binding);GO:0000981(DNA-binding transcription factor activity, RNA polymerase II-specific);GO:0001228(DNA-binding transcription activator activity, RNA polymerase II-specific);GO:0002376(immune system process);GO:0003677(DNA binding);GO:0003700(DNA-binding transcription factor activity);GO:0005515(protein binding);GO:0005634(nucleus…	04620(Toll-like receptor signaling pathway);04620(Toll-like receptor signaling pathway)	K09446	NA	interferon regulatory factor 5 [Source:MGI Symbol;Acc:MGI:1350924]	protein_coding;processed_transcript	1.65441	0.705874	1.64381	4.39609	2.8607	3.12975	0.385508	-1.37517	0.000177042	0.0241882	down	yes
ENSMUSG00000017724	Etv4	ENSMUST00000017868;ENSMUST00000107176;ENSMUST00000132040;ENSMUST00000164750;ENSMUST00000154512;ENSMUST00000129160;ENSMUST00000129995	GO:0000978(RNA polymerase II cis-regulatory region sequence-specific DNA binding);GO:0000981(DNA-binding transcription factor activity, RNA polymerase II-specific);GO:0001228(DNA-binding transcription activator activity, RNA polymerase II-specific);GO:0003677(DNA binding);GO:0003700(DNA-binding transcription factor activity);GO:0005634(nucleus);GO:0005730(nucleolus);GO:0006355(regulation of trans…	05202(Transcriptional misregulation in cancer);05202(Transcriptional misregulation in cancer)	K15592	NA	ets variant 4 [Source:MGI Symbol;Acc:MGI:99423]	protein_coding;processed_transcript	1.69057	1.78074	1.12127	0.684327	0.0654343	0.254408	4.57352	2.1933	0.000177158	0.0241882	up	yes
ENSMUSG00000069324	Gm5096	ENSMUST00000091776	GO:0005737(cytoplasm);GO:0005829(cytosol);GO:0006479(protein methylation);GO:0006577(amino-acid betaine metabolic process);GO:0006579(amino-acid betaine catabolic process);GO:0008168(methyltransferase activity);GO:0008270(zinc ion binding);GO:0009086(methionine biosynthetic process);GO:0016740(transferase activity);GO:0032259(methylation);GO:0032991(protein-containing complex);GO:0044877(protein-…	NA	NA	NA	predicted gene 5096 [Source:MGI Symbol;Acc:MGI:3643681]	protein_coding	2.56771	4.44392	1.51499	1.3592	0.357003	0.260604	4.31334	2.10881	0.000177253	0.0241882	up	yes
ENSMUSG00000025347	Mettl7b	ENSMUST00000026398	GO:0008168(methyltransferase activity);GO:0016740(transferase activity);GO:0032259(methylation)	NA	NA	NA	methyltransferase like 7B [Source:MGI Symbol;Acc:MGI:1918914]	protein_coding	82.1981	56.761	97.8045	119.102	232.9	207.213	0.423386	-1.23995	0.000178825	0.0242989	down	yes
ENSMUSG00000095105	Edaradd	ENSMUST00000179308	GO:0005515(protein binding);GO:0007165(signal transduction);GO:1901224(positive regulation of NIK/NF-kappaB signaling)	NA	NA	NA	EDAR (ectodysplasin-A receptor)-associated death domain [Source:MGI Symbol;Acc:MGI:1931001]	protein_coding	1.47055	0.77241	1.1111	0.626695	0.29182	0.449436	2.45189	1.29389	0.0001951	0.026398	up	yes
ENSMUSG00000024943	Smc5	ENSMUST00000087556;ENSMUST00000224723;ENSMUST00000224441;ENSMUST00000223934;ENSMUST00000224008	GO:0000166(nucleotide binding);GO:0000722(telomere maintenance via recombination);GO:0000724(double-strand break repair via homologous recombination);GO:0000775(chromosome, centromeric region);GO:0000781(chromosome, telomeric region);GO:0000803(sex chromosome);GO:0003674(molecular_function);GO:0005524(ATP binding);GO:0005634(nucleus);GO:0005694(chromosome);GO:0005737(cytoplasm);GO:0006281(DNA rep…	NA	K22803	NA	structural maintenance of chromosomes 5 [Source:MGI Symbol;Acc:MGI:2385088]	protein_coding;retained_intron	4.42177	4.91373	4.21105	2.71976	2.3849	2.85073	1.70282	0.767923	0.000204237	0.0275177	up	no
ENSMUSG00000035578	Iqcg	ENSMUST00000115100;ENSMUST00000126793	GO:0002177(manchette);GO:0005515(protein binding);GO:0005516(calmodulin binding);GO:0005737(cytoplasm);GO:0005829(cytosol);GO:0005856(cytoskeleton);GO:0005929(cilium);GO:0007283(spermatogenesis);GO:0007286(spermatid development);GO:0007288(sperm axoneme assembly);GO:0030154(cell differentiation);GO:0030544(Hsp70 protein binding);GO:0031514(motile cilium);GO:0036126(sperm flagellum);GO:0042995(cel…	NA	NA	NA	IQ motif containing G [Source:MGI Symbol;Acc:MGI:1916957]	protein_coding;retained_intron	0.327945	0.358128	0.858032	2.05985	1.54452	1.04137	0.332371	-1.58913	0.000213073	0.0284975	down	yes
ENSMUSG00000035673	Sbno2	ENSMUST00000219260;ENSMUST00000217972;ENSMUST00000218462;ENSMUST00000219258;ENSMUST00000218630;ENSMUST00000217683;ENSMUST00000217876;ENSMUST00000218310;ENSMUST00000042771	GO:0001503(ossification);GO:0002281(macrophage activation involved in immune response);GO:0005515(protein binding);GO:0005575(cellular_component);GO:0005634(nucleus);GO:0006355(regulation of transcription, DNA-templated);GO:0030154(cell differentiation);GO:0030282(bone mineralization);GO:0030316(osteoclast differentiation);GO:0031490(chromatin DNA binding);GO:0042393(histone binding);GO:0045892(n…	NA	NA	NA	strawberry notch 2 [Source:MGI Symbol;Acc:MGI:2448490]	protein_coding;retained_intron;nonsense_mediated_decay	20.3603	10.9015	5.13297	5.35762	4.01553	3.84853	2.75266	1.46082	0.000213294	0.0284975	up	yes
ENSMUSG00000037703	Lzts3	ENSMUST00000045761;ENSMUST00000089561;ENSMUST00000110260	GO:0005737(cytoplasm);GO:0005856(cytoskeleton);GO:0014069(postsynaptic density);GO:0030054(cell junction);GO:0030165(PDZ domain binding);GO:0030425(dendrite);GO:0042995(cell projection);GO:0043197(dendritic spine);GO:0043621(protein self-association);GO:0045202(synapse);GO:0051260(protein homooligomerization);GO:0061001(regulation of dendritic spine morphogenesis);GO:0061001(regulation of dendrit…	NA	NA	NA	leucine zipper, putative tumor suppressor family member 3 [Source:MGI Symbol;Acc:MGI:2656976]	protein_coding	12.0547	12.2531	17.8382	27.1867	25.4931	25.3916	0.53984	-0.889396	0.000216769	0.0288411	down	no
ENSMUSG00000029380	Cxcl1	ENSMUST00000201245;ENSMUST00000031327	GO:0002237(response to molecule of bacterial origin);GO:0002526(acute inflammatory response);GO:0005125(cytokine activity);GO:0005576(extracellular region);GO:0005615(extracellular space);GO:0006935(chemotaxis);GO:0006952(defense response);GO:0006954(inflammatory response);GO:0006955(immune response);GO:0007165(signal transduction);GO:0007204(positive regulation of cytosolic calcium ion concentra…	04060(Cytokine-cytokine receptor interaction);04062(Chemokine signaling pathway);04621(NOD-like receptor signaling pathway);04657(IL-17 signaling pathway);04668(TNF signaling pathway);05132(Salmonella infection);05134(Legionellosis);05167(Kaposi sarcoma-associated herpesvirus infection);05167(Kaposi sarcoma-associated herpesvirus infection)	K05505	NA	chemokine (C-X-C motif) ligand 1 [Source:MGI Symbol;Acc:MGI:108068]	retained_intron;protein_coding	7.68567	25.8853	1.42156	0.897174	0.0498305	0.283782	28.431	4.8294	0.000223281	0.0295843	up	yes
ENSMUSG00000000805	Car4	ENSMUST00000108076;ENSMUST00000103194;ENSMUST00000138331;ENSMUST00000127827;ENSMUST00000139416	GO:0004089(carbonate dehydratase activity);GO:0005515(protein binding);GO:0005791(rough endoplasmic reticulum);GO:0005793(endoplasmic reticulum-Golgi intermediate compartment);GO:0005794(Golgi apparatus);GO:0005802(trans-Golgi network);GO:0005886(plasma membrane);GO:0006730(one-carbon metabolic process);GO:0006885(regulation of pH);GO:0008270(zinc ion binding);GO:0009986(cell surface);GO:0015670(…	00910(Nitrogen metabolism);04964(Proximal tubule bicarbonate reclamation);04964(Proximal tubule bicarbonate reclamation)	K18246	EC:4.2.1.1	carbonic anhydrase 4 [Source:MGI Symbol;Acc:MGI:1096574]	protein_coding;processed_transcript;nonsense_mediated_decay;retained_intron	10.462	12.4468	23.6665	27.6311	49.1516	42.1367	0.391655	-1.35234	0.000227029	0.0299566	down	yes
ENSMUSG00000000982	Ccl3	ENSMUST00000001008	GO:0000165(MAPK cascade);GO:0001649(osteoblast differentiation);GO:0001775(cell activation);GO:0002548(monocyte chemotaxis);GO:0004672(protein kinase activity);GO:0004698(calcium-dependent protein kinase C activity);GO:0005125(cytokine activity);GO:0005515(protein binding);GO:0005576(extracellular region);GO:0005615(extracellular space);GO:0005737(cytoplasm);GO:0005829(cytosol);GO:0006468(protein…	04060(Cytokine-cytokine receptor interaction);04062(Chemokine signaling pathway);04620(Toll-like receptor signaling pathway);05132(Salmonella infection);05142(Chagas disease (American trypanosomiasis));05163(Human cytomegalovirus infection);05323(Rheumatoid arthritis)	K05408	NA	chemokine (C-C motif) ligand 3 [Source:MGI Symbol;Acc:MGI:98260]	protein_coding	0.522928	0.103844	0.397637	0	0	0	3414.7	11.7375	0.000231261	0.0303894	up	yes
ENSMUSG00000031119	Gpc4	ENSMUST00000033450	GO:0005576(extracellular region);GO:0005615(extracellular space);GO:0005796(Golgi lumen);GO:0005886(plasma membrane);GO:0009897(external side of plasma membrane);GO:0009966(regulation of signal transduction);GO:0009986(cell surface);GO:0016020(membrane);GO:0016055(Wnt signaling pathway);GO:0016477(cell migration);GO:0031225(anchored component of membrane);GO:0045202(synapse);GO:0046658(anchored c…	04310(Wnt signaling pathway)	K08110	NA	glypican 4 [Source:MGI Symbol;Acc:MGI:104902]	protein_coding	18.9489	20.6184	20.4769	34.1786	38.2274	31.0967	0.580122	-0.785572	0.000232227	0.0303913	down	no
ENSMUSG00000038991	Txndc5	ENSMUST00000035988;ENSMUST00000162075;ENSMUST00000160046	GO:0003756(protein disulfide isomerase activity);GO:0005783(endoplasmic reticulum);GO:0005788(endoplasmic reticulum lumen);GO:0043277(apoptotic cell clearance);GO:0045454(cell redox homeostasis);GO:0045454(cell redox homeostasis)	04141(Protein processing in endoplasmic reticulum);04141(Protein processing in endoplasmic reticulum)	NA	NA	thioredoxin domain containing 5 [Source:MGI Symbol;Acc:MGI:2145316]	protein_coding;retained_intron	5.43914	4.33238	5.3766	21.068	16.8127	5.30343	0.35078	-1.51136	0.000237289	0.0307406	down	yes
ENSMUSG00000020577	Tspan13	ENSMUST00000020896;ENSMUST00000220641;ENSMUST00000222584	GO:0005246(calcium channel regulator activity);GO:0005515(protein binding);GO:0005886(plasma membrane);GO:0005887(integral component of plasma membrane);GO:0016020(membrane);GO:0016021(integral component of membrane);GO:1903169(regulation of calcium ion transmembrane transport);GO:1903169(regulation of calcium ion transmembrane transport)	NA	K17356	NA	tetraspanin 13 [Source:MGI Symbol;Acc:MGI:1913359]	protein_coding;nonsense_mediated_decay	3.88682	3.57552	4.30026	6.53675	7.35353	7.90712	0.539633	-0.889948	0.000238578	0.0307406	down	no
ENSMUSG00000029641	Rasl11a	ENSMUST00000031646;ENSMUST00000198570	GO:0000166(nucleotide binding);GO:0003924(GTPase activity);GO:0005515(protein binding);GO:0005525(GTP binding);GO:0005634(nucleus);GO:0005730(nucleolus);GO:0007165(signal transduction);GO:0016020(membrane);GO:0016787(hydrolase activity);GO:0045943(positive regulation of transcription by RNA polymerase I);GO:0045943(positive regulation of transcription by RNA polymerase I)	NA	K07852	NA	RAS-like, family 11, member A [Source:MGI Symbol;Acc:MGI:1916145]	protein_coding;retained_intron	15.4026	14.4833	11.8959	8.90145	6.70574	7.98472	1.77102	0.824583	0.000241189	0.0307406	up	no
ENSMUSG00000031958	Ldhd	ENSMUST00000173521;ENSMUST00000070004;ENSMUST00000173909	GO:0003824(catalytic activity);GO:0004458(D-lactate dehydrogenase (cytochrome) activity);GO:0005515(protein binding);GO:0005739(mitochondrion);GO:0005743(mitochondrial inner membrane);GO:0006754(ATP biosynthetic process);GO:0008720(D-lactate dehydrogenase activity);GO:0016491(oxidoreductase activity);GO:0050660(flavin adenine dinucleotide binding);GO:0055114(oxidation-reduction process);GO:007194…	00620(Pyruvate metabolism);00620(Pyruvate metabolism)	K00102	EC:1.1.2.4	lactate dehydrogenase D [Source:MGI Symbol;Acc:MGI:106428]	retained_intron;protein_coding	23.7449	31.6272	63.6707	51.1269	195.516	151.26	0.299176	-1.74094	0.000241692	0.0307406	down	yes
ENSMUSG00000063730	Hsd3b2	ENSMUST00000177651;ENSMUST00000107021;ENSMUST00000107022	GO:0003824(catalytic activity);GO:0003854(3-beta-hydroxy-delta5-steroid dehydrogenase activity);GO:0004769(steroid delta-isomerase activity);GO:0005730(nucleolus);GO:0005737(cytoplasm);GO:0005739(mitochondrion);GO:0005743(mitochondrial inner membrane);GO:0005758(mitochondrial intermembrane space);GO:0005783(endoplasmic reticulum);GO:0005789(endoplasmic reticulum membrane);GO:0006694(steroid biosy…	00140(Steroid hormone biosynthesis);04913(Ovarian steroidogenesis);04925(Aldosterone synthesis and secretion);04927(Cortisol synthesis and secretion);04934(Cushing syndrome);04934(Cushing syndrome)	K00070	5.3.3.1;EC:1.1.1.145	hydroxy-delta-5-steroid dehydrogenase, 3 beta- and steroid delta-isomerase 2 [Source:MGI Symbol;Acc:MGI:96234]	protein_coding	34.1215	22.7176	68.5416	77.9489	146.382	124.137	0.359806	-1.47471	0.000241962	0.0307406	down	yes
ENSMUSG00000021214	Akr1c18	ENSMUST00000021635;ENSMUST00000110704	GO:0001758(retinal dehydrogenase activity);GO:0004032(alditol:NADP+ 1-oxidoreductase activity);GO:0004033(aldo-keto reductase (NADP) activity);GO:0004745(retinol dehydrogenase activity);GO:0005496(steroid binding);GO:0005634(nucleus);GO:0005737(cytoplasm);GO:0005829(cytosol);GO:0006693(prostaglandin metabolic process);GO:0006709(progesterone catabolic process);GO:0007186(G protein-coupled recepto…	00140(Steroid hormone biosynthesis);00140(Steroid hormone biosynthesis)	K05295	EC:1.1.1.149	aldo-keto reductase family 1, member C18 [Source:MGI Symbol;Acc:MGI:2145420]	protein_coding	13.2947	1.46525	1.86687	402.214	34.2923	51.6325	0.0340617	-4.87571	0.00024211	0.0307406	down	yes
ENSMUSG00000014852	Adamts13	ENSMUST00000102891;ENSMUST00000147216;ENSMUST00000014996	GO:0004175(endopeptidase activity);GO:0004222(metalloendopeptidase activity);GO:0005576(extracellular region);GO:0005615(extracellular space);GO:0006508(proteolysis);GO:0007596(blood coagulation);GO:0007599(hemostasis);GO:0008233(peptidase activity);GO:0008237(metallopeptidase activity);GO:0009636(response to toxic substance);GO:0014075(response to amine);GO:0016787(hydrolase activity);GO:0030198…	NA	K08627	EC:3.4.24.87	a disintegrin-like and metallopeptidase (reprolysin type) with thrombospondin type 1 motif, 13 [Source:MGI Symbol;Acc:MGI:2685556]	protein_coding;processed_transcript	0.417984	0.297063	0.111415	0.0633478	0.0106817	0	11.1639	3.48077	0.000242537	0.0307406	up	yes
ENSMUSG00000002983	Relb	ENSMUST00000098754;ENSMUST00000049912;ENSMUST00000131759;ENSMUST00000153309;ENSMUST00000148040;ENSMUST00000137615;ENSMUST00000094762	GO:0000122(negative regulation of transcription by RNA polymerase II);GO:0000790(nuclear chromatin);GO:0000977(RNA polymerase II regulatory region sequence-specific DNA binding);GO:0000978(RNA polymerase II cis-regulatory region sequence-specific DNA binding);GO:0000981(DNA-binding transcription factor activity, RNA polymerase II-specific);GO:0001228(DNA-binding transcription activator activity, …	04010(MAPK signaling pathway);04064(NF-kappa B signaling pathway);04380(Osteoclast differentiation);04625(C-type lectin receptor signaling pathway);05166(Human T-cell leukemia virus 1 infection);05169(Epstein-Barr virus infection);05169(Epstein-Barr virus infection)	K09253	NA	avian reticuloendotheliosis viral (v-rel) oncogene related B [Source:MGI Symbol;Acc:MGI:103289]	protein_coding;retained_intron	3.60462	5.00239	2.16677	1.83025	0.957211	1.58347	2.46487	1.30151	0.00024318	0.0307406	up	yes
ENSMUSG00000052837	Junb	ENSMUST00000064922	GO:0000122(negative regulation of transcription by RNA polymerase II);GO:0000790(nuclear chromatin);GO:0000977(RNA polymerase II regulatory region sequence-specific DNA binding);GO:0000978(RNA polymerase II cis-regulatory region sequence-specific DNA binding);GO:0000981(DNA-binding transcription factor activity, RNA polymerase II-specific);GO:0001228(DNA-binding transcription activator activity, …	04380(Osteoclast differentiation);04668(TNF signaling pathway)	K09028	NA	jun B proto-oncogene [Source:MGI Symbol;Acc:MGI:96647]	protein_coding	67.2992	35.2479	14.9178	18.5597	6.43162	11.6637	3.20461	1.68015	0.000243561	0.0307406	up	yes
ENSMUSG00000028023	Pitx2	ENSMUST00000106382;ENSMUST00000174661;ENSMUST00000174623;ENSMUST00000042587;ENSMUST00000187145	GO:0000122(negative regulation of transcription by RNA polymerase II);GO:0000976(transcription regulatory region sequence-specific DNA binding);GO:0000978(RNA polymerase II cis-regulatory region sequence-specific DNA binding);GO:0000981(DNA-binding transcription factor activity, RNA polymerase II-specific);GO:0001085(RNA polymerase II transcription factor binding);GO:0001102(RNA polymerase II act…	04350(TGF-beta signaling pathway);04350(TGF-beta signaling pathway)	K04686	NA	paired-like homeodomain transcription factor 2 [Source:MGI Symbol;Acc:MGI:109340]	protein_coding;retained_intron	1.24794	0.818157	1.01261	2.54218	1.67717	2.10975	0.486436	-1.03968	0.000251203	0.0315804	down	yes
ENSMUSG00000035232	Pdk3	ENSMUST00000045748;ENSMUST00000154717;ENSMUST00000134502	GO:0000166(nucleotide binding);GO:0004672(protein kinase activity);GO:0004674(protein serine/threonine kinase activity);GO:0004740(pyruvate dehydrogenase (acetyl-transferring) kinase activity);GO:0005524(ATP binding);GO:0005730(nucleolus);GO:0005739(mitochondrion);GO:0005759(mitochondrial matrix);GO:0005975(carbohydrate metabolic process);GO:0006006(glucose metabolic process);GO:0010510(regulatio…	NA	K00898	EC:2.7.11.2	pyruvate dehydrogenase kinase, isoenzyme 3 [Source:MGI Symbol;Acc:MGI:2384308]	protein_coding;processed_transcript	5.1181	4.49105	5.36248	8.55504	11.0417	8.49214	0.53301	-0.907766	0.000253468	0.0316323	down	no
ENSMUSG00000031458	Coprs	ENSMUST00000210249;ENSMUST00000210749;ENSMUST00000210188	GO:0001835(blastocyst hatching);GO:0005515(protein binding);GO:0005634(nucleus);GO:0005654(nucleoplasm);GO:0005829(cytosol);GO:0005886(plasma membrane);GO:0006325(chromatin organization);GO:0007517(muscle organ development);GO:0042393(histone binding);GO:0043985(histone H4-R3 methylation);GO:0043985(histone H4-R3 methylation)	NA	NA	NA	coordinator of PRMT5, differentiation stimulator [Source:MGI Symbol;Acc:MGI:1913673]	retained_intron	1.87247	1.88066	2.79611	4.74469	4.77296	3.86231	0.489481	-1.03068	0.000253597	0.0316323	down	yes
ENSMUSG00000110344	Gm45716	ENSMUST00000134929;ENSMUST00000124877	GO:0016020(membrane);GO:0016021(integral component of membrane);GO:0016021(integral component of membrane)	NA	NA	NA	predicted gene 45716 [Source:MGI Symbol;Acc:MGI:5804831]	protein_coding	3.79895	5.27831	1.14945	1.50584	0.633091	0.733916	3.55978	1.83179	0.000257541	0.0319992	up	yes
ENSMUSG00000002997	Prkar2b	ENSMUST00000036497;ENSMUST00000003079;ENSMUST00000146865	GO:0000166(nucleotide binding);GO:0001932(regulation of protein phosphorylation);GO:0004862(cAMP-dependent protein kinase inhibitor activity);GO:0005515(protein binding);GO:0005737(cytoplasm);GO:0005813(centrosome);GO:0005886(plasma membrane);GO:0005952(cAMP-dependent protein kinase complex);GO:0006631(fatty acid metabolic process);GO:0007612(learning);GO:0008603(cAMP-dependent protein kinase reg…	04910(Insulin signaling pathway);04910(Insulin signaling pathway)	K04739	NA	protein kinase, cAMP dependent regulatory, type II beta [Source:MGI Symbol;Acc:MGI:97760]	protein_coding	0.0912344	0.354388	0.317143	3.64087	0.539015	0.564763	0.160763	-2.63699	0.000259756	0.0320383	down	yes
ENSMUSG00000027995	Tlr2	ENSMUST00000029623	GO:0001530(lipopolysaccharide binding);GO:0001540(amyloid-beta binding);GO:0001666(response to hypoxia);GO:0001774(microglial cell activation);GO:0001775(cell activation);GO:0002224(toll-like receptor signaling pathway);GO:0002237(response to molecule of bacterial origin);GO:0002374(cytokine secretion involved in immune response);GO:0002376(immune system process);GO:0002755(MyD88-dependent toll-l…	04145(Phagosome);04151(PI3K-Akt signaling pathway);04620(Toll-like receptor signaling pathway);05134(Legionellosis);05140(Leishmaniasis);05142(Chagas disease (American trypanosomiasis));05144(Malaria);05145(Toxoplasmosis);05146(Amoebiasis);05152(Tuberculosis);05161(Hepatitis B);05162(Measles);05168(Herpes simplex virus 1 infection);05169(Epstein-Barr virus infection);05170(Human immunodeficiency …	NA	NA	toll-like receptor 2 [Source:MGI Symbol;Acc:MGI:1346060]	protein_coding	1.26865	1.70167	0.958881	0.527712	0.417588	0.618853	2.51203	1.32886	0.000259862	0.0320383	up	yes
ENSMUSG00000079017	Ifi27l2a	ENSMUST00000055071	GO:0003674(molecular_function);GO:0005634(nucleus);GO:0005637(nuclear inner membrane);GO:0005739(mitochondrion);GO:0007568(aging);GO:0009615(response to virus);GO:0016020(membrane);GO:0016021(integral component of membrane);GO:0097190(apoptotic signaling pathway)	NA	NA	NA	interferon, alpha-inducible protein 27 like 2A [Source:MGI Symbol;Acc:MGI:1924183]	protein_coding	7.59004	2.69435	4.23306	44.5895	10.0309	9.009	0.228157	-2.1319	0.000263676	0.0323835	down	yes
ENSMUSG00000034706	Dnaic2	ENSMUST00000069325;ENSMUST00000130692;ENSMUST00000144872;ENSMUST00000151053;ENSMUST00000092469	GO:0003341(cilium movement);GO:0003774(motor activity);GO:0003777(microtubule motor activity);GO:0005515(protein binding);GO:0005737(cytoplasm);GO:0005856(cytoskeleton);GO:0005858(axonemal dynein complex);GO:0005874(microtubule);GO:0005929(cilium);GO:0005930(axoneme);GO:0007018(microtubule-based movement);GO:0007368(determination of left/right symmetry);GO:0009897(external side of plasma membrane…	05016(Huntington disease);05016(Huntington disease)	K11143	NA	dynein, axonemal, intermediate chain 2 [Source:MGI Symbol;Acc:MGI:2685574]	protein_coding;processed_transcript	0.0347174	0.0402731	0.074603	0	0	0	498.645	8.96187	0.00027595	0.0337611	up	yes
ENSMUSG00000090165	Ugt1a10	ENSMUST00000138182;ENSMUST00000113142	GO:0004857(enzyme inhibitor activity);GO:0005080(protein kinase C binding);GO:0005496(steroid binding);GO:0005504(fatty acid binding);GO:0005783(endoplasmic reticulum);GO:0008144(drug binding);GO:0008194(UDP-glycosyltransferase activity);GO:0015020(glucuronosyltransferase activity);GO:0016020(membrane);GO:0016021(integral component of membrane);GO:0016740(transferase activity);GO:0016757(transfer…	00040(Pentose and glucuronate interconversions);00053(Ascorbate and aldarate metabolism);00140(Steroid hormone biosynthesis);00830(Retinol metabolism);00860(Porphyrin and chlorophyll metabolism);00980(Metabolism of xenobiotics by cytochrome P450);00982(Drug metabolism - cytochrome P450);00983(Drug metabolism - other enzymes);05204(Chemical carcinogenesis);05204(Chemical carcinogenesis)	K00699	EC:2.4.1.17	UDP glycosyltransferase 1 family, polypeptide A10 [Source:MGI Symbol;Acc:MGI:3580642]	protein_coding	9.08242	15.3704	40.5255	2.62994	7.83613	6.81662	3.75974	1.91063	0.000279993	0.034125	up	yes
ENSMUSG00000079262	Slco1a6	ENSMUST00000173877;ENSMUST00000111827;ENSMUST00000174455;ENSMUST00000172984	GO:0005515(protein binding);GO:0005886(plasma membrane);GO:0005887(integral component of plasma membrane);GO:0006805(xenobiotic metabolic process);GO:0006811(ion transport);GO:0008206(bile acid metabolic process);GO:0015125(bile acid transmembrane transporter activity);GO:0015347(sodium-independent organic anion transmembrane transporter activity);GO:0015721(bile acid and bile salt transport);GO:…	04976(Bile secretion);04976(Bile secretion)	K03460	NA	solute carrier organic anion transporter family, member 1a6 [Source:MGI Symbol;Acc:MGI:1351906]	processed_transcript;protein_coding;retained_intron	23.0624	15.5187	19.4614	40.8421	36.8429	28.5994	0.546105	-0.872749	0.000291326	0.0353712	down	no
ENSMUSG00000023092	Fhl1	ENSMUST00000023854;ENSMUST00000114772;ENSMUST00000114768;ENSMUST00000144600;ENSMUST00000114769;ENSMUST00000153401;ENSMUST00000151033;ENSMUST00000116596	GO:0003254(regulation of membrane depolarization);GO:0005634(nucleus);GO:0005737(cytoplasm);GO:0005829(cytosol);GO:0005886(plasma membrane);GO:0007275(multicellular organism development);GO:0007517(muscle organ development);GO:0010972(negative regulation of G2/M transition of mitotic cell cycle);GO:0030154(cell differentiation);GO:0030308(negative regulation of cell growth);GO:0043268(positive re…	04630(Jak-STAT signaling pathway);04630(Jak-STAT signaling pathway)	K14365	NA	four and a half LIM domains 1 [Source:MGI Symbol;Acc:MGI:1298387]	protein_coding;processed_transcript	5.09574	9.33206	9.78384	13.4187	18.8298	28.2191	0.400407	-1.32046	0.000295941	0.0357231	down	yes
ENSMUSG00000070368	Prok1	ENSMUST00000198732;ENSMUST00000197758;ENSMUST00000049852	GO:0000187(activation of MAPK activity);GO:0001525(angiogenesis);GO:0001664(G protein-coupled receptor binding);GO:0005576(extracellular region);GO:0007165(signal transduction);GO:0007623(circadian rhythm);GO:0008083(growth factor activity);GO:0008284(positive regulation of cell population proliferation);GO:0045765(regulation of angiogenesis);GO:0051781(positive regulation of cell division);GO:00…	NA	NA	NA	prokineticin 1 [Source:MGI Symbol;Acc:MGI:2180370]	retained_intron;protein_coding	0.108762	0.140034	0.59478	0.922847	3.10847	0.73763	0.17689	-2.49908	0.000296462	0.0357231	down	yes
ENSMUSG00000041193	Pla2g5	ENSMUST00000102511;ENSMUST00000102512;ENSMUST00000154844;ENSMUST00000140117;ENSMUST00000127183;ENSMUST00000102513;ENSMUST00000136393	GO:0004623(phospholipase A2 activity);GO:0005509(calcium ion binding);GO:0005576(extracellular region);GO:0005794(Golgi apparatus);GO:0005886(plasma membrane);GO:0006629(lipid metabolic process);GO:0006644(phospholipid metabolic process);GO:0006663(platelet activating factor biosynthetic process);GO:0008201(heparin binding);GO:0016042(lipid catabolic process);GO:0016787(hydrolase activity);GO:001…	00564(Glycerophospholipid metabolism);00565(Ether lipid metabolism);00590(Arachidonic acid metabolism);00591(Linoleic acid metabolism);00592(alpha-Linolenic acid metabolism);04014(Ras signaling pathway);04270(Vascular smooth muscle contraction);04972(Pancreatic secretion);04975(Fat digestion and absorption);04975(Fat digestion and absorption)	K01047	EC:3.1.1.4	phospholipase A2, group V [Source:MGI Symbol;Acc:MGI:101899]	protein_coding;processed_transcript	1.42816	1.68905	2.04155	4.20882	3.85958	2.69515	0.479281	-1.06106	0.000304018	0.0364844	down	yes
ENSMUSG00000017718	Afmid	ENSMUST00000073388;ENSMUST00000149668;ENSMUST00000139945;ENSMUST00000153850;ENSMUST00000131268;ENSMUST00000148016	GO:0004061(arylformamidase activity);GO:0005634(nucleus);GO:0005737(cytoplasm);GO:0005829(cytosol);GO:0006569(tryptophan catabolic process);GO:0009435(NAD biosynthetic process);GO:0016787(hydrolase activity);GO:0019441(tryptophan catabolic process to kynurenine);GO:0034354('de novo' NAD biosynthetic process from tryptophan);GO:0034354('de novo' NAD biosynthetic process from tryptophan)	00380(Tryptophan metabolism);00630(Glyoxylate and dicarboxylate metabolism);00630(Glyoxylate and dicarboxylate metabolism)	K01432	EC:3.5.1.9	arylformamidase [Source:MGI Symbol;Acc:MGI:2448704]	protein_coding;retained_intron	3.00852	3.24954	3.69548	5.84122	5.63376	18.1844	0.335595	-1.57521	0.000305065	0.0364844	down	yes
ENSMUSG00000040563	Plppr2	ENSMUST00000046371;ENSMUST00000190387;ENSMUST00000188468	GO:0005887(integral component of plasma membrane);GO:0006644(phospholipid metabolic process);GO:0007165(signal transduction);GO:0008195(phosphatidate phosphatase activity);GO:0016020(membrane);GO:0016021(integral component of membrane);GO:0016311(dephosphorylation);GO:0016787(hydrolase activity);GO:0016791(phosphatase activity);GO:0042577(lipid phosphatase activity);GO:0046839(phospholipid dephos…	NA	K19581	NA	phospholipid phosphatase related 2 [Source:MGI Symbol;Acc:MGI:2384575]	protein_coding	4.07873	3.66644	3.41948	1.92223	1.91345	2.24074	1.83737	0.877646	0.000308531	0.0367612	up	no
ENSMUSG00000019787	Trdn	ENSMUST00000095762;ENSMUST00000219000	GO:0005102(signaling receptor binding);GO:0005515(protein binding);GO:0005783(endoplasmic reticulum);GO:0005829(cytosol);GO:0005886(plasma membrane);GO:0006874(cellular calcium ion homeostasis);GO:0009617(response to bacterium);GO:0010880(regulation of release of sequestered calcium ion into cytosol by sarcoplasmic reticulum);GO:0014701(junctional sarcoplasmic reticulum membrane);GO:0014808(relea…	NA	NA	NA	triadin [Source:MGI Symbol;Acc:MGI:1924007]	protein_coding;retained_intron	0	0.0088079	0.00716969	0.00127475	0.191559	0.204262	0.0402361	-4.63537	0.00030998	0.0367965	down	yes
ENSMUSG00000013415	Igf2bp1	ENSMUST00000013559;ENSMUST00000138513;ENSMUST00000146586;ENSMUST00000152896;ENSMUST00000141515	GO:0003676(nucleic acid binding);GO:0003723(RNA binding);GO:0003729(mRNA binding);GO:0003730(mRNA 3'-UTR binding);GO:0005634(nucleus);GO:0005654(nucleoplasm);GO:0005737(cytoplasm);GO:0005829(cytosol);GO:0006403(RNA localization);GO:0006417(regulation of translation);GO:0007399(nervous system development);GO:0010468(regulation of gene expression);GO:0010494(cytoplasmic stress granule);GO:0010610(r…	05206(MicroRNAs in cancer);05206(MicroRNAs in cancer)	K17391	NA	insulin-like growth factor 2 mRNA binding protein 1 [Source:MGI Symbol;Acc:MGI:1890357]	protein_coding;processed_transcript	0.169911	0.131173	0.113879	0.235142	0.451693	0.522202	0.343218	-1.5428	0.000315638	0.0372941	down	yes
ENSMUSG00000014303	Glis2	ENSMUST00000127120;ENSMUST00000122896;ENSMUST00000014447;ENSMUST00000135577;ENSMUST00000141682	GO:0000122(negative regulation of transcription by RNA polymerase II);GO:0000976(transcription regulatory region sequence-specific DNA binding);GO:0000977(RNA polymerase II regulatory region sequence-specific DNA binding);GO:0000981(DNA-binding transcription factor activity, RNA polymerase II-specific);GO:0001228(DNA-binding transcription activator activity, RNA polymerase II-specific);GO:0001822…	NA	K09233	NA	GLIS family zinc finger 2 [Source:MGI Symbol;Acc:MGI:1932535]	processed_transcript;retained_intron;protein_coding	7.00651	7.03627	10.7306	15.7811	14.0826	18.1493	0.515972	-0.954635	0.000318291	0.0372941	down	no
ENSMUSG00000074796	Slc4a11	ENSMUST00000099362;ENSMUST00000134647;ENSMUST00000138028;ENSMUST00000144945;ENSMUST00000127397	GO:0005272(sodium channel activity);GO:0005452(inorganic anion exchanger activity);GO:0005886(plasma membrane);GO:0006811(ion transport);GO:0006814(sodium ion transport);GO:0006820(anion transport);GO:0012506(vesicle membrane);GO:0015106(bicarbonate transmembrane transporter activity);GO:0015252(proton channel activity);GO:0015293(symporter activity);GO:0015301(anion:anion antiporter activity);GO…	NA	K13862	NA	solute carrier family 4, sodium bicarbonate transporter-like, member 11 [Source:MGI Symbol;Acc:MGI:2138987]	protein_coding;retained_intron	3.76763	2.26401	1.2978	10.3386	3.10431	9.82891	0.31495	-1.66681	0.000318665	0.0372941	down	yes
ENSMUSG00000039232	Stx11	ENSMUST00000042861;ENSMUST00000163425	GO:0005484(SNAP receptor activity);GO:0005794(Golgi apparatus);GO:0006886(intracellular protein transport);GO:0016020(membrane);GO:0016192(vesicle-mediated transport);GO:0061025(membrane fusion);GO:0061025(membrane fusion)	04130(SNARE interactions in vesicular transport);04130(SNARE interactions in vesicular transport)	K08487	NA	syntaxin 11 [Source:MGI Symbol;Acc:MGI:1921982]	protein_coding	0.826639	0.631813	0.375965	0.246992	0.219383	0.150171	2.97531	1.57304	0.000319374	0.0372941	up	yes
ENSMUSG00000024644	Cndp2	ENSMUST00000025546;ENSMUST00000236125;ENSMUST00000237533;ENSMUST00000235534;ENSMUST00000236415;ENSMUST00000237605;ENSMUST00000236029;ENSMUST00000235149;ENSMUST00000168419	GO:0004180(carboxypeptidase activity);GO:0005654(nucleoplasm);GO:0005737(cytoplasm);GO:0005829(cytosol);GO:0006508(proteolysis);GO:0008233(peptidase activity);GO:0008237(metallopeptidase activity);GO:0016787(hydrolase activity);GO:0016805(dipeptidase activity);GO:0046872(metal ion binding);GO:0070573(metallodipeptidase activity);GO:0102008(cytosolic dipeptidase activity);GO:0103046(alanylglutamat…	00330(Arginine and proline metabolism);00340(Histidine metabolism);00410(beta-Alanine metabolism);00410(beta-Alanine metabolism)	K08660	EC:3.4.13.18	CNDP dipeptidase 2 (metallopeptidase M20 family) [Source:MGI Symbol;Acc:MGI:1913304]	protein_coding;processed_transcript;retained_intron	29.8455	33.3563	47.6254	42.6192	170.5	112.559	0.340297	-1.55513	0.000320011	0.0372941	down	yes
ENSMUSG00000039154	Shd	ENSMUST00000044216;ENSMUST00000225145;ENSMUST00000223841;ENSMUST00000223629;ENSMUST00000224021;ENSMUST00000233858;ENSMUST00000223687	GO:0001784(phosphotyrosine residue binding);GO:0005575(cellular_component);GO:0005575(cellular_component)	NA	NA	NA	src homology 2 domain-containing transforming protein D [Source:MGI Symbol;Acc:MGI:1099461]	protein_coding;retained_intron	4.71653	5.28253	4.15376	2.52606	2.02955	2.90256	1.89763	0.924196	0.000321398	0.0373195	up	no
ENSMUSG00000100891	2810049E08Rik	ENSMUST00000185600	NA	NA	NA	NA	RIKEN cDNA 2810049E08 gene [Source:MGI Symbol;Acc:MGI:1919927]	lincRNA	0.057565	0.383995	0.262052	0	0	0	2345.37	11.1956	0.000323177	0.0373902	up	yes
ENSMUSG00000027070	Lrp2	ENSMUST00000080953;ENSMUST00000092551;ENSMUST00000100051;ENSMUST00000128742	GO:0001822(kidney development);GO:0001843(neural tube closure);GO:0003139(secondary heart field specification);GO:0003148(outflow tract septum morphogenesis);GO:0003223(ventricular compact myocardium morphogenesis);GO:0003281(ventricular septum development);GO:0005509(calcium ion binding);GO:0005515(protein binding);GO:0005615(extracellular space);GO:0005737(cytoplasm);GO:0005768(endosome);GO:000…	04340(Hedgehog signaling pathway);04918(Thyroid hormone synthesis);04979(Cholesterol metabolism);04979(Cholesterol metabolism)	K06233	NA	low density lipoprotein receptor-related protein 2 [Source:MGI Symbol;Acc:MGI:95794]	protein_coding;processed_transcript	34.7611	24.1474	51.6777	73.0772	98.9928	70.1471	0.456559	-1.13113	0.000328931	0.0378269	down	yes
ENSMUSG00000040809	Chil3	ENSMUST00000063062;ENSMUST00000129563	GO:0000272(polysaccharide catabolic process);GO:0004563(beta-N-acetylhexosaminidase activity);GO:0005576(extracellular region);GO:0005634(nucleus);GO:0005635(nuclear envelope);GO:0005737(cytoplasm);GO:0005783(endoplasmic reticulum);GO:0005975(carbohydrate metabolic process);GO:0006032(chitin catabolic process);GO:0006954(inflammatory response);GO:0008061(chitin binding);GO:0008152(metabolic proce…	NA	K17524	NA	chitinase-like 3 [Source:MGI Symbol;Acc:MGI:1330860]	protein_coding;retained_intron	0.616773	1.13823	0.743253	0.0376282	0.0945978	0.260739	6.35745	2.66845	0.000330678	0.0378269	up	yes
ENSMUSG00000006411	Nectin4	ENSMUST00000111286;ENSMUST00000006578;ENSMUST00000094325	GO:0005886(plasma membrane);GO:0005912(adherens junction);GO:0007155(cell adhesion);GO:0007156(homophilic cell adhesion via plasma membrane adhesion molecules);GO:0007157(heterophilic cell-cell adhesion via plasma membrane cell adhesion molecules);GO:0016020(membrane);GO:0016021(integral component of membrane);GO:0030054(cell junction);GO:0042802(identical protein binding);GO:0046718(viral entry …	04520(Adherens junction);04520(Adherens junction)	K06593	NA	nectin cell adhesion molecule 4 [Source:MGI Symbol;Acc:MGI:1918990]	protein_coding	1.51734	3.06485	1.68093	1.11831	0.758807	0.771598	2.36459	1.24159	0.000332487	0.0378269	up	yes
ENSMUSG00000040663	Clcf1	ENSMUST00000132305;ENSMUST00000126457;ENSMUST00000235355;ENSMUST00000046506;ENSMUST00000138090	GO:0002639(positive regulation of immunoglobulin production);GO:0002830(positive regulation of type 2 immune response);GO:0005102(signaling receptor binding);GO:0005125(cytokine activity);GO:0005127(ciliary neurotrophic factor receptor binding);GO:0005515(protein binding);GO:0005576(extracellular region);GO:0005615(extracellular space);GO:0007166(cell surface receptor signaling pathway);GO:000725…	04060(Cytokine-cytokine receptor interaction);04060(Cytokine-cytokine receptor interaction)	K05421	NA	cardiotrophin-like cytokine factor 1 [Source:MGI Symbol;Acc:MGI:1930088]	retained_intron;processed_transcript;protein_coding;nonsense_mediated_decay	11.3953	10.2658	5.72652	5.08537	2.46805	4.51662	2.26905	1.18209	0.000333193	0.0378269	up	yes
ENSMUSG00000024294	Mib1	ENSMUST00000150000;ENSMUST00000052838;ENSMUST00000234047;ENSMUST00000131073;ENSMUST00000124288	GO:0001568(blood vessel development);GO:0001701(in utero embryonic development);GO:0001756(somitogenesis);GO:0001841(neural tube formation);GO:0001947(heart looping);GO:0004842(ubiquitin-protein transferase activity);GO:0005515(protein binding);GO:0005737(cytoplasm);GO:0005813(centrosome);GO:0005815(microtubule organizing center);GO:0005856(cytoskeleton);GO:0005886(plasma membrane);GO:0006511(ubi…	NA	K10645	EC:2.3.2.27	mindbomb E3 ubiquitin protein ligase 1 [Source:MGI Symbol;Acc:MGI:2443157]	protein_coding;retained_intron	2.99631	3.57719	2.95242	5.30708	5.35525	5.9356	0.573923	-0.801072	0.000334116	0.0378269	down	no
ENSMUSG00000023905	Tnfrsf12a	ENSMUST00000024698;ENSMUST00000233428;ENSMUST00000233040;ENSMUST00000233754	GO:0001525(angiogenesis);GO:0001726(ruffle);GO:0005515(protein binding);GO:0005886(plasma membrane);GO:0006915(apoptotic process);GO:0006931(substrate-dependent cell migration, cell attachment to substrate);GO:0007155(cell adhesion);GO:0007275(multicellular organism development);GO:0009986(cell surface);GO:0016020(membrane);GO:0016021(integral component of membrane);GO:0030154(cell differentiatio…	04060(Cytokine-cytokine receptor interaction);04060(Cytokine-cytokine receptor interaction)	K05149	NA	tumor necrosis factor receptor superfamily, member 12a [Source:MGI Symbol;Acc:MGI:1351484]	protein_coding;retained_intron	32.1786	31.9444	9.21877	11.8166	6.35876	8.42574	2.7571	1.46315	0.000335108	0.0378269	up	yes
ENSMUSG00000089803	Gm10171	ENSMUST00000126220	NA	NA	NA	NA	predicted gene 10171 [Source:MGI Symbol;Acc:MGI:3704203]	processed_pseudogene	34.9074	32.8647	42.8968	27.2759	13.2632	12.1157	2.10179	1.07162	0.000335244	0.0378269	up	yes
ENSMUSG00000087006	Gm13889	ENSMUST00000099689;ENSMUST00000148314	NA	NA	NA	NA	predicted gene 13889 [Source:MGI Symbol;Acc:MGI:3652053]	protein_coding	19.3411	18.8447	9.3902	8.00865	6.38467	7.73887	2.14963	1.10409	0.000337495	0.0379468	up	yes
ENSMUSG00000050370	Ch25h	ENSMUST00000050562	GO:0000254(C-4 methylsterol oxidase activity);GO:0001567(cholesterol 25-hydroxylase activity);GO:0004497(monooxygenase activity);GO:0005506(iron ion binding);GO:0005783(endoplasmic reticulum);GO:0005789(endoplasmic reticulum membrane);GO:0006629(lipid metabolic process);GO:0006694(steroid biosynthetic process);GO:0008202(steroid metabolic process);GO:0008203(cholesterol metabolic process);GO:0008…	00120(Primary bile acid biosynthesis)	K10223	EC:1.14.99.38	cholesterol 25-hydroxylase [Source:MGI Symbol;Acc:MGI:1333869]	protein_coding	7.97628	3.96343	1.26598	0.331744	1.29806	1.07651	4.87958	2.28676	0.000343621	0.0384536	up	yes
ENSMUSG00000035105	Egln3	ENSMUST00000039516	GO:0001666(response to hypoxia);GO:0005506(iron ion binding);GO:0005634(nucleus);GO:0005737(cytoplasm);GO:0005829(cytosol);GO:0006915(apoptotic process);GO:0006919(activation of cysteine-type endopeptidase activity involved in apoptotic process);GO:0016491(oxidoreductase activity);GO:0016705(oxidoreductase activity, acting on paired donors, with incorporation or reduction of molecular oxygen);GO:…	04066(HIF-1 signaling pathway);05200(Pathways in cancer);05211(Renal cell carcinoma)	K09592	EC:1.14.11.29	egl-9 family hypoxia-inducible factor 3 [Source:MGI Symbol;Acc:MGI:1932288]	protein_coding	7.10211	6.79417	7.8204	3.19812	4.51267	3.8036	1.88605	0.915365	0.000344411	0.0384536	up	no
ENSMUSG00000040253	Gbp7	ENSMUST00000045097;ENSMUST00000171263	GO:0003924(GTPase activity);GO:0005525(GTP binding);GO:0020005(symbiont-containing vacuole membrane);GO:0031410(cytoplasmic vesicle);GO:0042832(defense response to protozoan);GO:0044406(adhesion of symbiont to host);GO:0050830(defense response to Gram-positive bacterium);GO:0071346(cellular response to interferon-gamma);GO:0071346(cellular response to interferon-gamma)	04621(NOD-like receptor signaling pathway);04621(NOD-like receptor signaling pathway)	K20899	NA	guanylate binding protein 7 [Source:MGI Symbol;Acc:MGI:2444421]	protein_coding	0.787943	0.464458	0.321456	1.86793	1.5694	0.894785	0.3633	-1.46077	0.00034635	0.0385354	down	yes
ENSMUSG00000025197	Cyp2c23	ENSMUST00000026211;ENSMUST00000211830	GO:0004497(monooxygenase activity);GO:0005506(iron ion binding);GO:0005737(cytoplasm);GO:0005783(endoplasmic reticulum);GO:0005789(endoplasmic reticulum membrane);GO:0006082(organic acid metabolic process);GO:0006805(xenobiotic metabolic process);GO:0008392(arachidonic acid epoxygenase activity);GO:0008395(steroid hydroxylase activity);GO:0016020(membrane);GO:0016491(oxidoreductase activity);GO:0…	00140(Steroid hormone biosynthesis);00590(Arachidonic acid metabolism);00591(Linoleic acid metabolism);00830(Retinol metabolism);04726(Serotonergic synapse);04750(Inflammatory mediator regulation of TRP channels);05204(Chemical carcinogenesis);05204(Chemical carcinogenesis)	K07413	EC:1.14.14.1	cytochrome P450, family 2, subfamily c, polypeptide 23 [Source:MGI Symbol;Acc:MGI:1888897]	protein_coding	20.2914	30.4007	29.6203	17.9876	13.1291	13.4097	1.8037	0.850963	0.000354202	0.0392722	up	no
ENSMUSG00000113004	Gm47951	ENSMUST00000221635	NA	NA	NA	NA	predicted gene, 47951 [Source:MGI Symbol;Acc:MGI:6097222]	processed_pseudogene	0.27365	0.027499	0.061876	0.82093	0.632477	0.556467	0.180621	-2.46896	0.000356302	0.0393682	down	yes
ENSMUSG00000038085	Cnbd2	ENSMUST00000073942;ENSMUST00000037096;ENSMUST00000125395;ENSMUST00000133056;ENSMUST00000154227	GO:0000166(nucleotide binding);GO:0005737(cytoplasm);GO:0005829(cytosol);GO:0007283(spermatogenesis);GO:0030552(cAMP binding);GO:0030552(cAMP binding)	NA	NA	NA	cyclic nucleotide binding domain containing 2 [Source:MGI Symbol;Acc:MGI:1918123]	protein_coding;processed_transcript;retained_intron	12.8166	12.2471	11.3129	6.50872	4.65115	8.17878	1.88103	0.91152	0.00035874	0.0394007	up	no
ENSMUSG00000066515	Klk1b3	ENSMUST00000085450	GO:0003073(regulation of systemic arterial blood pressure);GO:0004175(endopeptidase activity);GO:0004252(serine-type endopeptidase activity);GO:0005615(extracellular space);GO:0006508(proteolysis);GO:0007165(signal transduction);GO:0008083(growth factor activity);GO:0008233(peptidase activity);GO:0008236(serine-type peptidase activity);GO:0016787(hydrolase activity);GO:0016811(hydrolase activity,…	04614(Renin-angiotensin system);04961(Endocrine and other factor-regulated calcium reabsorption)	K01325	EC:3.4.21.35	kallikrein 1-related peptidase b3 [Source:MGI Symbol;Acc:MGI:97322]	protein_coding	2.83172	2.51027	2.05395	0.806524	1.0987	0.441809	3.15118	1.65589	0.000359063	0.0394007	up	yes
ENSMUSG00000022878	Adipoq	ENSMUST00000023593	GO:0001666(response to hypoxia);GO:0001934(positive regulation of protein phosphorylation);GO:0005102(signaling receptor binding);GO:0005179(hormone activity);GO:0005201(extracellular matrix structural constituent);GO:0005515(protein binding);GO:0005576(extracellular region);GO:0005581(collagen trimer);GO:0005615(extracellular space);GO:0005783(endoplasmic reticulum);GO:0006006(glucose metabolic …	03320(PPAR signaling pathway);04152(AMPK signaling pathway);04211(Longevity regulating pathway);04920(Adipocytokine signaling pathway);04930(Type II diabetes mellitus);04932(Non-alcoholic fatty liver disease (NAFLD))	K07296	NA	adiponectin, C1Q and collagen domain containing [Source:MGI Symbol;Acc:MGI:106675]	protein_coding	0	0	0	24.9438	0.0931597	0.0832699	1.19426e-05	-16.3535	0.000361509	0.0395333	down	yes
ENSMUSG00000025823	Pdia4	ENSMUST00000077290	GO:0003756(protein disulfide isomerase activity);GO:0005615(extracellular space);GO:0005783(endoplasmic reticulum);GO:0005788(endoplasmic reticulum lumen);GO:0009986(cell surface);GO:0015037(peptide disulfide oxidoreductase activity);GO:0016853(isomerase activity);GO:0042470(melanosome);GO:0045454(cell redox homeostasis);GO:0055114(oxidation-reduction process)	04141(Protein processing in endoplasmic reticulum);04918(Thyroid hormone synthesis)	K09582	EC:5.3.4.1	protein disulfide isomerase associated 4 [Source:MGI Symbol;Acc:MGI:104864]	protein_coding	26.1133	19.8427	24.4038	37.0417	49.0981	41.9177	0.549439	-0.863969	0.000364261	0.0396245	down	no
ENSMUSG00000105703	Gm43305	ENSMUST00000199958;ENSMUST00000225083	NA	NA	NA	NA	predicted gene 43305 [Source:MGI Symbol;Acc:MGI:5663442]	retained_intron;lincRNA	158.59	195.421	147.404	102.016	88.1717	39.0522	2.18729	1.12914	0.000364826	0.0396245	up	yes
ENSMUSG00000067144	Slc22a7	ENSMUST00000233715;ENSMUST00000087012;ENSMUST00000233575	GO:0005886(plasma membrane);GO:0008514(organic anion transmembrane transporter activity);GO:0015711(organic anion transport);GO:0016020(membrane);GO:0016021(integral component of membrane);GO:0016323(basolateral plasma membrane);GO:0022857(transmembrane transporter activity);GO:0055085(transmembrane transport);GO:0055085(transmembrane transport)	04976(Bile secretion);04976(Bile secretion)	K08204	NA	solute carrier family 22 (organic anion transporter), member 7 [Source:MGI Symbol;Acc:MGI:1859559]	protein_coding	32.9751	6.44755	5.05603	155.451	128.289	108.3	0.113454	-3.13982	0.000372071	0.0402745	down	yes
ENSMUSG00000058400	Qrfpr	ENSMUST00000091227;ENSMUST00000197447;ENSMUST00000197275	GO:0004930(G protein-coupled receptor activity);GO:0004983(neuropeptide Y receptor activity);GO:0005886(plasma membrane);GO:0005887(integral component of plasma membrane);GO:0007165(signal transduction);GO:0007186(G protein-coupled receptor signaling pathway);GO:0007218(neuropeptide signaling pathway);GO:0016020(membrane);GO:0016021(integral component of membrane);GO:0097730(non-motile cilium);GO…	NA	K08378	NA	pyroglutamylated RFamide peptide receptor [Source:MGI Symbol;Acc:MGI:2677633]	protein_coding;retained_intron	0.425341	0.254531	0.209038	0	0.0212014	0.0524618	12.0672	3.59302	0.000378112	0.0407043	up	yes
ENSMUSG00000027559	Car3	ENSMUST00000029076;ENSMUST00000195575;ENSMUST00000195834	GO:0004089(carbonate dehydratase activity);GO:0005737(cytoplasm);GO:0005829(cytosol);GO:0006730(one-carbon metabolic process);GO:0006979(response to oxidative stress);GO:0008270(zinc ion binding);GO:0009617(response to bacterium);GO:0016151(nickel cation binding);GO:0016311(dephosphorylation);GO:0016791(phosphatase activity);GO:0016829(lyase activity);GO:0016836(hydro-lyase activity);GO:0045471(r…	00910(Nitrogen metabolism);00910(Nitrogen metabolism)	K01672	EC:4.2.1.1	carbonic anhydrase 3 [Source:MGI Symbol;Acc:MGI:88270]	protein_coding;retained_intron	0.461653	0.770426	2.03558	51.3562	5.8704	3.96081	0.0534041	-4.22691	0.000378591	0.0407043	down	yes
ENSMUSG00000071089	Trim75	ENSMUST00000095295	GO:0005515(protein binding);GO:0005737(cytoplasm);GO:0008270(zinc ion binding);GO:0010468(regulation of gene expression);GO:0016567(protein ubiquitination);GO:0045087(innate immune response);GO:0046872(metal ion binding);GO:0061630(ubiquitin protein ligase activity)	NA	K12037	NA	tripartite motif-containing 75 [Source:MGI Symbol;Acc:MGI:2685640]	protein_coding	0.0181977	0.0408299	0.116035	0.607556	0.221277	0.313445	0.153257	-2.70597	0.000380217	0.0407217	down	yes
ENSMUSG00000097706	E030037K01Rik	ENSMUST00000180928	NA	NA	NA	NA	RIKEN cDNA E030037K01 gene [Source:MGI Symbol;Acc:MGI:3704310]	antisense	0.253542	0.214536	0.278049	0.742298	0.762883	0.931655	0.306187	-1.70752	0.000382053	0.0407217	down	yes
ENSMUSG00000111063	Zkscan7	ENSMUST00000214957;ENSMUST00000216462	NA	NA	NA	NA	zinc finger with KRAB and SCAN domains 7 [Source:MGI Symbol;Acc:MGI:3040678]	processed_transcript;transcribed_unprocessed_pseudogene	0.327274	0.249092	0.185312	0.086025	0.0117244	0.055827	4.95961	2.31023	0.000382579	0.0407217	up	yes
ENSMUSG00000052776	Oas1a	ENSMUST00000080322	GO:0000166(nucleotide binding);GO:0001730(2'-5'-oligoadenylate synthetase activity);GO:0002376(immune system process);GO:0003723(RNA binding);GO:0003725(double-stranded RNA binding);GO:0005515(protein binding);GO:0005524(ATP binding);GO:0005634(nucleus);GO:0005654(nucleoplasm);GO:0005737(cytoplasm);GO:0005739(mitochondrion);GO:0005783(endoplasmic reticulum);GO:0005829(cytosol);GO:0006164(purine n…	04621(NOD-like receptor signaling pathway);05160(Hepatitis C);05162(Measles);05164(Influenza A);05168(Herpes simplex virus 1 infection);05169(Epstein-Barr virus infection)	K14216	EC:2.7.7.84	2'-5' oligoadenylate synthetase 1A [Source:MGI Symbol;Acc:MGI:2180860]	protein_coding	1.35959	0.88009	0.829893	2.61184	2.24644	2.12472	0.439578	-1.18581	0.000384912	0.0408339	down	yes
ENSMUSG00000004891	Nes	ENSMUST00000160694;ENSMUST00000159830;ENSMUST00000090973	GO:0000086(G2/M transition of mitotic cell cycle);GO:0005515(protein binding);GO:0005737(cytoplasm);GO:0005882(intermediate filament);GO:0007275(multicellular organism development);GO:0007399(nervous system development);GO:0007420(brain development);GO:0019215(intermediate filament binding);GO:0030844(positive regulation of intermediate filament depolymerization);GO:0031076(embryonic camera-type …	NA	K07609	NA	nestin [Source:MGI Symbol;Acc:MGI:101784]	protein_coding;retained_intron	8.32717	8.37764	7.76485	4.19996	4.51148	5.44218	1.72886	0.789824	0.000389864	0.0412223	up	no
ENSMUSG00000054321	Taf4b	ENSMUST00000234789;ENSMUST00000169862	GO:0001650(fibrillar center);GO:0005634(nucleus);GO:0005654(nucleoplasm);GO:0005669(transcription factor TFIID complex);GO:0006351(transcription, DNA-templated);GO:0006352(DNA-templated transcription, initiation);GO:0006355(regulation of transcription, DNA-templated);GO:0046982(protein heterodimerization activity);GO:0046982(protein heterodimerization activity)	03022(Basal transcription factors);05016(Huntington disease);05016(Huntington disease)	K03129	NA	TATA-box binding protein associated factor 4b [Source:MGI Symbol;Acc:MGI:2152345]	protein_coding	1.27851	1.27843	0.921068	0.67563	0.40401	0.577048	2.09937	1.06996	0.000392337	0.0413469	up	yes
ENSMUSG00000003545	Fosb	ENSMUST00000208505;ENSMUST00000003640;ENSMUST00000208230;ENSMUST00000208446;ENSMUST00000207334	GO:0000978(RNA polymerase II cis-regulatory region sequence-specific DNA binding);GO:0000981(DNA-binding transcription factor activity, RNA polymerase II-specific);GO:0001228(DNA-binding transcription activator activity, RNA polymerase II-specific);GO:0003677(DNA binding);GO:0003690(double-stranded DNA binding);GO:0003700(DNA-binding transcription factor activity);GO:0005634(nucleus);GO:0005654(n…	04380(Osteoclast differentiation);04657(IL-17 signaling pathway);05030(Cocaine addiction);05031(Amphetamine addiction);05034(Alcoholism);05034(Alcoholism)	K09029	NA	FBJ osteosarcoma oncogene B [Source:MGI Symbol;Acc:MGI:95575]	protein_coding;retained_intron	1.10762	0.585644	0.0602495	0.148547	0.0255187	0.0781712	6.95184	2.79739	0.000396389	0.0416365	up	yes
ENSMUSG00000061451	Tmem151a	ENSMUST00000077066;ENSMUST00000151413;ENSMUST00000136372;ENSMUST00000143677;ENSMUST00000140389	GO:0003674(molecular_function);GO:0005575(cellular_component);GO:0008150(biological_process);GO:0016020(membrane);GO:0016021(integral component of membrane);GO:0016021(integral component of membrane)	NA	NA	NA	transmembrane protein 151A [Source:MGI Symbol;Acc:MGI:2147713]	protein_coding;processed_transcript	3.15516	2.23704	1.49409	1.46557	0.661062	0.560189	2.56299	1.35783	0.00040074	0.0418072	up	yes
ENSMUSG00000116652	B830017H08Rik	ENSMUST00000231909;ENSMUST00000235474	NA	NA	NA	NA	RIKEN cDNA B830017H08 gene [Source:MGI Symbol;Acc:MGI:3045365]	protein_coding	20.6342	13.7906	9.24246	7.1522	5.96484	7.43145	2.12508	1.08752	0.000401883	0.0418072	up	yes
ENSMUSG00000006642	Tcf23	ENSMUST00000006818	GO:0000122(negative regulation of transcription by RNA polymerase II);GO:0000977(RNA polymerase II regulatory region sequence-specific DNA binding);GO:0000981(DNA-binding transcription factor activity, RNA polymerase II-specific);GO:0001102(RNA polymerase II activating transcription factor binding);GO:0005634(nucleus);GO:0005719(nuclear euchromatin);GO:0006357(regulation of transcription by RNA p…	NA	NA	NA	transcription factor 23 [Source:MGI Symbol;Acc:MGI:1934960]	protein_coding	0.661245	0.324811	0.323637	0.164061	0.124362	0.055878	3.80392	1.92749	0.000401942	0.0418072	up	yes
ENSMUSG00000066760	Psg16	ENSMUST00000152671;ENSMUST00000071399;ENSMUST00000118367	GO:0003674(molecular_function);GO:0007565(female pregnancy);GO:0008150(biological_process);GO:0009986(cell surface);GO:0009986(cell surface)	NA	NA	NA	pregnancy specific glycoprotein 16 [Source:MGI Symbol;Acc:MGI:1347249]	protein_coding	0.186803	0.200965	0.0621518	0.033529	0.0186876	0.0209542	6.1489	2.62033	0.000407931	0.0421706	up	yes
ENSMUSG00000024524	Gnal	ENSMUST00000025402	GO:0000166(nucleotide binding);GO:0001664(G protein-coupled receptor binding);GO:0001975(response to amphetamine);GO:0003924(GTPase activity);GO:0005525(GTP binding);GO:0005834(heterotrimeric G-protein complex);GO:0007165(signal transduction);GO:0007186(G protein-coupled receptor signaling pathway);GO:0007188(adenylate cyclase-modulating G protein-coupled receptor signaling pathway);GO:0007189(ad…	04020(Calcium signaling pathway);04728(Dopaminergic synapse);04740(Olfactory transduction);05012(Parkinson disease);05142(Chagas disease (American trypanosomiasis));05146(Amoebiasis)	K04633	NA	guanine nucleotide binding protein, alpha stimulating, olfactory type [Source:MGI Symbol;Acc:MGI:95774]	protein_coding	0.511079	0.667872	0.501024	0.299183	0.233444	0.307003	2.00085	1.00061	0.000409024	0.0421706	up	yes
ENSMUSG00000032081	Apoc3	ENSMUST00000121916;ENSMUST00000034586;ENSMUST00000145672;ENSMUST00000214729;ENSMUST00000118649	GO:0005576(extracellular region);GO:0006869(lipid transport);GO:0008289(lipid binding);GO:0042157(lipoprotein metabolic process);GO:0042157(lipoprotein metabolic process)	03320(PPAR signaling pathway);04979(Cholesterol metabolism);04979(Cholesterol metabolism)	K08759	NA	apolipoprotein C-III [Source:MGI Symbol;Acc:MGI:88055]	protein_coding;processed_transcript	125.251	88.5556	23.7224	29.3327	17.4338	30.4486	3.0762	1.62115	0.000409554	0.0421706	up	yes
ENSMUSG00000053522	Lgals7	ENSMUST00000081457;ENSMUST00000138272;ENSMUST00000128001	GO:0005615(extracellular space);GO:0007157(heterophilic cell-cell adhesion via plasma membrane cell adhesion molecules);GO:0030246(carbohydrate binding);GO:0030246(carbohydrate binding)	NA	K10092	NA	lectin, galactose binding, soluble 7 [Source:MGI Symbol;Acc:MGI:1316742]	protein_coding;processed_transcript	0.942134	0.368499	0.240597	0.0535877	0	0	28.9475	4.85537	0.000410718	0.0421706	up	yes
ENSMUSG00000072966	Gprasp2	ENSMUST00000173804;ENSMUST00000130034;ENSMUST00000148658;ENSMUST00000137392;ENSMUST00000138251	GO:0001540(amyloid-beta binding);GO:0001664(G protein-coupled receptor binding);GO:0005634(nucleus);GO:0005737(cytoplasm);GO:0008150(biological_process);GO:0008150(biological_process)	NA	NA	NA	G protein-coupled receptor associated sorting protein 2 [Source:MGI Symbol;Acc:MGI:2442071]	protein_coding;retained_intron;processed_transcript	0.0488285	0.0346556	0.0280973	0.127282	0.202519	0.241268	0.195391	-2.35557	0.00041267	0.0422352	down	yes
ENSMUSG00000029206	Nsun7	ENSMUST00000202994;ENSMUST00000201100;ENSMUST00000031109;ENSMUST00000200891	GO:0003723(RNA binding);GO:0008168(methyltransferase activity);GO:0016740(transferase activity);GO:0030317(flagellated sperm motility);GO:0030382(sperm mitochondrion organization);GO:0032259(methylation);GO:0032259(methylation)	NA	NA	NA	NOL1/NOP2/Sun domain family, member 7 [Source:MGI Symbol;Acc:MGI:1918168]	protein_coding;retained_intron	1.61077	1.1634	1.41146	0.909132	0.269605	0.444894	2.57794	1.36622	0.000414321	0.0422687	up	yes
ENSMUSG00000059689	Zfp637	ENSMUST00000112859;ENSMUST00000164472;ENSMUST00000112858;ENSMUST00000112861;ENSMUST00000127593;ENSMUST00000112860;ENSMUST00000136889;ENSMUST00000223041;ENSMUST00000137224;ENSMUST00000132644	GO:0003676(nucleic acid binding);GO:0005634(nucleus);GO:0008150(biological_process);GO:0046872(metal ion binding);GO:1990837(sequence-specific double-stranded DNA binding);GO:1990837(sequence-specific double-stranded DNA binding)	NA	NA	NA	zinc finger protein 637 [Source:MGI Symbol;Acc:MGI:2448537]	protein_coding;retained_intron	1.86357	1.54067	3.82089	6.10104	6.84831	5.00378	0.402444	-1.31314	0.000416178	0.0422964	down	yes
ENSMUSG00000059336	Slc14a1	ENSMUST00000091813;ENSMUST00000160292	GO:0005372(water transmembrane transporter activity);GO:0005886(plasma membrane);GO:0005887(integral component of plasma membrane);GO:0006833(water transport);GO:0015204(urea transmembrane transporter activity);GO:0015265(urea channel activity);GO:0015840(urea transport);GO:0016020(membrane);GO:0016021(integral component of membrane);GO:0016323(basolateral plasma membrane);GO:0071918(urea transme…	NA	K08716	NA	solute carrier family 14 (urea transporter), member 1 [Source:MGI Symbol;Acc:MGI:1351654]	protein_coding	1.22764	0.716295	0.711712	2.19565	1.39082	3.56878	0.371146	-1.42994	0.000417242	0.0422964	down	yes
ENSMUSG00000028214	Gem	ENSMUST00000108304;ENSMUST00000029868	GO:0000166(nucleotide binding);GO:0000278(mitotic cell cycle);GO:0000287(magnesium ion binding);GO:0003924(GTPase activity);GO:0005246(calcium channel regulator activity);GO:0005515(protein binding);GO:0005525(GTP binding);GO:0005634(nucleus);GO:0005886(plasma membrane);GO:0007165(signal transduction);GO:0009898(cytoplasmic side of plasma membrane);GO:0016020(membrane);GO:0019003(GDP binding);GO:…	NA	K07846	NA	GTP binding protein (gene overexpressed in skeletal muscle) [Source:MGI Symbol;Acc:MGI:99844]	protein_coding	5.75903	8.48008	2.59052	2.0502	1.39302	2.57562	2.79616	1.48345	0.000424189	0.0428646	up	yes
ENSMUSG00000064225	Paqr9	ENSMUST00000079597	GO:0005496(steroid binding);GO:0005886(plasma membrane);GO:0008289(lipid binding);GO:0016020(membrane);GO:0016021(integral component of membrane);GO:0038023(signaling receptor activity)	NA	NA	NA	progestin and adipoQ receptor family member IX [Source:MGI Symbol;Acc:MGI:1922802]	protein_coding	3.5511	3.69609	6.35514	9.12066	12.8224	7.82855	0.45689	-1.13008	0.000430412	0.0432861	down	yes
ENSMUSG00000047586	Nccrp1	ENSMUST00000057974;ENSMUST00000239002	GO:0005737(cytoplasm);GO:0006516(glycoprotein catabolic process);GO:0008284(positive regulation of cell population proliferation);GO:0016567(protein ubiquitination);GO:0019005(SCF ubiquitin ligase complex);GO:0030433(ubiquitin-dependent ERAD pathway);GO:0031146(SCF-dependent proteasomal ubiquitin-dependent protein catabolic process);GO:0061630(ubiquitin protein ligase activity);GO:0061630(ubiquit…	NA	NA	NA	non-specific cytotoxic cell receptor protein 1 homolog (zebrafish) [Source:MGI Symbol;Acc:MGI:2685009]	protein_coding	8.34024	11.4192	7.43219	19.5473	13.5159	29.2974	0.436039	-1.19747	0.000431072	0.0432861	down	yes
ENSMUSG00000064127	Med14	ENSMUST00000096495;ENSMUST00000124070;ENSMUST00000124053;ENSMUST00000115481;ENSMUST00000076016	GO:0003712(transcription coregulator activity);GO:0003713(transcription coactivator activity);GO:0005634(nucleus);GO:0005654(nucleoplasm);GO:0006357(regulation of transcription by RNA polymerase II);GO:0016592(mediator complex);GO:0019827(stem cell population maintenance);GO:0045893(positive regulation of transcription, DNA-templated);GO:0045944(positive regulation of transcription by RNA polymer…	04919(Thyroid hormone signaling pathway);04919(Thyroid hormone signaling pathway)	K15156	NA	mediator complex subunit 14 [Source:MGI Symbol;Acc:MGI:1349442]	protein_coding;retained_intron	1.76317	1.82313	2.53542	3.77598	3.54457	3.78004	0.551478	-0.858625	0.000432627	0.0433061	down	no
ENSMUSG00000025724	Sec11a	ENSMUST00000026818;ENSMUST00000120285;ENSMUST00000130981;ENSMUST00000119980;ENSMUST00000147881;ENSMUST00000153053;ENSMUST00000150049;ENSMUST00000136556	GO:0004252(serine-type endopeptidase activity);GO:0005783(endoplasmic reticulum);GO:0005787(signal peptidase complex);GO:0005789(endoplasmic reticulum membrane);GO:0006465(signal peptide processing);GO:0006508(proteolysis);GO:0008233(peptidase activity);GO:0008236(serine-type peptidase activity);GO:0016020(membrane);GO:0016021(integral component of membrane);GO:0016787(hydrolase activity);GO:0031…	03060(Protein export);03060(Protein export)	K13280	EC:3.4.21.89	SEC11 homolog A, signal peptidase complex subunit [Source:MGI Symbol;Acc:MGI:1929464]	protein_coding;retained_intron;processed_transcript	11.831	6.46579	7.83991	14.8054	20.4234	18.0325	0.490725	-1.02701	0.000439907	0.0438973	down	yes
ENSMUSG00000036278	Macrod1	ENSMUST00000040261	GO:0005634(nucleus);GO:0005654(nucleoplasm);GO:0005739(mitochondrion);GO:0006974(cellular response to DNA damage stimulus);GO:0016787(hydrolase activity);GO:0016798(hydrolase activity, acting on glycosyl bonds);GO:0019213(deacetylase activity);GO:0042278(purine nucleoside metabolic process);GO:0051725(protein de-ADP-ribosylation);GO:0140291(peptidyl-glutamate ADP-deribosylation);GO:0140293(ADP-ri…	NA	NA	NA	mono-ADP ribosylhydrolase 1 [Source:MGI Symbol;Acc:MGI:2147583]	protein_coding	20.7272	15.2392	16.17	31.3692	26.9015	34.1226	0.564287	-0.825499	0.000445655	0.0443323	down	no
ENSMUSG00000069972	Rps13-ps2	ENSMUST00000182017	NA	NA	NA	NA	ribosomal protein S13, pseudogene 2 [Source:MGI Symbol;Acc:MGI:3704295]	processed_pseudogene	16.5059	19.7144	25.2858	7.35443	11.5337	9.37516	2.17618	1.1218	0.00045177	0.044801	up	yes
ENSMUSG00000024030	Abcg1	ENSMUST00000024829;ENSMUST00000236391;ENSMUST00000139013;ENSMUST00000236427	GO:0000139(Golgi membrane);GO:0000166(nucleotide binding);GO:0005524(ATP binding);GO:0005739(mitochondrion);GO:0005768(endosome);GO:0005783(endoplasmic reticulum);GO:0005789(endoplasmic reticulum membrane);GO:0005794(Golgi apparatus);GO:0005886(plasma membrane);GO:0006869(lipid transport);GO:0008203(cholesterol metabolic process);GO:0009897(external side of plasma membrane);GO:0010033(response to…	02010(ABC transporters);02010(ABC transporters)	K05679	NA	ATP binding cassette subfamily G member 1 [Source:MGI Symbol;Acc:MGI:107704]	protein_coding;retained_intron	0.596469	0.409805	0.605115	1.10384	0.90952	1.6082	0.444943	-1.16831	0.000455005	0.0449821	down	yes
ENSMUSG00000020183	Cpm	ENSMUST00000020399;ENSMUST00000123374;ENSMUST00000141991;ENSMUST00000138020	GO:0004180(carboxypeptidase activity);GO:0004181(metallocarboxypeptidase activity);GO:0005615(extracellular space);GO:0005886(plasma membrane);GO:0006508(proteolysis);GO:0006518(peptide metabolic process);GO:0008233(peptidase activity);GO:0008237(metallopeptidase activity);GO:0008270(zinc ion binding);GO:0016020(membrane);GO:0016485(protein processing);GO:0016787(hydrolase activity);GO:0031225(an…	NA	K01296	EC:3.4.17.12	carboxypeptidase M [Source:MGI Symbol;Acc:MGI:1917824]	protein_coding;retained_intron;processed_transcript	3.61582	3.36088	2.6965	1.73241	1.66846	2.02063	1.78423	0.835301	0.000457509	0.04509	up	no
ENSMUSG00000118239	Gm50107	ENSMUST00000236000	NA	NA	NA	NA	predicted gene, 50107 [Source:MGI Symbol;Acc:MGI:6302841]	sense_intronic	2.60117	3.60504	3.39769	7.85033	4.8511	6.78864	0.492758	-1.02105	0.000460423	0.0452376	down	yes
ENSMUSG00000037636	Slc25a43	ENSMUST00000047655;ENSMUST00000133699	GO:0005347(ATP transmembrane transporter activity);GO:0005739(mitochondrion);GO:0005743(mitochondrial inner membrane);GO:0015867(ATP transport);GO:0016020(membrane);GO:0016021(integral component of membrane);GO:0055085(transmembrane transport);GO:0055085(transmembrane transport)	NA	K15120	NA	solute carrier family 25, member 43 [Source:MGI Symbol;Acc:MGI:2684854]	protein_coding;processed_transcript	1.15344	0.336455	0.379953	0.0680656	0.162584	0.0482236	6.70504	2.74524	0.000488864	0.0477592	up	yes
ENSMUSG00000053897	Slc39a8	ENSMUST00000167390;ENSMUST00000081978;ENSMUST00000133810;ENSMUST00000139953;ENSMUST00000029810;ENSMUST00000180196	GO:0005381(iron ion transmembrane transporter activity);GO:0005384(manganese ion transmembrane transporter activity);GO:0005385(zinc ion transmembrane transporter activity);GO:0005764(lysosome);GO:0005765(lysosomal membrane);GO:0005886(plasma membrane);GO:0005887(integral component of plasma membrane);GO:0006351(transcription, DNA-templated);GO:0006355(regulation of transcription, DNA-templated);…	04216(Ferroptosis);04216(Ferroptosis)	K14714	NA	solute carrier family 39 (metal ion transporter), member 8 [Source:MGI Symbol;Acc:MGI:1914797]	protein_coding;retained_intron	1.80689	2.14758	2.96825	5.60588	4.92272	3.44014	0.495586	-1.01279	0.000489079	0.0477592	down	yes
ENSMUSG00000020647	Ncoa1	ENSMUST00000085814;ENSMUST00000218191;ENSMUST00000219715;ENSMUST00000220434;ENSMUST00000217822;ENSMUST00000219275;ENSMUST00000219373	GO:0000435(positive regulation of transcription from RNA polymerase II promoter by galactose);GO:0000790(nuclear chromatin);GO:0000977(RNA polymerase II regulatory region sequence-specific DNA binding);GO:0002155(regulation of thyroid hormone mediated signaling pathway);GO:0003677(DNA binding);GO:0003682(chromatin binding);GO:0003713(transcription coactivator activity);GO:0004402(histone acetyltr…	04915(Estrogen signaling pathway);04919(Thyroid hormone signaling pathway);05200(Pathways in cancer);05224(Breast cancer);05224(Breast cancer)	K09101	EC:2.3.1.48	nuclear receptor coactivator 1 [Source:MGI Symbol;Acc:MGI:1276523]	protein_coding;retained_intron	0.978857	0.881501	1.13465	2.71146	1.27402	2.51549	0.460701	-1.1181	0.000494479	0.0481394	down	yes
ENSMUSG00000075517	Cyp2d37-ps	ENSMUST00000229594;ENSMUST00000100380	NA	NA	NA	NA	cytochrome P450, family 2, subfamily d, polypeptide 37, pseudogene [Source:MGI Symbol;Acc:MGI:3721937]	transcribed_unprocessed_pseudogene;processed_transcript	0.772212	1.79008	2.00654	0.538855	0.232118	0.592896	3.34991	1.74412	0.000496698	0.0482084	up	yes
ENSMUSG00000006471	Ndor1	ENSMUST00000100329;ENSMUST00000123472;ENSMUST00000137355;ENSMUST00000141808;ENSMUST00000148589;ENSMUST00000129705;ENSMUST00000114349;ENSMUST00000132128;ENSMUST00000132591;ENSMUST00000147866	GO:0003958(NADPH-hemoprotein reductase activity);GO:0005654(nucleoplasm);GO:0005737(cytoplasm);GO:0005829(cytosol);GO:0008219(cell death);GO:0010181(FMN binding);GO:0016226(iron-sulfur cluster assembly);GO:0016491(oxidoreductase activity);GO:0016651(oxidoreductase activity, acting on NAD(P)H);GO:0016709(oxidoreductase activity, acting on paired donors, with incorporation or reduction of molecular…	NA	NA	NA	NADPH dependent diflavin oxidoreductase 1 [Source:MGI Symbol;Acc:MGI:1926047]	protein_coding;retained_intron;nonsense_mediated_decay;processed_transcript	6.18228	7.54968	3.7338	3.09318	2.7017	2.95462	1.9962	0.997257	0.000500229	0.0482873	up	no
ENSMUSG00000034295	Fhod3	ENSMUST00000037097;ENSMUST00000234526;ENSMUST00000234462;ENSMUST00000234834	GO:0003779(actin binding);GO:0005737(cytoplasm);GO:0005856(cytoskeleton);GO:0005865(striated muscle thin filament);GO:0007015(actin filament organization);GO:0030018(Z disc);GO:0030837(negative regulation of actin filament polymerization);GO:0030866(cortical actin cytoskeleton organization);GO:0045214(sarcomere organization);GO:0051015(actin filament binding);GO:0051639(actin filament network for…	NA	NA	NA	formin homology 2 domain containing 3 [Source:MGI Symbol;Acc:MGI:1925847]	protein_coding;retained_intron	1.3566	1.10374	1.49158	2.48724	2.42882	2.10863	0.562576	-0.82988	0.000501202	0.0482873	down	no
ENSMUSG00000076258	Gm23935	ENSMUST00000102303	NA	NA	NA	NA	predicted gene, 23935 [Source:MGI Symbol;Acc:MGI:5453712]	miRNA	795.692	686.581	681.25	445.435	302.262	478.987	1.76372	0.818619	0.000502047	0.0482873	up	no
ENSMUSG00000056973	Ces1d	ENSMUST00000034172;ENSMUST00000129987;ENSMUST00000143256;ENSMUST00000148340	GO:0004771(sterol esterase activity);GO:0004806(triglyceride lipase activity);GO:0005615(extracellular space);GO:0005737(cytoplasm);GO:0005783(endoplasmic reticulum);GO:0005788(endoplasmic reticulum lumen);GO:0005811(lipid droplet);GO:0005829(cytosol);GO:0006629(lipid metabolic process);GO:0006637(acyl-CoA metabolic process);GO:0006695(cholesterol biosynthetic process);GO:0008203(cholesterol meta…	00983(Drug metabolism - other enzymes);00983(Drug metabolism - other enzymes)	K01044	EC:3.1.1.1	carboxylesterase 1D [Source:MGI Symbol;Acc:MGI:2148202]	protein_coding;retained_intron	44.9161	55.6698	63.6354	140.522	122.902	70.5957	0.491651	-1.02429	0.000513157	0.0492076	down	yes
ENSMUSG00000063903	Klk1	ENSMUST00000075162;ENSMUST00000206144;ENSMUST00000205329	GO:0003073(regulation of systemic arterial blood pressure);GO:0004175(endopeptidase activity);GO:0004252(serine-type endopeptidase activity);GO:0005615(extracellular space);GO:0006508(proteolysis);GO:0008233(peptidase activity);GO:0008236(serine-type peptidase activity);GO:0016787(hydrolase activity);GO:0016811(hydrolase activity, acting on carbon-nitrogen (but not peptide) bonds, in linear amide…	04614(Renin-angiotensin system);04961(Endocrine and other factor-regulated calcium reabsorption);04961(Endocrine and other factor-regulated calcium reabsorption)	K01325	EC:3.4.21.35	kallikrein 1 [Source:MGI Symbol;Acc:MGI:102850]	protein_coding;retained_intron	3579.16	2938.85	2432.6	1997.16	1575.73	1811.02	1.66247	0.733329	0.000522349	0.0497499	up	no
ENSMUSG00000029103	Lrpap1	ENSMUST00000030986;ENSMUST00000152028;ENSMUST00000132754;ENSMUST00000147028	GO:0002091(negative regulation of receptor internalization);GO:0005737(cytoplasm);GO:0005768(endosome);GO:0005783(endoplasmic reticulum);GO:0005791(rough endoplasmic reticulum);GO:0005793(endoplasmic reticulum-Golgi intermediate compartment);GO:0005794(Golgi apparatus);GO:0005796(Golgi lumen);GO:0005801(cis-Golgi network);GO:0005886(plasma membrane);GO:0007165(signal transduction);GO:0008201(hepa…	04979(Cholesterol metabolism);04979(Cholesterol metabolism)	K22290	NA	low density lipoprotein receptor-related protein associated protein 1 [Source:MGI Symbol;Acc:MGI:96829]	protein_coding;retained_intron;processed_transcript	42.1016	39.9864	53.367	77.072	97.9131	70.7881	0.551138	-0.859514	0.000522819	0.0497499	down	no
ENSMUSG00000009687	Fxyd5	ENSMUST00000161805;ENSMUST00000162733;ENSMUST00000202395;ENSMUST00000162087;ENSMUST00000161259;ENSMUST00000162250;ENSMUST00000009831;ENSMUST00000205301;ENSMUST00000161684;ENSMUST00000160006;ENSMUST00000159753	GO:0003779(actin binding);GO:0006811(ion transport);GO:0016020(membrane);GO:0016021(integral component of membrane);GO:0017080(sodium channel regulator activity);GO:0043269(regulation of ion transport);GO:0045296(cadherin binding);GO:0099106(ion channel regulator activity);GO:2000649(regulation of sodium ion transmembrane transporter activity);GO:2000649(regulation of sodium ion transmembrane tra…	NA	K13362	NA	FXYD domain-containing ion transport regulator 5 [Source:MGI Symbol;Acc:MGI:1201785]	protein_coding;retained_intron	3.55326	2.82033	2.94429	2.06897	1.55128	1.79819	1.71966	0.782124	0.000523487	0.0497499	up	no
ENSMUSG00000078817	Nlrp12	ENSMUST00000108653	GO:0000166(nucleotide binding);GO:0005515(protein binding);GO:0005524(ATP binding);GO:0005737(cytoplasm);GO:0009968(negative regulation of signal transduction);GO:0031953(negative regulation of protein autophosphorylation);GO:0032088(negative regulation of NF-kappaB transcription factor activity);GO:0032692(negative regulation of interleukin-1 production);GO:0032715(negative regulation of interle…	04621(NOD-like receptor signaling pathway)	K20865	NA	NLR family, pyrin domain containing 12 [Source:MGI Symbol;Acc:MGI:2676630]	protein_coding	0.0378051	0.0150919	0.0342424	0	0	0	290.465	8.18222	0.000530857	0.0503007	up	no
ENSMUSG00000047945	Marcksl1	ENSMUST00000062356	GO:0003779(actin binding);GO:0005516(calmodulin binding);GO:0005737(cytoplasm);GO:0005856(cytoskeleton);GO:0005886(plasma membrane);GO:0008021(synaptic vesicle);GO:0008284(positive regulation of cell population proliferation);GO:0016020(membrane);GO:0099026(anchored component of presynaptic membrane);GO:0099509(regulation of presynaptic cytosolic calcium ion concentration);GO:0099523(presynaptic …	04666(Fc gamma R-mediated phagocytosis);05140(Leishmaniasis)	K13536	NA	MARCKS-like 1 [Source:MGI Symbol;Acc:MGI:97143]	protein_coding	11.6769	8.92426	8.63432	5.79189	3.84336	5.97975	1.87227	0.904785	0.000538539	0.0508776	up	no
ENSMUSG00000045246	Kcng4	ENSMUST00000061828	GO:0005216(ion channel activity);GO:0005244(voltage-gated ion channel activity);GO:0005249(voltage-gated potassium channel activity);GO:0005251(delayed rectifier potassium channel activity);GO:0005267(potassium channel activity);GO:0005886(plasma membrane);GO:0006811(ion transport);GO:0006813(potassium ion transport);GO:0008076(voltage-gated potassium channel complex);GO:0016020(membrane);GO:0016…	NA	K04903	NA	potassium voltage-gated channel, subfamily G, member 4 [Source:MGI Symbol;Acc:MGI:1913983]	protein_coding	0.033335	0.044558	0.090348	0	0	0	560.803	9.13135	0.000542857	0.0510539	up	no
ENSMUSG00000026839	Upp2	ENSMUST00000229923;ENSMUST00000071543;ENSMUST00000229829;ENSMUST00000059102;ENSMUST00000230627;ENSMUST00000230667;ENSMUST00000135737;ENSMUST00000128864;ENSMUST00000102755;ENSMUST00000137007	GO:0003824(catalytic activity);GO:0004850(uridine phosphorylase activity);GO:0005737(cytoplasm);GO:0006218(uridine catabolic process);GO:0009116(nucleoside metabolic process);GO:0009166(nucleotide catabolic process);GO:0016740(transferase activity);GO:0016757(transferase activity, transferring glycosyl groups);GO:0016763(transferase activity, transferring pentosyl groups);GO:0042802(identical pro…	00240(Pyrimidine metabolism);00983(Drug metabolism - other enzymes);00983(Drug metabolism - other enzymes)	K00757	EC:2.4.2.3	uridine phosphorylase 2 [Source:MGI Symbol;Acc:MGI:1923904]	protein_coding;processed_transcript	3.01786	5.54342	3.52927	1.37249	1.80227	2.30338	2.20706	1.14212	0.000543603	0.0510539	up	no
ENSMUSG00000021822	Plau	ENSMUST00000022368;ENSMUST00000224141	GO:0001525(angiogenesis);GO:0001666(response to hypoxia);GO:0004252(serine-type endopeptidase activity);GO:0005515(protein binding);GO:0005576(extracellular region);GO:0005615(extracellular space);GO:0006508(proteolysis);GO:0008233(peptidase activity);GO:0008236(serine-type peptidase activity);GO:0008284(positive regulation of cell population proliferation);GO:0009986(cell surface);GO:0010469(reg…	04064(NF-kappa B signaling pathway);04610(Complement and coagulation cascades);05202(Transcriptional misregulation in cancer);05205(Proteoglycans in cancer);05206(MicroRNAs in cancer);05215(Prostate cancer);05215(Prostate cancer)	K01348	EC:3.4.21.73	plasminogen activator, urokinase [Source:MGI Symbol;Acc:MGI:97611]	protein_coding;nonsense_mediated_decay	83.4655	37.7794	72.5956	210.641	114.478	113.333	0.442101	-1.17755	0.000555301	0.0519996	down	no
ENSMUSG00000036083	Slc17a3	ENSMUST00000091698;ENSMUST00000225076;ENSMUST00000039721;ENSMUST00000110422;ENSMUST00000166467	GO:0005436(sodium:phosphate symporter activity);GO:0005737(cytoplasm);GO:0005764(lysosome);GO:0005789(endoplasmic reticulum membrane);GO:0005887(integral component of plasma membrane);GO:0006814(sodium ion transport);GO:0006817(phosphate ion transport);GO:0006820(anion transport);GO:0008308(voltage-gated anion channel activity);GO:0008514(organic anion transmembrane transporter activity);GO:00151…	NA	K12300	NA	solute carrier family 17 (sodium phosphate), member 3 [Source:MGI Symbol;Acc:MGI:2389216]	protein_coding;retained_intron	15.1489	16.9964	27.6305	32.7855	60.7876	40.2018	0.446839	-1.16217	0.000563614	0.052445	down	no
ENSMUSG00000030732	Chrdl2	ENSMUST00000107084;ENSMUST00000032977;ENSMUST00000207641	GO:0005515(protein binding);GO:0005515(protein binding)	NA	K17280	NA	chordin-like 2 [Source:MGI Symbol;Acc:MGI:1916371]	protein_coding;retained_intron	0.555715	0.548142	0.460641	0.254536	0.177451	0.100904	2.93587	1.55379	0.000565644	0.052445	up	no
ENSMUSG00000037405	Icam1	ENSMUST00000215003;ENSMUST00000086399	GO:0001772(immunological synapse);GO:0002291(T cell activation via T cell receptor contact with antigen bound to MHC molecule on antigen presenting cell);GO:0002438(acute inflammatory response to antigenic stimulus);GO:0002457(T cell antigen processing and presentation);GO:0002693(positive regulation of cellular extravasation);GO:0005178(integrin binding);GO:0005615(extracellular space);GO:000588…	04064(NF-kappa B signaling pathway);04514(Cell adhesion molecules (CAMs));04650(Natural killer cell mediated cytotoxicity);04668(TNF signaling pathway);04670(Leukocyte transendothelial migration);04933(AGE-RAGE signaling pathway in diabetic complications);05143(African trypanosomiasis);05144(Malaria);05150(Staphylococcus aureus infection);05164(Influenza A);05166(Human T-cell leukemia virus 1 inf…	K06490	NA	intercellular adhesion molecule 1 [Source:MGI Symbol;Acc:MGI:96392]	retained_intron;protein_coding	9.67958	14.3104	7.36698	5.79566	3.98612	5.78615	2.0142	1.01021	0.000565884	0.052445	up	no
ENSMUSG00000040600	Eps8l3	ENSMUST00000037375	GO:0003779(actin binding);GO:0005515(protein binding);GO:0005737(cytoplasm);GO:0005886(plasma membrane);GO:0007266(Rho protein signal transduction);GO:0030676(Rac guanyl-nucleotide exchange factor activity);GO:0032587(ruffle membrane);GO:0035023(regulation of Rho protein signal transduction);GO:0042634(regulation of hair cycle);GO:1900029(positive regulation of ruffle assembly)	NA	K17277	NA	EPS8-like 3 [Source:MGI Symbol;Acc:MGI:2139743]	protein_coding	0.280502	1.14137	0.689326	0.182808	0.191087	0.064538	4.81532	2.26763	0.000566627	0.052445	up	no
ENSMUSG00000063415	Cyp26b1	ENSMUST00000204146;ENSMUST00000205228	GO:0001709(cell fate determination);GO:0001768(establishment of T cell polarity);GO:0001822(kidney development);GO:0001972(retinoic acid binding);GO:0004497(monooxygenase activity);GO:0005506(iron ion binding);GO:0005737(cytoplasm);GO:0005783(endoplasmic reticulum);GO:0005789(endoplasmic reticulum membrane);GO:0006805(xenobiotic metabolic process);GO:0006954(inflammatory response);GO:0007140(male…	00830(Retinol metabolism);00830(Retinol metabolism)	K12664	NA	cytochrome P450, family 26, subfamily b, polypeptide 1 [Source:MGI Symbol;Acc:MGI:2176159]	protein_coding	2.81554	1.01282	2.79041	5.85167	5.05734	4.91693	0.418223	-1.25766	0.000575101	0.0529559	down	no
ENSMUSG00000091462	Gm17084	ENSMUST00000163843	NA	NA	NA	NA	predicted gene 17084 [Source:MGI Symbol;Acc:MGI:4937911]	processed_pseudogene	0.251234	0.191338	0.137151	0.214998	8.13175	0.314561	0.0669325	-3.90115	0.000575464	0.0529559	down	no
ENSMUSG00000036390	Gadd45a	ENSMUST00000128617;ENSMUST00000043098;ENSMUST00000126194;ENSMUST00000155041;ENSMUST00000151958	GO:0000122(negative regulation of transcription by RNA polymerase II);GO:0000185(activation of MAPKKK activity);GO:0005515(protein binding);GO:0005634(nucleus);GO:0005737(cytoplasm);GO:0006469(negative regulation of protein kinase activity);GO:0006974(cellular response to DNA damage stimulus);GO:0007049(cell cycle);GO:0007050(cell cycle arrest);GO:0007098(centrosome cycle);GO:0016525(negative reg…	04010(MAPK signaling pathway);04068(FoxO signaling pathway);04110(Cell cycle);04115(p53 signaling pathway);04210(Apoptosis);04218(Cellular senescence);05169(Epstein-Barr virus infection);05200(Pathways in cancer);05202(Transcriptional misregulation in cancer);05210(Colorectal cancer);05212(Pancreatic cancer);05213(Endometrial cancer);05214(Glioma);05216(Thyroid cancer);05217(Basal cell carcinoma)…	K04402	NA	growth arrest and DNA-damage-inducible 45 alpha [Source:MGI Symbol;Acc:MGI:107799]	retained_intron;protein_coding	45.7713	32.3708	20.9703	17.1426	15.9398	16.528	1.99781	0.998423	0.000580873	0.0533001	up	no
ENSMUSG00000037095	Lrg1	ENSMUST00000041357	GO:0001938(positive regulation of endothelial cell proliferation);GO:0005160(transforming growth factor beta receptor binding);GO:0005515(protein binding);GO:0005615(extracellular space);GO:0009617(response to bacterium);GO:0030511(positive regulation of transforming growth factor beta receptor signaling pathway);GO:0043231(intracellular membrane-bounded organelle);GO:0045766(positive regulation …	NA	NA	NA	leucine-rich alpha-2-glycoprotein 1 [Source:MGI Symbol;Acc:MGI:1924155]	protein_coding	14.1173	11.6106	7.90051	7.84078	3.3169	3.96884	2.22314	1.1526	0.000583774	0.0534128	up	no
ENSMUSG00000026958	Dpp7	ENSMUST00000135473;ENSMUST00000028332;ENSMUST00000139971;ENSMUST00000131665;ENSMUST00000125248;ENSMUST00000149953;ENSMUST00000139108;ENSMUST00000144218;ENSMUST00000150305	GO:0004177(aminopeptidase activity);GO:0005576(extracellular region);GO:0005764(lysosome);GO:0005794(Golgi apparatus);GO:0005829(cytosol);GO:0006508(proteolysis);GO:0008233(peptidase activity);GO:0008236(serine-type peptidase activity);GO:0008239(dipeptidyl-peptidase activity);GO:0016787(hydrolase activity);GO:0031410(cytoplasmic vesicle);GO:0031982(vesicle);GO:0043231(intracellular membrane-boun…	NA	K01276	EC:3.4.14.2	dipeptidylpeptidase 7 [Source:MGI Symbol;Acc:MGI:1933213]	processed_transcript;protein_coding	13.9143	10.8223	17.8924	25.6628	26.8337	25.0136	0.54998	-0.862549	0.000601157	0.0548461	down	no
ENSMUSG00000117870	Gm41792	ENSMUST00000235510;ENSMUST00000236490	NA	NA	NA	NA	predicted gene, 41792 [Source:MGI Symbol;Acc:MGI:5624677]	lincRNA	0.13489	0.131941	0.442601	0.57507	1.1793	1.01348	0.256312	-1.96403	0.000605151	0.0550532	down	no
ENSMUSG00000041959	S100a10	ENSMUST00000170612;ENSMUST00000045756;ENSMUST00000148400	GO:0001765(membrane raft assembly);GO:0005509(calcium ion binding);GO:0005515(protein binding);GO:0005783(endoplasmic reticulum);GO:0006900(vesicle budding from membrane);GO:0016020(membrane);GO:0016021(integral component of membrane);GO:0019897(extrinsic component of plasma membrane);GO:0042493(response to drug);GO:0042803(protein homodimerization activity);GO:0043547(positive regulation of GTPa…	NA	K17274	NA	S100 calcium binding protein A10 (calpactin) [Source:MGI Symbol;Acc:MGI:1339468]	protein_coding;retained_intron	256.86	217.526	140.961	139.38	93.6458	97.8332	1.85985	0.895185	0.000609686	0.0552038	up	no
ENSMUSG00000058838	Rps27a-ps2	ENSMUST00000078766	NA	NA	NA	NA	ribosomal protein S27A, pseudogene 2 [Source:MGI Symbol;Acc:MGI:3643614]	processed_pseudogene	43.0194	28.8571	32.5579	210.382	36.6071	81.161	0.318252	-1.65176	0.000610264	0.0552038	down	no
ENSMUSG00000038775	Vill	ENSMUST00000074734;ENSMUST00000153454;ENSMUST00000131647;ENSMUST00000141185;ENSMUST00000051386;ENSMUST00000151638;ENSMUST00000126251;ENSMUST00000136561;ENSMUST00000135872	GO:0003779(actin binding);GO:0005546(phosphatidylinositol-4,5-bisphosphate binding);GO:0005737(cytoplasm);GO:0007010(cytoskeleton organization);GO:0008154(actin polymerization or depolymerization);GO:0015629(actin cytoskeleton);GO:0051014(actin filament severing);GO:0051015(actin filament binding);GO:0051016(barbed-end actin filament capping);GO:0051693(actin filament capping);GO:0051693(actin fi…	NA	NA	NA	villin-like [Source:MGI Symbol;Acc:MGI:1201781]	protein_coding;retained_intron;processed_transcript	7.9833	6.63871	9.2261	14.7602	12.7746	12.6074	0.59409	-0.751246	0.000613431	0.0553336	down	no
ENSMUSG00000074896	Ifit3	ENSMUST00000102825	GO:0002376(immune system process);GO:0003723(RNA binding);GO:0005515(protein binding);GO:0005737(cytoplasm);GO:0005739(mitochondrion);GO:0005829(cytosol);GO:0008285(negative regulation of cell population proliferation);GO:0009615(response to virus);GO:0009617(response to bacterium);GO:0035457(cellular response to interferon-alpha);GO:0035458(cellular response to interferon-beta);GO:0035634(respon…	NA	NA	NA	interferon-induced protein with tetratricopeptide repeats 3 [Source:MGI Symbol;Acc:MGI:1101055]	protein_coding	8.26192	8.19805	5.25237	17.8414	9.86057	19.3881	0.461082	-1.11691	0.000622777	0.0560184	down	no
ENSMUSG00000044485	Klk1b11	ENSMUST00000007156	GO:0003073(regulation of systemic arterial blood pressure);GO:0004175(endopeptidase activity);GO:0004252(serine-type endopeptidase activity);GO:0005615(extracellular space);GO:0006508(proteolysis);GO:0008233(peptidase activity);GO:0008236(serine-type peptidase activity);GO:0016787(hydrolase activity);GO:0016811(hydrolase activity, acting on carbon-nitrogen (but not peptide) bonds, in linear amide…	04614(Renin-angiotensin system);04961(Endocrine and other factor-regulated calcium reabsorption)	K01325	EC:3.4.21.35	kallikrein 1-related peptidase b11 [Source:MGI Symbol;Acc:MGI:892023]	protein_coding	2.55123	0.902398	0.863964	0.316674	0.119261	0.395739	5.19145	2.37614	0.000627859	0.0563168	up	no
ENSMUSG00000078894	2210418O10Rik	ENSMUST00000166464;ENSMUST00000136719;ENSMUST00000135430;ENSMUST00000099009	GO:0000977(RNA polymerase II regulatory region sequence-specific DNA binding);GO:0003674(molecular_function);GO:0003676(nucleic acid binding);GO:0005575(cellular_component);GO:0005634(nucleus);GO:0006355(regulation of transcription, DNA-templated);GO:0006357(regulation of transcription by RNA polymerase II);GO:0008150(biological_process);GO:0046872(metal ion binding);GO:0046872(metal ion binding)	NA	NA	NA	RIKEN cDNA 2210418O10 gene [Source:MGI Symbol;Acc:MGI:1924208]	protein_coding	0.292206	0.473662	0.120283	0.0531152	0.0818842	0.0299609	5.37191	2.42543	0.000631318	0.0564685	up	no
ENSMUSG00000028037	Ifi44	ENSMUST00000029671;ENSMUST00000149919;ENSMUST00000133888	GO:0003674(molecular_function);GO:0005737(cytoplasm);GO:0006955(immune response);GO:0009617(response to bacterium);GO:0009617(response to bacterium)	NA	NA	NA	interferon-induced protein 44 [Source:MGI Symbol;Acc:MGI:2443016]	protein_coding;processed_transcript;retained_intron	0.768955	0.386476	1.23225	1.90358	1.8218	2.42917	0.387955	-1.36604	0.000637379	0.0567465	down	no
ENSMUSG00000020023	Tmcc3	ENSMUST00000117460;ENSMUST00000065060;ENSMUST00000121471;ENSMUST00000148823;ENSMUST00000139230;ENSMUST00000148910;ENSMUST00000117929;ENSMUST00000147869;ENSMUST00000132743	GO:0005783(endoplasmic reticulum);GO:0005789(endoplasmic reticulum membrane);GO:0008150(biological_process);GO:0012505(endomembrane system);GO:0016020(membrane);GO:0016021(integral component of membrane);GO:0042802(identical protein binding);GO:0071889(14-3-3 protein binding);GO:0071889(14-3-3 protein binding)	NA	NA	NA	transmembrane and coiled coil domains 3 [Source:MGI Symbol;Acc:MGI:2442900]	protein_coding;processed_transcript;retained_intron	4.14971	4.59376	2.64035	1.72443	1.97317	2.12635	1.95466	0.966916	0.00063798	0.0567465	up	no
ENSMUSG00000085411	Gm14319	ENSMUST00000142937	NA	NA	NA	NA	predicted gene 14319 [Source:MGI Symbol;Acc:MGI:3649450]	lincRNA	0.971163	1.71219	0.922143	0.312429	0.070087	0	9.42575	3.23661	0.000646425	0.0572263	up	no
ENSMUSG00000052188	Gm14964	ENSMUST00000149574;ENSMUST00000137184	NA	NA	NA	NA	predicted gene 14964 [Source:MGI Symbol;Acc:MGI:3641621]	antisense	7.72367	8.19625	13.6309	5.66941	3.89513	4.49758	2.10145	1.07138	0.000648431	0.0572263	up	no
ENSMUSG00000023153	Tmem52	ENSMUST00000023920;ENSMUST00000178188;ENSMUST00000178238;ENSMUST00000131599;ENSMUST00000145796	GO:0003674(molecular_function);GO:0005575(cellular_component);GO:0008150(biological_process);GO:0016020(membrane);GO:0016021(integral component of membrane);GO:0016021(integral component of membrane)	NA	NA	NA	transmembrane protein 52 [Source:MGI Symbol;Acc:MGI:1916921]	protein_coding;retained_intron	5.35724	4.50633	4.80457	3.08097	2.54501	2.37496	1.8333	0.874445	0.000648751	0.0572263	up	no
ENSMUSG00000112023	Lilr4b	ENSMUST00000219053;ENSMUST00000218900;ENSMUST00000219960;ENSMUST00000219661;ENSMUST00000219262;ENSMUST00000219598;ENSMUST00000219178;ENSMUST00000102894;ENSMUST00000219717;ENSMUST00000218179;ENSMUST00000219151;ENSMUST00000218649;ENSMUST00000218704	GO:0016020(membrane);GO:0016021(integral component of membrane);GO:0016021(integral component of membrane)	NA	NA	NA	leukocyte immunoglobulin-like receptor, subfamily B, member 4B [Source:MGI Symbol;Acc:MGI:102702]	retained_intron;nonsense_mediated_decay;protein_coding;processed_transcript	0.831698	0.788491	0.527839	0.331904	0.216758	0.365055	2.35087	1.23319	0.000655096	0.0574805	up	no
ENSMUSG00000025225	Nfkb2	ENSMUST00000237330;ENSMUST00000237761;ENSMUST00000073116;ENSMUST00000111881;ENSMUST00000236820;ENSMUST00000235868;ENSMUST00000236591;ENSMUST00000237791	GO:0000978(RNA polymerase II cis-regulatory region sequence-specific DNA binding);GO:0001228(DNA-binding transcription activator activity, RNA polymerase II-specific);GO:0002268(follicular dendritic cell differentiation);GO:0002467(germinal center formation);GO:0003677(DNA binding);GO:0003700(DNA-binding transcription factor activity);GO:0005515(protein binding);GO:0005634(nucleus);GO:0005737(cyt…	04010(MAPK signaling pathway);04064(NF-kappa B signaling pathway);04380(Osteoclast differentiation);04625(C-type lectin receptor signaling pathway);05134(Legionellosis);05166(Human T-cell leukemia virus 1 infection);05169(Epstein-Barr virus infection);05200(Pathways in cancer);05203(Viral carcinogenesis);05224(Breast cancer);05224(Breast cancer)	K04469	NA	nuclear factor of kappa light polypeptide gene enhancer in B cells 2, p49/p100 [Source:MGI Symbol;Acc:MGI:1099800]	protein_coding;retained_intron;processed_transcript;nonsense_mediated_decay	9.05147	9.89449	6.44329	5.76558	4.01649	4.58703	1.76693	0.821249	0.000655233	0.0574805	up	no
ENSMUSG00000054855	Rnd1	ENSMUST00000003451;ENSMUST00000120997;ENSMUST00000109149	GO:0000166(nucleotide binding);GO:0003924(GTPase activity);GO:0005102(signaling receptor binding);GO:0005525(GTP binding);GO:0005737(cytoplasm);GO:0005829(cytosol);GO:0005856(cytoskeleton);GO:0005886(plasma membrane);GO:0005912(adherens junction);GO:0005938(cell cortex);GO:0007015(actin filament organization);GO:0007162(negative regulation of cell adhesion);GO:0007264(small GTPase mediated signal…	04360(Axon guidance);04360(Axon guidance)	K07531	NA	Rho family GTPase 1 [Source:MGI Symbol;Acc:MGI:2444878]	protein_coding	4.34996	1.31017	0.304538	0.661314	0.284751	0.224565	5.09526	2.34915	0.000661103	0.0578365	up	no
ENSMUSG00000089665	Fcor	ENSMUST00000159364	GO:0001659(temperature homeostasis);GO:0001678(cellular glucose homeostasis);GO:0003682(chromatin binding);GO:0005515(protein binding);GO:0005634(nucleus);GO:0005737(cytoplasm);GO:0005739(mitochondrion);GO:0005829(cytosol);GO:0006473(protein acetylation);GO:0009267(cellular response to starvation);GO:0016407(acetyltransferase activity);GO:0016740(transferase activity);GO:0045444(fat cell differen…	NA	NA	NA	Foxo1 corepressor [Source:MGI Symbol;Acc:MGI:1915484]	protein_coding	0	0	0	1.05881	0.393836	0.292838	0.000171872	-12.5064	0.000668281	0.0583048	down	no
ENSMUSG00000042359	Osbpl6	ENSMUST00000077972;ENSMUST00000128034;ENSMUST00000111929;ENSMUST00000133275;ENSMUST00000134213;ENSMUST00000124601;ENSMUST00000184442	GO:0005634(nucleus);GO:0005635(nuclear envelope);GO:0005737(cytoplasm);GO:0005768(endosome);GO:0005783(endoplasmic reticulum);GO:0005789(endoplasmic reticulum membrane);GO:0005829(cytosol);GO:0005886(plasma membrane);GO:0006869(lipid transport);GO:0008289(lipid binding);GO:0010008(endosome membrane);GO:0015248(sterol transporter activity);GO:0015485(cholesterol binding);GO:0015918(sterol transpor…	NA	K20463	NA	oxysterol binding protein-like 6 [Source:MGI Symbol;Acc:MGI:2139014]	protein_coding;processed_transcript;nonsense_mediated_decay	8.2049	5.27976	6.43855	3.67686	4.19112	3.45943	1.75885	0.814632	0.000672928	0.0584745	up	no
ENSMUSG00000074968	Ano3	ENSMUST00000099623;ENSMUST00000140777	GO:0005254(chloride channel activity);GO:0005886(plasma membrane);GO:0006869(lipid transport);GO:0016020(membrane);GO:0016021(integral component of membrane);GO:0016048(detection of temperature stimulus);GO:0017128(phospholipid scramblase activity);GO:0046983(protein dimerization activity);GO:0050982(detection of mechanical stimulus);GO:0055085(transmembrane transport);GO:0061588(calcium activate…	NA	K19498	NA	anoctamin 3 [Source:MGI Symbol;Acc:MGI:3613666]	protein_coding	0.131818	0.0714494	0.183056	0.388707	0.375316	0.331807	0.35254	-1.50414	0.000673889	0.0584745	down	no
ENSMUSG00000110755	BC049987	ENSMUST00000213859;ENSMUST00000216987;ENSMUST00000217474	NA	NA	NA	NA	cDNA sequence BC049987 [Source:MGI Symbol;Acc:MGI:3039606]	lincRNA	1.39643	1.49012	4.30287	4.12296	8.43286	10.4393	0.31265	-1.67738	0.000680168	0.0588452	down	no
ENSMUSG00000032334	Loxl1	ENSMUST00000061799	GO:0001669(acrosomal vesicle);GO:0004720(protein-lysine 6-oxidase activity);GO:0005507(copper ion binding);GO:0005576(extracellular region);GO:0005604(basement membrane);GO:0005615(extracellular space);GO:0005737(cytoplasm);GO:0016491(oxidoreductase activity);GO:0016641(oxidoreductase activity, acting on the CH-NH2 group of donors, oxygen as acceptor);GO:0018057(peptidyl-lysine oxidation);GO:0031…	NA	K14678	EC:1.4.3.-	lysyl oxidase-like 1 [Source:MGI Symbol;Acc:MGI:106096]	protein_coding	5.06018	4.41324	4.21499	2.79493	2.81504	2.64228	1.65875	0.730098	0.000682917	0.0588452	up	no
ENSMUSG00000027859	Ngf	ENSMUST00000198168;ENSMUST00000106925;ENSMUST00000035952	GO:0001934(positive regulation of protein phosphorylation);GO:0004857(enzyme inhibitor activity);GO:0005102(signaling receptor binding);GO:0005163(nerve growth factor receptor binding);GO:0005576(extracellular region);GO:0005615(extracellular space);GO:0005768(endosome);GO:0005788(endoplasmic reticulum lumen);GO:0006919(activation of cysteine-type endopeptidase activity involved in apoptotic proc…	04010(MAPK signaling pathway);04014(Ras signaling pathway);04015(Rap1 signaling pathway);04060(Cytokine-cytokine receptor interaction);04151(PI3K-Akt signaling pathway);04210(Apoptosis);04722(Neurotrophin signaling pathway);04750(Inflammatory mediator regulation of TRP channels);04750(Inflammatory mediator regulation of TRP channels)	K02582	NA	nerve growth factor [Source:MGI Symbol;Acc:MGI:97321]	protein_coding	4.8585	3.7138	3.07719	1.82972	1.92094	1.99786	2.02652	1.01901	0.00068369	0.0588452	up	no
ENSMUSG00000079263	Gm6614	ENSMUST00000181791	GO:0005515(protein binding);GO:0005886(plasma membrane);GO:0005887(integral component of plasma membrane);GO:0006811(ion transport);GO:0015125(bile acid transmembrane transporter activity);GO:0015347(sodium-independent organic anion transmembrane transporter activity);GO:0015721(bile acid and bile salt transport);GO:0016020(membrane);GO:0016021(integral component of membrane);GO:0022857(transmemb…	NA	NA	NA	predicted gene 6614 [Source:MGI Symbol;Acc:MGI:3647159]	protein_coding	38.4369	36.7857	28.2592	0.224783	1.91854	5.59171	13.3783	3.74183	0.000700447	0.0601255	up	no
ENSMUSG00000022947	Cbr3	ENSMUST00000039620;ENSMUST00000231302	GO:0000253(3-keto sterol reductase activity);GO:0004090(carbonyl reductase (NADPH) activity);GO:0005654(nucleoplasm);GO:0005737(cytoplasm);GO:0005829(cytosol);GO:0016491(oxidoreductase activity);GO:0042376(phylloquinone catabolic process);GO:0050890(cognition);GO:0055114(oxidation-reduction process);GO:0070402(NADPH binding);GO:0070402(NADPH binding)	00590(Arachidonic acid metabolism);00980(Metabolism of xenobiotics by cytochrome P450);00980(Metabolism of xenobiotics by cytochrome P450)	K00084	EC:1.1.1.184	carbonyl reductase 3 [Source:MGI Symbol;Acc:MGI:1309992]	protein_coding;nonsense_mediated_decay	4.86883	9.20324	4.12256	3.62066	1.30884	1.9526	2.64376	1.40259	0.00070742	0.0605612	up	no
ENSMUSG00000020787	P2rx1	ENSMUST00000148964;ENSMUST00000021141	GO:0000166(nucleotide binding);GO:0001614(purinergic nucleotide receptor activity);GO:0002554(serotonin secretion by platelet);GO:0003056(regulation of vascular smooth muscle contraction);GO:0004931(extracellularly ATP-gated cation channel activity);GO:0005216(ion channel activity);GO:0005261(cation channel activity);GO:0005524(ATP binding);GO:0005639(integral component of nuclear inner membrane)…	04020(Calcium signaling pathway);04080(Neuroactive ligand-receptor interaction);04611(Platelet activation);04611(Platelet activation)	K05215	NA	purinergic receptor P2X, ligand-gated ion channel, 1 [Source:MGI Symbol;Acc:MGI:1098235]	retained_intron;protein_coding	3.05248	3.14663	3.47167	2.12983	1.83571	1.6262	1.72948	0.790336	0.000715487	0.0610881	up	no
ENSMUSG00000005886	Ncoa2	ENSMUST00000068304;ENSMUST00000081713;ENSMUST00000185275;ENSMUST00000124088;ENSMUST00000006037;ENSMUST00000147927;ENSMUST00000139970;ENSMUST00000143603;ENSMUST00000133232;ENSMUST00000146784	GO:0000122(negative regulation of transcription by RNA polymerase II);GO:0000978(RNA polymerase II cis-regulatory region sequence-specific DNA binding);GO:0001162(RNA polymerase II intronic transcription regulatory region sequence-specific DNA binding);GO:0003682(chromatin binding);GO:0003713(transcription coactivator activity);GO:0005102(signaling receptor binding);GO:0005515(protein binding);GO…	04915(Estrogen signaling pathway);04919(Thyroid hormone signaling pathway);04919(Thyroid hormone signaling pathway)	K11255	NA	nuclear receptor coactivator 2 [Source:MGI Symbol;Acc:MGI:1276533]	protein_coding;processed_transcript;retained_intron	0.479864	0.475535	0.641436	1.92134	2.12924	0.511021	0.35006	-1.51432	0.000722487	0.0615212	down	no
ENSMUSG00000070803	Cited4	ENSMUST00000094814	GO:0003713(transcription coactivator activity);GO:0005634(nucleus);GO:0005737(cytoplasm);GO:0006355(regulation of transcription, DNA-templated);GO:0043627(response to estrogen);GO:0045893(positive regulation of transcription, DNA-templated)	NA	K22528	NA	Cbp/p300-interacting transactivator, with Glu/Asp-rich carboxy-terminal domain, 4 [Source:MGI Symbol;Acc:MGI:1861694]	protein_coding	4.08767	6.70814	4.34954	3.25752	1.83086	1.7069	2.2288	1.15627	0.000726977	0.06172	up	no
ENSMUSG00000022651	Retnlg	ENSMUST00000065666	GO:0002408(myeloid dendritic cell chemotaxis);GO:0005179(hormone activity);GO:0005576(extracellular region);GO:0005615(extracellular space);GO:0007165(signal transduction)	NA	NA	NA	resistin like gamma [Source:MGI Symbol;Acc:MGI:2667763]	protein_coding	4.99483	3.22446	2.89486	1.19089	0.125773	0	8.44115	3.07744	0.000728826	0.06172	up	no
ENSMUSG00000029163	Emilin1	ENSMUST00000031055;ENSMUST00000201169;ENSMUST00000202368	GO:0003180(aortic valve morphogenesis);GO:0005515(protein binding);GO:0005576(extracellular region);GO:0005581(collagen trimer);GO:0005615(extracellular space);GO:0007155(cell adhesion);GO:0007160(cell-matrix adhesion);GO:0010628(positive regulation of gene expression);GO:0010629(negative regulation of gene expression);GO:0010811(positive regulation of cell-substrate adhesion);GO:0016477(cell mig…	NA	NA	NA	elastin microfibril interfacer 1 [Source:MGI Symbol;Acc:MGI:1926189]	protein_coding;retained_intron	7.69158	7.15174	6.60752	4.66773	4.32274	4.676	1.5696	0.650392	0.00073062	0.06172	up	no
ENSMUSG00000048572	Tmem252	ENSMUST00000057243	GO:0003674(molecular_function);GO:0005575(cellular_component);GO:0008150(biological_process);GO:0016020(membrane);GO:0016021(integral component of membrane)	NA	NA	NA	transmembrane protein 252 [Source:MGI Symbol;Acc:MGI:3583948]	protein_coding	20.2138	43.4725	12.9059	11.6772	9.44546	10.473	2.42413	1.27747	0.000739631	0.0623164	up	no
ENSMUSG00000031884	Ces2d-ps	ENSMUST00000043209	NA	NA	NA	NA	carboxylesterase 2D, pseudogene [Source:MGI Symbol;Acc:MGI:3704319]	unprocessed_pseudogene	0.536616	5.54542	1.2934	0.545633	0.62224	0.139869	5.63983	2.49565	0.000743903	0.0623658	up	no
ENSMUSG00000026189	Pecr	ENSMUST00000027381;ENSMUST00000134840;ENSMUST00000097698	GO:0005102(signaling receptor binding);GO:0005739(mitochondrion);GO:0005777(peroxisome);GO:0005778(peroxisomal membrane);GO:0006629(lipid metabolic process);GO:0006631(fatty acid metabolic process);GO:0006633(fatty acid biosynthetic process);GO:0016491(oxidoreductase activity);GO:0019166(trans-2-enoyl-CoA reductase (NADPH) activity);GO:0030497(fatty acid elongation);GO:0033306(phytol metabolic pr…	04146(Peroxisome);04146(Peroxisome)	K07753	EC:1.3.1.38	peroxisomal trans-2-enoyl-CoA reductase [Source:MGI Symbol;Acc:MGI:2148199]	protein_coding;nonsense_mediated_decay	45.811	59.7017	93.6019	87.507	228.382	183.439	0.398765	-1.32639	0.000744124	0.0623658	down	no
ENSMUSG00000029925	Tbxas1	ENSMUST00000161360;ENSMUST00000162656;ENSMUST00000162521;ENSMUST00000161781;ENSMUST00000003017;ENSMUST00000159226	GO:0001516(prostaglandin biosynthetic process);GO:0004497(monooxygenase activity);GO:0004796(thromboxane-A synthase activity);GO:0005506(iron ion binding);GO:0005783(endoplasmic reticulum);GO:0005789(endoplasmic reticulum membrane);GO:0006629(lipid metabolic process);GO:0006631(fatty acid metabolic process);GO:0006633(fatty acid biosynthetic process);GO:0006690(icosanoid metabolic process);GO:000…	00590(Arachidonic acid metabolism);04611(Platelet activation);04611(Platelet activation)	K01832	EC:5.3.99.5	thromboxane A synthase 1, platelet [Source:MGI Symbol;Acc:MGI:98497]	retained_intron;processed_transcript;protein_coding	0.280589	0.0870185	0.370802	0.893681	0.739807	0.582529	0.333214	-1.58548	0.000757916	0.0633368	down	no
ENSMUSG00000023944	Hsp90ab1	ENSMUST00000130406;ENSMUST00000024739;ENSMUST00000146770;ENSMUST00000145205;ENSMUST00000151306	GO:0000166(nucleotide binding);GO:0001890(placenta development);GO:0002134(UTP binding);GO:0002135(CTP binding);GO:0003725(double-stranded RNA binding);GO:0005515(protein binding);GO:0005524(ATP binding);GO:0005525(GTP binding);GO:0005576(extracellular region);GO:0005634(nucleus);GO:0005737(cytoplasm);GO:0005739(mitochondrion);GO:0005765(lysosomal membrane);GO:0005829(cytosol);GO:0005886(plasma m…	04141(Protein processing in endoplasmic reticulum);04151(PI3K-Akt signaling pathway);04217(Necroptosis);04612(Antigen processing and presentation);04621(NOD-like receptor signaling pathway);04657(IL-17 signaling pathway);04659(Th17 cell differentiation);04914(Progesterone-mediated oocyte maturation);04915(Estrogen signaling pathway);05200(Pathways in cancer);05215(Prostate cancer);05418(Fluid she…	K04079	NA	heat shock protein 90 alpha (cytosolic), class B member 1 [Source:MGI Symbol;Acc:MGI:96247]	protein_coding;retained_intron	180.391	153.604	196.259	245.983	410.286	354.79	0.524454	-0.931111	0.000759676	0.0633368	down	no
ENSMUSG00000116265	Cyp2d32-ps	ENSMUST00000231008	NA	NA	NA	NA	cytochrome P450, family 2, subfamily d, polypeptide 32, pseudogene [Source:MGI Symbol;Acc:MGI:3721929]	unprocessed_pseudogene	0.419454	0.6243	0.106657	0	0	0.029099	39.5344	5.30504	0.000763122	0.0634583	up	no
ENSMUSG00000030929	Eri2	ENSMUST00000033224;ENSMUST00000139192;ENSMUST00000125595;ENSMUST00000106523;ENSMUST00000133926;ENSMUST00000063902;ENSMUST00000150844	GO:0000175(3'-5'-exoribonuclease activity);GO:0000467(exonucleolytic trimming to generate mature 3'-end of 5.8S rRNA from tricistronic rRNA transcript (SSU-rRNA, 5.8S rRNA, LSU-rRNA));GO:0000738(DNA catabolic process, exonucleolytic);GO:0003676(nucleic acid binding);GO:0004518(nuclease activity);GO:0004527(exonuclease activity);GO:0008270(zinc ion binding);GO:0016020(membrane);GO:0016021(integral…	NA	K18417	EC:3.1.-.-	exoribonuclease 2 [Source:MGI Symbol;Acc:MGI:1918401]	nonsense_mediated_decay;retained_intron;protein_coding	1.58368	1.22393	2.16954	1.14081	0.451583	0.641343	2.22818	1.15587	0.00076807	0.063704	up	no
ENSMUSG00000008540	Mgst1	ENSMUST00000008684;ENSMUST00000120302;ENSMUST00000120230;ENSMUST00000118091;ENSMUST00000125810;ENSMUST00000120939	GO:0004364(glutathione transferase activity);GO:0004602(glutathione peroxidase activity);GO:0005634(nucleus);GO:0005739(mitochondrion);GO:0005741(mitochondrial outer membrane);GO:0005743(mitochondrial inner membrane);GO:0005778(peroxisomal membrane);GO:0005783(endoplasmic reticulum);GO:0005789(endoplasmic reticulum membrane);GO:0006749(glutathione metabolic process);GO:0010243(response to organon…	00480(Glutathione metabolism);00980(Metabolism of xenobiotics by cytochrome P450);00982(Drug metabolism - cytochrome P450);00983(Drug metabolism - other enzymes);01524(Platinum drug resistance);05200(Pathways in cancer);05204(Chemical carcinogenesis);05225(Hepatocellular carcinoma);05418(Fluid shear stress and atherosclerosis);05418(Fluid shear stress and atherosclerosis)	K00799	EC:2.5.1.18	microsomal glutathione S-transferase 1 [Source:MGI Symbol;Acc:MGI:1913850]	protein_coding	46.8909	60.4508	48.4836	40.7237	23.2834	19.4197	1.86781	0.901346	0.00077096	0.063778	up	no
ENSMUSG00000026121	Sema4c	ENSMUST00000191677;ENSMUST00000114991;ENSMUST00000193382;ENSMUST00000195160;ENSMUST00000191642;ENSMUST00000191785	GO:0001755(neural crest cell migration);GO:0001843(neural tube closure);GO:0005515(protein binding);GO:0005615(extracellular space);GO:0005886(plasma membrane);GO:0005887(integral component of plasma membrane);GO:0007275(multicellular organism development);GO:0007399(nervous system development);GO:0007411(axon guidance);GO:0014069(postsynaptic density);GO:0016020(membrane);GO:0016021(integral com…	04360(Axon guidance);04360(Axon guidance)	K06521	NA	sema domain, immunoglobulin domain (Ig), transmembrane domain (TM) and short cytoplasmic domain, (semaphorin) 4C [Source:MGI Symbol;Acc:MGI:109252]	protein_coding;retained_intron	5.20043	4.3338	3.09083	3.07044	1.53193	1.59053	2.03863	1.0276	0.000775383	0.0638369	up	no
ENSMUSG00000057193	Slc44a2	ENSMUST00000216266;ENSMUST00000217453;ENSMUST00000034697;ENSMUST00000213758;ENSMUST00000217461;ENSMUST00000213535;ENSMUST00000214268;ENSMUST00000213499;ENSMUST00000215528	GO:0005515(protein binding);GO:0005739(mitochondrion);GO:0005886(plasma membrane);GO:0015220(choline transmembrane transporter activity);GO:0015871(choline transport);GO:0016020(membrane);GO:0016021(integral component of membrane);GO:0022857(transmembrane transporter activity);GO:0055085(transmembrane transport);GO:0055085(transmembrane transport)	05231(Choline metabolism in cancer);05231(Choline metabolism in cancer)	K15377	NA	solute carrier family 44, member 2 [Source:MGI Symbol;Acc:MGI:1915932]	retained_intron;protein_coding	7.49975	9.2067	5.17538	4.10851	4.3536	3.11867	1.8895	0.918002	0.000775671	0.0638369	up	no
ENSMUSG00000055413	H2-Q5	ENSMUST00000172979;ENSMUST00000174854;ENSMUST00000116010	NA	NA	NA	NA	histocompatibility 2, Q region locus 5 [Source:MGI Symbol;Acc:MGI:95934]	polymorphic_pseudogene;retained_intron;processed_transcript	0.820314	1.35545	0.689589	3.32918	2.30482	1.86124	0.382289	-1.38726	0.000778696	0.0639212	down	no
ENSMUSG00000020258	Glyctk	ENSMUST00000162562;ENSMUST00000036382;ENSMUST00000159809;ENSMUST00000112543	GO:0005737(cytoplasm);GO:0005794(Golgi apparatus);GO:0005829(cytosol);GO:0006468(protein phosphorylation);GO:0008887(glycerate kinase activity);GO:0016310(phosphorylation);GO:0016310(phosphorylation)	00030(Pentose phosphate pathway);00260(Glycine, serine and threonine metabolism);00561(Glycerolipid metabolism);00630(Glyoxylate and dicarboxylate metabolism);00630(Glyoxylate and dicarboxylate metabolism)	K11529	EC:2.7.1.165	glycerate kinase [Source:MGI Symbol;Acc:MGI:2444085]	protein_coding	16.3858	11.5821	21.5685	28.562	35.7668	31.2899	0.518061	-0.948806	0.000782886	0.0639527	down	no
ENSMUSG00000099707	Gm8883	ENSMUST00000188258;ENSMUST00000188676;ENSMUST00000187594;ENSMUST00000189680	NA	NA	NA	NA	predicted gene 8883 [Source:MGI Symbol;Acc:MGI:3649116]	lincRNA	0.030399	0	0	1.54062	0.0426578	0.0169937	0.0189961	-5.71815	0.000783086	0.0639527	down	no
ENSMUSG00000032758	Kap	ENSMUST00000048032;ENSMUST00000203168	GO:0005576(extracellular region);GO:0005576(extracellular region)	NA	NA	NA	kidney androgen regulated protein [Source:MGI Symbol;Acc:MGI:96653]	protein_coding	3126.7	1655.72	9758.56	19091	37641	39149.8	0.151655	-2.72113	0.000793839	0.0646655	down	no
ENSMUSG00000073555	Gm4951	ENSMUST00000031549	GO:0003924(GTPase activity);GO:0005525(GTP binding);GO:0005789(endoplasmic reticulum membrane);GO:0006952(defense response);GO:0016020(membrane);GO:0035458(cellular response to interferon-beta)	NA	NA	NA	predicted gene 4951 [Source:MGI Symbol;Acc:MGI:3644953]	protein_coding	0.195242	0.190184	0.105044	0.580344	0.458111	0.56613	0.305668	-1.70996	0.000800604	0.0648558	down	no
ENSMUSG00000066438	Plekhd1	ENSMUST00000140770;ENSMUST00000153762;ENSMUST00000142760	GO:0003674(molecular_function);GO:0005575(cellular_component);GO:0008150(biological_process);GO:0008150(biological_process)	NA	NA	NA	pleckstrin homology domain containing, family D (with coiled-coil domains) member 1 [Source:MGI Symbol;Acc:MGI:3036228]	protein_coding;retained_intron;nonsense_mediated_decay	7.63504	5.06181	5.24915	4.35482	2.5915	2.78573	1.84401	0.882846	0.000800979	0.0648558	up	no
ENSMUSG00000037411	Serpine1	ENSMUST00000041388;ENSMUST00000199832	GO:0001300(chronological cell aging);GO:0001525(angiogenesis);GO:0002020(protease binding);GO:0004867(serine-type endopeptidase inhibitor activity);GO:0005102(signaling receptor binding);GO:0005576(extracellular region);GO:0005615(extracellular space);GO:0010469(regulation of signaling receptor activity);GO:0010757(negative regulation of plasminogen activation);GO:0010951(negative regulation of e…	04066(HIF-1 signaling pathway);04115(p53 signaling pathway);04218(Cellular senescence);04371(Apelin signaling pathway);04390(Hippo signaling pathway);04610(Complement and coagulation cascades);04933(AGE-RAGE signaling pathway in diabetic complications);05142(Chagas disease (American trypanosomiasis));05142(Chagas disease (American trypanosomiasis))	K03982	NA	serine (or cysteine) peptidase inhibitor, clade E, member 1 [Source:MGI Symbol;Acc:MGI:97608]	protein_coding;retained_intron	2.51979	1.70081	0.753298	0.864975	0.124906	0.336562	3.7498	1.90681	0.000802269	0.0648558	up	no
ENSMUSG00000107029	Gm43123	ENSMUST00000201893	NA	NA	NA	NA	predicted gene 43123 [Source:MGI Symbol;Acc:MGI:5663260]	TEC	0.018276	0.144336	0.033338	0	0	0	653.167	9.35131	0.00080789	0.0651453	up	no
ENSMUSG00000102204	Gm36958	ENSMUST00000192388	NA	NA	NA	NA	predicted gene, 36958 [Source:MGI Symbol;Acc:MGI:5610186]	TEC	0.089657	0.053095	0.02473	0.463443	0.916533	0.083189	0.114466	-3.12701	0.000810084	0.0651577	down	no
ENSMUSG00000097418	Mir155hg	ENSMUST00000185662	NA	NA	NA	NA	Mir155 host gene (non-protein coding) [Source:MGI Symbol;Acc:MGI:5477161]	lincRNA	0.0081625	0.00873467	0.010358	0.486931	0.0053482	0.522633	0.0268548	-5.21868	0.000823699	0.0660863	down	no
ENSMUSG00000015647	Lama5	ENSMUST00000015791;ENSMUST00000130796	GO:0001658(branching involved in ureteric bud morphogenesis);GO:0001738(morphogenesis of a polarized epithelium);GO:0001755(neural crest cell migration);GO:0001822(kidney development);GO:0001942(hair follicle development);GO:0005102(signaling receptor binding);GO:0005178(integrin binding);GO:0005201(extracellular matrix structural constituent);GO:0005515(protein binding);GO:0005576(extracellular …	04151(PI3K-Akt signaling pathway);04510(Focal adhesion);04512(ECM-receptor interaction);05145(Toxoplasmosis);05146(Amoebiasis);05165(Human papillomavirus infection);05200(Pathways in cancer);05222(Small cell lung cancer);05222(Small cell lung cancer)	K06240	NA	laminin, alpha 5 [Source:MGI Symbol;Acc:MGI:105382]	protein_coding;processed_transcript	40.2849	42.749	36.1003	28.9965	16.7027	24.7602	1.69082	0.757724	0.000826963	0.0661819	up	no
ENSMUSG00000026167	Wnt10a	ENSMUST00000006718	GO:0001942(hair follicle development);GO:0005102(signaling receptor binding);GO:0005109(frizzled binding);GO:0005125(cytokine activity);GO:0005576(extracellular region);GO:0005615(extracellular space);GO:0007165(signal transduction);GO:0007267(cell-cell signaling);GO:0007275(multicellular organism development);GO:0009887(animal organ morphogenesis);GO:0010628(positive regulation of gene expressio…	04150(mTOR signaling pathway);04310(Wnt signaling pathway);04390(Hippo signaling pathway);04550(Signaling pathways regulating pluripotency of stem cells);04916(Melanogenesis);04934(Cushing syndrome);05165(Human papillomavirus infection);05200(Pathways in cancer);05205(Proteoglycans in cancer);05217(Basal cell carcinoma);05224(Breast cancer);05225(Hepatocellular carcinoma);05226(Gastric cancer)	NA	NA	wingless-type MMTV integration site family, member 10A [Source:MGI Symbol;Acc:MGI:108071]	protein_coding	0.300057	0.828423	0.302394	0.124057	0.093831	0.116322	4.28136	2.09807	0.000836044	0.0666825	up	no
ENSMUSG00000041144	Dnah7b	ENSMUST00000238212;ENSMUST00000187548;ENSMUST00000185879;ENSMUST00000188209	GO:0000166(nucleotide binding);GO:0003341(cilium movement);GO:0003774(motor activity);GO:0003777(microtubule motor activity);GO:0005509(calcium ion binding);GO:0005524(ATP binding);GO:0005737(cytoplasm);GO:0005829(cytosol);GO:0005856(cytoskeleton);GO:0005858(axonemal dynein complex);GO:0005874(microtubule);GO:0005929(cilium);GO:0007018(microtubule-based movement);GO:0008569(ATP-dependent microtub…	05016(Huntington disease);05016(Huntington disease)	K10408	NA	dynein, axonemal, heavy chain 7B [Source:MGI Symbol;Acc:MGI:2684953]	protein_coding;retained_intron;nonsense_mediated_decay	0.242255	0.275043	0.317968	0.160332	0.143733	0.143614	1.86577	0.899772	0.000837394	0.0666825	up	no
ENSMUSG00000053560	Ier2	ENSMUST00000060427	GO:0000977(RNA polymerase II regulatory region sequence-specific DNA binding);GO:0001228(DNA-binding transcription activator activity, RNA polymerase II-specific);GO:0003677(DNA binding);GO:0005634(nucleus);GO:0005654(nucleoplasm);GO:0005737(cytoplasm);GO:0030182(neuron differentiation);GO:0045944(positive regulation of transcription by RNA polymerase II);GO:0048870(cell motility);GO:0071774(resp…	NA	NA	NA	immediate early response 2 [Source:MGI Symbol;Acc:MGI:104815]	protein_coding	35.3169	25.3741	10.8475	13.6706	8.45402	7.60135	2.4066	1.267	0.00084758	0.0673257	up	no
ENSMUSG00000014164	Klhl3	ENSMUST00000160860;ENSMUST00000091583	GO:0003779(actin binding);GO:0003824(catalytic activity);GO:0005515(protein binding);GO:0005737(cytoplasm);GO:0005829(cytosol);GO:0005856(cytoskeleton);GO:0006511(ubiquitin-dependent protein catabolic process);GO:0016567(protein ubiquitination);GO:0031463(Cul3-RING ubiquitin ligase complex);GO:0050801(ion homeostasis);GO:0070294(renal sodium ion absorption);GO:0070936(protein K48-linked ubiquitin…	NA	K10443	NA	kelch-like 3 [Source:MGI Symbol;Acc:MGI:2445185]	protein_coding;processed_transcript	9.88229	9.71785	10.16	7.99138	4.65391	5.37507	1.65148	0.723756	0.000850463	0.0673326	up	no
ENSMUSG00000048038	Ccdc187	ENSMUST00000227200	GO:0003674(molecular_function);GO:0005813(centrosome);GO:0008017(microtubule binding);GO:0008150(biological_process);GO:0034453(microtubule anchoring)	NA	NA	NA	coiled-coil domain containing 187 [Source:MGI Symbol;Acc:MGI:3045295]	protein_coding	0.0168231	0.0289476	0.0147453	0	0	0	201.72	7.65621	0.000852145	0.0673326	up	no
ENSMUSG00000095891	Gm10717	ENSMUST00000179839;ENSMUST00000179982;ENSMUST00000075573	GO:0003674(molecular_function);GO:0005575(cellular_component);GO:0008150(biological_process);GO:0016020(membrane);GO:0016021(integral component of membrane);GO:0016021(integral component of membrane)	NA	NA	NA	predicted gene 10717 [Source:MGI Symbol;Acc:MGI:3642031]	protein_coding	0.0549436	0.0462104	0.0400467	0	0	0	470.669	8.87857	0.000855343	0.0673326	up	no
ENSMUSG00000047515	BC049715	ENSMUST00000205058;ENSMUST00000163640;ENSMUST00000052702;ENSMUST00000203499	GO:0003674(molecular_function);GO:0005575(cellular_component);GO:0008150(biological_process);GO:0008150(biological_process)	NA	NA	NA	cDNA sequence BC049715 [Source:MGI Symbol;Acc:MGI:3605234]	retained_intron;protein_coding	0.465324	0.62293	0.329643	0.181434	0.106832	0.231583	2.72752	1.44759	0.000856101	0.0673326	up	no
ENSMUSG00000035504	Reep6	ENSMUST00000186864;ENSMUST00000153167;ENSMUST00000105357;ENSMUST00000105358;ENSMUST00000105355;ENSMUST00000105354	GO:0001917(photoreceptor inner segment);GO:0005515(protein binding);GO:0005783(endoplasmic reticulum);GO:0005789(endoplasmic reticulum membrane);GO:0016020(membrane);GO:0016021(integral component of membrane);GO:0030665(clathrin-coated vesicle membrane);GO:0031410(cytoplasmic vesicle);GO:0032386(regulation of intracellular transport);GO:0044317(rod spherule);GO:0045177(apical part of cell);GO:005…	NA	K17279	NA	receptor accessory protein 6 [Source:MGI Symbol;Acc:MGI:1917585]	protein_coding;retained_intron	52.8905	57.9674	44.3073	28.4593	31.6801	33.0294	1.66542	0.735884	0.000859505	0.0674342	up	no
ENSMUSG00000112148	Lilrb4a	ENSMUST00000218753;ENSMUST00000218617;ENSMUST00000218340;ENSMUST00000219029;ENSMUST00000078778;ENSMUST00000218217;ENSMUST00000220402;ENSMUST00000219388;ENSMUST00000217705;ENSMUST00000219848;ENSMUST00000219175;ENSMUST00000220166	GO:0001780(neutrophil homeostasis);GO:0002250(adaptive immune response);GO:0002376(immune system process);GO:0002437(inflammatory response to antigenic stimulus);GO:0005886(plasma membrane);GO:0006954(inflammatory response);GO:0007596(blood coagulation);GO:0009611(response to wounding);GO:0009624(response to nematode);GO:0009897(external side of plasma membrane);GO:0009991(response to extracellul…	04380(Osteoclast differentiation);04380(Osteoclast differentiation)	K06512	NA	leukocyte immunoglobulin-like receptor, subfamily B, member 4A [Source:MGI Symbol;Acc:MGI:102701]	retained_intron;nonsense_mediated_decay;protein_coding	1.51261	1.13423	1.27133	0.839723	0.544905	0.712594	1.86827	0.901703	0.000864454	0.0676563	up	no
ENSMUSG00000040028	Elavl1	ENSMUST00000209010;ENSMUST00000098950;ENSMUST00000208987;ENSMUST00000207615	GO:0003676(nucleic acid binding);GO:0003723(RNA binding);GO:0003725(double-stranded RNA binding);GO:0003729(mRNA binding);GO:0003730(mRNA 3'-UTR binding);GO:0005515(protein binding);GO:0005634(nucleus);GO:0005654(nucleoplasm);GO:0005737(cytoplasm);GO:0005783(endoplasmic reticulum);GO:0005829(cytosol);GO:0006606(protein import into nucleus);GO:0010494(cytoplasmic stress granule);GO:0017091(AU-rich…	04152(AMPK signaling pathway);04657(IL-17 signaling pathway);04657(IL-17 signaling pathway)	K13088	NA	ELAV (embryonic lethal, abnormal vision)-like 1 (Hu antigen R) [Source:MGI Symbol;Acc:MGI:1100851]	protein_coding;retained_intron	4.18957	3.56349	1.02308	1.11155	1.13639	1.07897	2.63792	1.3994	0.000871198	0.0680174	up	no
ENSMUSG00000027533	Fabp5	ENSMUST00000029046;ENSMUST00000123744	GO:0001972(retinoic acid binding);GO:0005324(long-chain fatty acid transporter activity);GO:0005504(fatty acid binding);GO:0005576(extracellular region);GO:0005615(extracellular space);GO:0005634(nucleus);GO:0005737(cytoplasm);GO:0006006(glucose metabolic process);GO:0006629(lipid metabolic process);GO:0006656(phosphatidylcholine biosynthetic process);GO:0008289(lipid binding);GO:0010829(negative…	03320(PPAR signaling pathway);03320(PPAR signaling pathway)	K08754	NA	fatty acid binding protein 5, epidermal [Source:MGI Symbol;Acc:MGI:101790]	protein_coding;retained_intron	0.770561	0.85171	0.70515	2.88168	1.12529	1.57754	0.416764	-1.2627	0.000876855	0.068292	down	no
ENSMUSG00000031239	Itm2a	ENSMUST00000033591	GO:0001540(amyloid-beta binding);GO:0002317(plasma cell differentiation);GO:0002377(immunoglobulin production);GO:0005794(Golgi apparatus);GO:0005886(plasma membrane);GO:0016020(membrane);GO:0016021(integral component of membrane);GO:0042985(negative regulation of amyloid precursor protein biosynthetic process)	NA	K18241	NA	integral membrane protein 2A [Source:MGI Symbol;Acc:MGI:107706]	protein_coding	0.778559	0.51503	1.04431	2.00055	1.84412	1.80874	0.413537	-1.27391	0.000889799	0.0691315	down	no
ENSMUSG00000056476	Med12l	ENSMUST00000199659;ENSMUST00000040846	GO:0003712(transcription coregulator activity);GO:0003713(transcription coactivator activity);GO:0005634(nucleus);GO:0006357(regulation of transcription by RNA polymerase II);GO:0008013(beta-catenin binding);GO:0008134(transcription factor binding);GO:0016592(mediator complex);GO:1903508(positive regulation of nucleic acid-templated transcription);GO:1903508(positive regulation of nucleic acid-te…	04919(Thyroid hormone signaling pathway);04919(Thyroid hormone signaling pathway)	K15162	NA	mediator complex subunit 12-like [Source:MGI Symbol;Acc:MGI:2139916]	protein_coding	0.399867	0.599496	0.141958	0.175324	0.107364	0.0736918	3.20254	1.67922	0.000892556	0.0691774	up	no
ENSMUSG00000046607	Hrk	ENSMUST00000054836	GO:0005739(mitochondrion);GO:0006915(apoptotic process);GO:0016020(membrane);GO:0016021(integral component of membrane);GO:0031334(positive regulation of protein-containing complex assembly);GO:0042981(regulation of apoptotic process);GO:0043065(positive regulation of apoptotic process);GO:0043525(positive regulation of neuron apoptotic process);GO:0051365(cellular response to potassium ion starv…	04210(Apoptosis)	K02512	NA	harakiri, BCL2 interacting protein (contains only BH3 domain) [Source:MGI Symbol;Acc:MGI:1201608]	protein_coding	0.171521	0.389129	0.109594	0.0734946	0.0451957	0.0202567	4.82373	2.27015	0.000895741	0.0692509	up	no
ENSMUSG00000091387	Gcnt4	ENSMUST00000171324	GO:0000139(Golgi membrane);GO:0002121(inter-male aggressive behavior);GO:0003829(beta-1,3-galactosyl-O-glycosyl-glycoprotein beta-1,6-N-acetylglucosaminyltransferase activity);GO:0005794(Golgi apparatus);GO:0006486(protein glycosylation);GO:0016020(membrane);GO:0016021(integral component of membrane);GO:0016740(transferase activity);GO:0016757(transferase activity, transferring glycosyl groups);G…	00512(Mucin type O-glycan biosynthesis)	K09663	EC:2.4.1.-	glucosaminyl (N-acetyl) transferase 4, core 2 (beta-1,6-N-acetylglucosaminyltransferase) [Source:MGI Symbol;Acc:MGI:2684919]	protein_coding	3.59006	1.95416	1.55913	1.43563	0.693535	0.964356	2.2962	1.19925	0.000897842	0.0692509	up	no
ENSMUSG00000071715	Ncf4	ENSMUST00000096357;ENSMUST00000147303;ENSMUST00000126028;ENSMUST00000146147;ENSMUST00000148646	GO:0005515(protein binding);GO:0005737(cytoplasm);GO:0005768(endosome);GO:0005829(cytosol);GO:0006801(superoxide metabolic process);GO:0006909(phagocytosis);GO:0008289(lipid binding);GO:0010008(endosome membrane);GO:0016020(membrane);GO:0016175(superoxide-generating NADPH oxidase activity);GO:0016176(superoxide-generating NADPH oxidase activator activity);GO:0032266(phosphatidylinositol-3-phospha…	04145(Phagosome);04380(Osteoclast differentiation);04670(Leukocyte transendothelial migration);05140(Leishmaniasis);05140(Leishmaniasis)	K08012	NA	neutrophil cytosolic factor 4 [Source:MGI Symbol;Acc:MGI:109186]	protein_coding;retained_intron	1.58095	1.49849	1.29091	0.826437	0.413274	0.650615	2.31195	1.20911	0.000902073	0.0694097	up	no
ENSMUSG00000023045	Soat2	ENSMUST00000023806	GO:0000062(fatty-acyl-CoA binding);GO:0004772(sterol O-acyltransferase activity);GO:0005783(endoplasmic reticulum);GO:0005789(endoplasmic reticulum membrane);GO:0005903(brush border);GO:0006629(lipid metabolic process);GO:0008202(steroid metabolic process);GO:0008203(cholesterol metabolic process);GO:0008374(O-acyltransferase activity);GO:0015485(cholesterol binding);GO:0016020(membrane);GO:00160…	00100(Steroid biosynthesis);04979(Cholesterol metabolism)	K00637	EC:2.3.1.26	sterol O-acyltransferase 2 [Source:MGI Symbol;Acc:MGI:1332226]	protein_coding	1.01321	0.451565	0.280473	0.204552	0.104066	0.0775773	4.51908	2.17603	0.000908093	0.0697049	up	no
ENSMUSG00000033860	Fgg	ENSMUST00000194175;ENSMUST00000048486	GO:0002250(adaptive immune response);GO:0002376(immune system process);GO:0005102(signaling receptor binding);GO:0005198(structural molecule activity);GO:0005201(extracellular matrix structural constituent);GO:0005576(extracellular region);GO:0005577(fibrinogen complex);GO:0005615(extracellular space);GO:0005737(cytoplasm);GO:0005938(cell cortex);GO:0007160(cell-matrix adhesion);GO:0007596(blood …	04610(Complement and coagulation cascades);04611(Platelet activation);05150(Staphylococcus aureus infection);05150(Staphylococcus aureus infection)	K03905	NA	fibrinogen gamma chain [Source:MGI Symbol;Acc:MGI:95526]	protein_coding	11.5866	11.6292	7.59174	1.60891	6.19678	3.03109	2.84286	1.50735	0.00091172	0.0698155	up	no
ENSMUSG00000006517	Mvd	ENSMUST00000006692;ENSMUST00000211883	GO:0000166(nucleotide binding);GO:0004163(diphosphomevalonate decarboxylase activity);GO:0005524(ATP binding);GO:0005737(cytoplasm);GO:0005777(peroxisome);GO:0005782(peroxisomal matrix);GO:0005829(cytosol);GO:0006629(lipid metabolic process);GO:0006694(steroid biosynthetic process);GO:0006695(cholesterol biosynthetic process);GO:0008202(steroid metabolic process);GO:0008203(cholesterol metabolic …	00900(Terpenoid backbone biosynthesis);00900(Terpenoid backbone biosynthesis)	K01597	EC:4.1.1.33	mevalonate (diphospho) decarboxylase [Source:MGI Symbol;Acc:MGI:2179327]	protein_coding;nonsense_mediated_decay	7.0896	9.60987	14.5751	15.9385	30.4443	24.7667	0.439562	-1.18586	0.000918493	0.0701658	down	no
ENSMUSG00000081488	Gm15368	ENSMUST00000120438	NA	NA	NA	NA	predicted gene 15368 [Source:MGI Symbol;Acc:MGI:3707462]	unprocessed_pseudogene	0.110903	0.481667	0.134151	0	0	0	2422.4	11.2422	0.00092217	0.0702786	up	no
ENSMUSG00000037577	Ephx3	ENSMUST00000162117;ENSMUST00000087721	GO:0003824(catalytic activity);GO:0004301(epoxide hydrolase activity);GO:0016020(membrane);GO:0016021(integral component of membrane);GO:0043231(intracellular membrane-bounded organelle);GO:0097176(epoxide metabolic process);GO:0097176(epoxide metabolic process)	NA	K22368	EC:3.3.2.10	epoxide hydrolase 3 [Source:MGI Symbol;Acc:MGI:1919182]	protein_coding	1.10868	0.814785	1.19515	0.483526	0.299549	0.502809	2.42527	1.27814	0.000930576	0.0707504	up	no
ENSMUSG00000084837	1700108N11Rik	ENSMUST00000153051	NA	NA	NA	NA	RIKEN cDNA 1700108N11 gene [Source:MGI Symbol;Acc:MGI:1921551]	antisense	0.192229	0.154402	0.281032	0	0	0	2092.21	11.0308	0.000937801	0.0711303	up	no
ENSMUSG00000040675	Mthfd1l	ENSMUST00000117291;ENSMUST00000043735;ENSMUST00000120585	GO:0000166(nucleotide binding);GO:0001843(neural tube closure);GO:0004329(formate-tetrahydrofolate ligase activity);GO:0004477(methenyltetrahydrofolate cyclohydrolase activity);GO:0004488(methylenetetrahydrofolate dehydrogenase (NADP+) activity);GO:0005524(ATP binding);GO:0005739(mitochondrion);GO:0005829(cytosol);GO:0006730(one-carbon metabolic process);GO:0006760(folic acid-containing compound …	00670(One carbon pool by folate);00670(One carbon pool by folate)	K13402	EC:6.3.4.3	methylenetetrahydrofolate dehydrogenase (NADP+ dependent) 1-like [Source:MGI Symbol;Acc:MGI:1924836]	protein_coding	0.783761	1.16584	0.365322	0.305398	0.266179	0.237521	2.86111	1.51658	0.000942447	0.0711714	up	no
ENSMUSG00000025855	Prkar1b	ENSMUST00000026973;ENSMUST00000129851;ENSMUST00000130180;ENSMUST00000155833;ENSMUST00000148002	GO:0000166(nucleotide binding);GO:0001932(regulation of protein phosphorylation);GO:0004862(cAMP-dependent protein kinase inhibitor activity);GO:0005737(cytoplasm);GO:0005771(multivesicular body);GO:0005886(plasma membrane);GO:0005952(cAMP-dependent protein kinase complex);GO:0006468(protein phosphorylation);GO:0007611(learning or memory);GO:0008603(cAMP-dependent protein kinase regulator activit…	04910(Insulin signaling pathway);04910(Insulin signaling pathway)	K04739	NA	protein kinase, cAMP dependent regulatory, type I beta [Source:MGI Symbol;Acc:MGI:97759]	protein_coding;processed_transcript	2.83015	2.13541	1.76495	1.50734	0.90748	1.06573	1.93375	0.951402	0.000942801	0.0711714	up	no
ENSMUSG00000028843	Sh3bgrl3	ENSMUST00000030651;ENSMUST00000105879;ENSMUST00000136408	GO:0005634(nucleus);GO:0005737(cytoplasm);GO:0009055(electron transfer activity);GO:0015035(protein disulfide oxidoreductase activity);GO:0016604(nuclear body);GO:0022900(electron transport chain);GO:0045454(cell redox homeostasis);GO:0055114(oxidation-reduction process);GO:0055114(oxidation-reduction process)	NA	NA	NA	SH3 domain binding glutamic acid-rich protein-like 3 [Source:MGI Symbol;Acc:MGI:1920973]	protein_coding;retained_intron	138.503	84.8211	67.9769	64.5967	40.5748	44.8594	1.94161	0.957253	0.000949309	0.0714937	up	no
ENSMUSG00000034245	Hdac11	ENSMUST00000041736;ENSMUST00000155007;ENSMUST00000143621;ENSMUST00000127768;ENSMUST00000134154;ENSMUST00000154389;ENSMUST00000204776	GO:0000118(histone deacetylase complex);GO:0004407(histone deacetylase activity);GO:0005515(protein binding);GO:0005634(nucleus);GO:0005737(cytoplasm);GO:0005886(plasma membrane);GO:0006325(chromatin organization);GO:0008134(transcription factor binding);GO:0014003(oligodendrocyte development);GO:0016575(histone deacetylation);GO:0016787(hydrolase activity);GO:0032041(NAD-dependent histone deacet…	05034(Alcoholism);05203(Viral carcinogenesis);05203(Viral carcinogenesis)	K11418	EC:3.5.1.98	histone deacetylase 11 [Source:MGI Symbol;Acc:MGI:2385252]	protein_coding;retained_intron;nonsense_mediated_decay	1.88556	2.89744	2.87715	4.80956	6.56391	4.19002	0.492187	-1.02272	0.000953371	0.0716307	down	no
ENSMUSG00000030790	Adm	ENSMUST00000033054;ENSMUST00000185766	GO:0001570(vasculogenesis);GO:0001666(response to hypoxia);GO:0001843(neural tube closure);GO:0002026(regulation of the force of heart contraction);GO:0002031(G protein-coupled receptor internalization);GO:0003073(regulation of systemic arterial blood pressure);GO:0005179(hormone activity);GO:0005576(extracellular region);GO:0005615(extracellular space);GO:0005737(cytoplasm);GO:0007189(adenylate …	04080(Neuroactive ligand-receptor interaction);04270(Vascular smooth muscle contraction);04270(Vascular smooth muscle contraction)	K12333	NA	adrenomedullin [Source:MGI Symbol;Acc:MGI:108058]	protein_coding;retained_intron	10.7875	11.6073	10.2967	8.33248	5.6887	5.8079	1.64866	0.721295	0.000958793	0.071869	up	no
ENSMUSG00000020340	Cyfip2	ENSMUST00000093166;ENSMUST00000129474;ENSMUST00000093165;ENSMUST00000165599;ENSMUST00000142017	GO:0000902(cell morphogenesis);GO:0005515(protein binding);GO:0005634(nucleus);GO:0005737(cytoplasm);GO:0006915(apoptotic process);GO:0007155(cell adhesion);GO:0030054(cell junction);GO:0030833(regulation of actin filament polymerization);GO:0031175(neuron projection development);GO:0043005(neuron projection);GO:0045202(synapse);GO:0045862(positive regulation of proteolysis);GO:0048365(Rac GTPase…	03013(RNA transport);04810(Regulation of actin cytoskeleton);04810(Regulation of actin cytoskeleton)	K05749	NA	cytoplasmic FMR1 interacting protein 2 [Source:MGI Symbol;Acc:MGI:1924134]	protein_coding	11.0433	9.80364	8.51484	17.9494	14.4729	14.9042	0.62041	-0.688705	0.000975009	0.0729133	down	no
ENSMUSG00000021613	Hapln1	ENSMUST00000022108;ENSMUST00000225678	GO:0001501(skeletal system development);GO:0005540(hyaluronic acid binding);GO:0005576(extracellular region);GO:0007155(cell adhesion);GO:0007417(central nervous system development);GO:0030021(extracellular matrix structural constituent conferring compression resistance);GO:0031012(extracellular matrix);GO:0045202(synapse);GO:0062023(collagen-containing extracellular matrix);GO:0062023(collagen-c…	NA	K06848	NA	hyaluronan and proteoglycan link protein 1 [Source:MGI Symbol;Acc:MGI:1337006]	protein_coding;retained_intron	0.0376946	0.0384487	0.0292528	0.217067	0.113041	0.131381	0.228383	-2.13047	0.00097768	0.0729422	down	no
ENSMUSG00000046694	Tent5b	ENSMUST00000051676	GO:0005575(cellular_component);GO:0016740(transferase activity);GO:0016779(nucleotidyltransferase activity);GO:0048255(mRNA stabilization);GO:1990817(RNA adenylyltransferase activity)	NA	K23033	EC:2.7.7.-	terminal nucleotidyltransferase 5B [Source:MGI Symbol;Acc:MGI:2140500]	protein_coding	2.32092	2.13764	1.55542	1.19773	0.92137	0.89947	1.99233	0.994455	0.000994294	0.0739571	up	no
ENSMUSG00000031591	Asah1	ENSMUST00000126561;ENSMUST00000131796;ENSMUST00000034000;ENSMUST00000143057;ENSMUST00000110417	GO:0003714(transcription corepressor activity);GO:0005576(extracellular region);GO:0005615(extracellular space);GO:0005634(nucleus);GO:0005764(lysosome);GO:0006629(lipid metabolic process);GO:0006665(sphingolipid metabolic process);GO:0010033(response to organic substance);GO:0016787(hydrolase activity);GO:0016810(hydrolase activity, acting on carbon-nitrogen (but not peptide) bonds);GO:0016811(h…	00600(Sphingolipid metabolism);04071(Sphingolipid signaling pathway);04142(Lysosome);04142(Lysosome)	K12348	EC:3.5.1.23	N-acylsphingosine amidohydrolase 1 [Source:MGI Symbol;Acc:MGI:1277124]	retained_intron;protein_coding;nonsense_mediated_decay	8.53891	8.24833	10.9148	14.3653	18.8623	15.9218	0.563628	-0.827185	0.000996394	0.0739571	down	no
ENSMUSG00000026177	Slc11a1	ENSMUST00000131511;ENSMUST00000133896;ENSMUST00000134189;ENSMUST00000127487;ENSMUST00000155865;ENSMUST00000147233;ENSMUST00000136786;ENSMUST00000135137;ENSMUST00000149166;ENSMUST00000187516	GO:0000165(MAPK cascade);GO:0001818(negative regulation of cytokine production);GO:0001819(positive regulation of cytokine production);GO:0002309(T cell proliferation involved in immune response);GO:0002369(T cell cytokine production);GO:0002606(positive regulation of dendritic cell antigen processing and presentation);GO:0002827(positive regulation of T-helper 1 type immune response);GO:0005381(…	04142(Lysosome);04142(Lysosome)	K12347	NA	solute carrier family 11 (proton-coupled divalent metal ion transporters), member 1 [Source:MGI Symbol;Acc:MGI:1345275]	retained_intron;processed_transcript;protein_coding	1.14195	0.942042	0.765073	0.590876	0.346981	0.361468	2.19273	1.13273	0.000999741	0.0739571	up	no
ENSMUSG00000072941	Sod3	ENSMUST00000101208	GO:0001666(response to hypoxia);GO:0004784(superoxide dismutase activity);GO:0005507(copper ion binding);GO:0005515(protein binding);GO:0005576(extracellular region);GO:0005615(extracellular space);GO:0005634(nucleus);GO:0005737(cytoplasm);GO:0005796(Golgi lumen);GO:0006801(superoxide metabolic process);GO:0016209(antioxidant activity);GO:0016491(oxidoreductase activity);GO:0019430(removal of sup…	NA	K16627	EC:1.15.1.1	superoxide dismutase 3, extracellular [Source:MGI Symbol;Acc:MGI:103181]	protein_coding	65.6972	64.3683	76.3619	98.4093	138.309	125.2	0.57037	-0.81003	0.00100055	0.0739571	down	no
ENSMUSG00000035227	Spcs2	ENSMUST00000207063;ENSMUST00000208939;ENSMUST00000207406;ENSMUST00000208477;ENSMUST00000207137;ENSMUST00000036274;ENSMUST00000209032;ENSMUST00000208562	GO:0005783(endoplasmic reticulum);GO:0005787(signal peptidase complex);GO:0005789(endoplasmic reticulum membrane);GO:0006465(signal peptide processing);GO:0006508(proteolysis);GO:0008233(peptidase activity);GO:0016020(membrane);GO:0016021(integral component of membrane);GO:0016787(hydrolase activity);GO:0031090(organelle membrane);GO:0043231(intracellular membrane-bounded organelle);GO:0045047(pr…	03060(Protein export);03060(Protein export)	K12947	EC:3.4.-.-	signal peptidase complex subunit 2 homolog (S. cerevisiae) [Source:MGI Symbol;Acc:MGI:1913874]	protein_coding;retained_intron;nonsense_mediated_decay	3.38116	3.67607	3.64843	11.9685	6.19599	4.72221	0.467768	-1.09614	0.00101617	0.0748749	down	no
ENSMUSG00000044550	Tceal3	ENSMUST00000060904;ENSMUST00000128040;ENSMUST00000113100	GO:0005634(nucleus);GO:0050699(WW domain binding);GO:0050699(WW domain binding)	NA	NA	NA	transcription elongation factor A (SII)-like 3 [Source:MGI Symbol;Acc:MGI:1913354]	protein_coding	0.593114	0.974071	1.04382	0.382248	0.391528	0.340965	2.34226	1.2279	0.00101765	0.0748749	up	no
ENSMUSG00000027858	Tspan2	ENSMUST00000029451	GO:0003674(molecular_function);GO:0005654(nucleoplasm);GO:0005886(plasma membrane);GO:0005887(integral component of plasma membrane);GO:0006954(inflammatory response);GO:0007420(brain development);GO:0014002(astrocyte development);GO:0014005(microglia development);GO:0016020(membrane);GO:0016021(integral component of membrane);GO:0042552(myelination);GO:0043209(myelin sheath);GO:0048709(oligodend…	NA	K17354	NA	tetraspanin 2 [Source:MGI Symbol;Acc:MGI:1917997]	protein_coding	2.26054	2.29973	2.99757	1.34936	1.44143	1.49569	1.76318	0.81818	0.0010232	0.0751097	up	no
ENSMUSG00000027358	Bmp2	ENSMUST00000028836	GO:0000122(negative regulation of transcription by RNA polymerase II);GO:0000187(activation of MAPK activity);GO:0001503(ossification);GO:0001649(osteoblast differentiation);GO:0001658(branching involved in ureteric bud morphogenesis);GO:0001666(response to hypoxia);GO:0001701(in utero embryonic development);GO:0001837(epithelial to mesenchymal transition);GO:0001934(positive regulation of protei…	04060(Cytokine-cytokine receptor interaction);04350(TGF-beta signaling pathway);04390(Hippo signaling pathway);05200(Pathways in cancer);05217(Basal cell carcinoma)	K21283	NA	bone morphogenetic protein 2 [Source:MGI Symbol;Acc:MGI:88177]	protein_coding	0.921952	0.940169	1.04902	0.593069	0.448247	0.411116	2.00432	1.00312	0.00102608	0.0751487	up	no
ENSMUSG00000078875	Gm14419	ENSMUST00000156844;ENSMUST00000126358;ENSMUST00000178182;ENSMUST00000108975	GO:0003674(molecular_function);GO:0003676(nucleic acid binding);GO:0005575(cellular_component);GO:0006355(regulation of transcription, DNA-templated);GO:0008150(biological_process);GO:0046872(metal ion binding);GO:0046872(metal ion binding)	NA	NA	NA	predicted gene 14419 [Source:MGI Symbol;Acc:MGI:3702410]	protein_coding	0.0179073	0.0502289	0	0.113496	0.332588	0.275893	0.0943746	-3.40546	0.00102982	0.0752497	down	no
ENSMUSG00000095280	Gm21738	ENSMUST00000177817	GO:0016020(membrane);GO:0016021(integral component of membrane)	NA	NA	NA	predicted gene, 21738 [Source:MGI Symbol;Acc:MGI:5433902]	protein_coding	5.6534	7.04081	4.86412	1.75274	0.176892	2.25333	4.19759	2.06956	0.001048	0.0764034	up	no
ENSMUSG00000079042	Apela	ENSMUST00000142822;ENSMUST00000124790	GO:0001525(angiogenesis);GO:0001570(vasculogenesis);GO:0005179(hormone activity);GO:0005576(extracellular region);GO:0005615(extracellular space);GO:0007275(multicellular organism development);GO:0007369(gastrulation);GO:0007492(endoderm development);GO:0007507(heart development);GO:0007509(mesoderm migration involved in gastrulation);GO:0030154(cell differentiation);GO:0031704(apelin receptor bi…	NA	NA	NA	apelin receptor early endogenous ligand [Source:MGI Symbol;Acc:MGI:3642370]	protein_coding	16.0721	10.1748	11.8518	36.5014	15.6326	29.1927	0.468465	-1.09399	0.00105048	0.0764101	down	no
ENSMUSG00000096146	Kcnj11	ENSMUST00000211674	GO:0001669(acrosomal vesicle);GO:0002931(response to ischemia);GO:0005242(inward rectifier potassium channel activity);GO:0005244(voltage-gated ion channel activity);GO:0005249(voltage-gated potassium channel activity);GO:0005515(protein binding);GO:0005524(ATP binding);GO:0005635(nuclear envelope);GO:0005739(mitochondrion);GO:0005768(endosome);GO:0005783(endoplasmic reticulum);GO:0005829(cytosol…	04911(Insulin secretion);04930(Type II diabetes mellitus)	K05004	NA	potassium inwardly rectifying channel, subfamily J, member 11 [Source:MGI Symbol;Acc:MGI:107501]	protein_coding	0.318676	0.291552	0.336955	0.125078	0.0629297	0.107853	3.20146	1.67873	0.00106295	0.0770071	up	no
ENSMUSG00000035370	Gm49322	ENSMUST00000178231;ENSMUST00000218067;ENSMUST00000219462	GO:0002100(tRNA wobble adenosine to inosine editing);GO:0003824(catalytic activity);GO:0008033(tRNA processing);GO:0046872(metal ion binding);GO:0052717(tRNA-specific adenosine-34 deaminase activity);GO:0052718(tRNA-specific adenosine-34 deaminase complex);GO:0052718(tRNA-specific adenosine-34 deaminase complex)	NA	NA	NA	predicted gene, 49322 [Source:MGI Symbol;Acc:MGI:6121503]	protein_coding;nonsense_mediated_decay;processed_transcript	0.970256	2.11707	1.34954	4.13684	4.56379	2.12929	0.409686	-1.28741	0.00106351	0.0770071	down	no
ENSMUSG00000021508	Cxcl14	ENSMUST00000224801;ENSMUST00000021970	GO:0005125(cytokine activity);GO:0005576(extracellular region);GO:0005615(extracellular space);GO:0005794(Golgi apparatus);GO:0006955(immune response);GO:0007165(signal transduction);GO:0008009(chemokine activity);GO:0031640(killing of cells of other organism);GO:0045662(negative regulation of myoblast differentiation);GO:0048839(inner ear development);GO:0060326(cell chemotaxis);GO:0061844(antim…	04060(Cytokine-cytokine receptor interaction);04062(Chemokine signaling pathway);04062(Chemokine signaling pathway)	K10033	NA	chemokine (C-X-C motif) ligand 14 [Source:MGI Symbol;Acc:MGI:1888514]	protein_coding	13.3595	5.22186	5.21067	4.04777	2.98241	3.14377	2.33853	1.2256	0.00107935	0.0778918	up	no
ENSMUSG00000032978	Guca2b	ENSMUST00000044426;ENSMUST00000106309	GO:0001750(photoreceptor outer segment);GO:0005576(extracellular region);GO:0007588(excretion);GO:0007589(body fluid secretion);GO:0019934(cGMP-mediated signaling);GO:0030250(guanylate cyclase activator activity);GO:0031284(positive regulation of guanylate cyclase activity);GO:0045776(negative regulation of blood pressure);GO:0045776(negative regulation of blood pressure)	NA	NA	NA	guanylate cyclase activator 2b (retina) [Source:MGI Symbol;Acc:MGI:1270851]	protein_coding	634.166	582.053	516.206	314.483	349.46	394.304	1.63707	0.711115	0.00108061	0.0778918	up	no
ENSMUSG00000097412	1810014B01Rik	ENSMUST00000181587;ENSMUST00000218106;ENSMUST00000218691;ENSMUST00000218536;ENSMUST00000220419;ENSMUST00000218095	NA	NA	NA	NA	RIKEN cDNA 1810014B01 gene [Source:MGI Symbol;Acc:MGI:1913513]	processed_transcript;transcribed_unprocessed_pseudogene	1.46316	1.49294	1.29134	2.80762	3.25607	2.19812	0.514105	-0.959864	0.0010858	0.0780896	down	no
ENSMUSG00000028028	Alpk1	ENSMUST00000198955;ENSMUST00000161239;ENSMUST00000029662;ENSMUST00000160586	GO:0002753(cytoplasmic pattern recognition receptor signaling pathway);GO:0004674(protein serine/threonine kinase activity);GO:0005524(ATP binding);GO:0005829(cytosol);GO:0006468(protein phosphorylation);GO:0016301(kinase activity);GO:0016310(phosphorylation);GO:0016740(transferase activity);GO:0043123(positive regulation of I-kappaB kinase/NF-kappaB signaling);GO:0045087(innate immune response);…	NA	K08868	NA	alpha-kinase 1 [Source:MGI Symbol;Acc:MGI:1918731]	protein_coding;retained_intron	0.916194	0.93715	0.689914	0.572353	0.360357	0.377344	1.94134	0.957051	0.00110199	0.0789652	up	no
ENSMUSG00000032487	Ptgs2	ENSMUST00000035065	GO:0001516(prostaglandin biosynthetic process);GO:0001525(angiogenesis);GO:0004601(peroxidase activity);GO:0004666(prostaglandin-endoperoxide synthase activity);GO:0005515(protein binding);GO:0005634(nucleus);GO:0005637(nuclear inner membrane);GO:0005640(nuclear outer membrane);GO:0005737(cytoplasm);GO:0005783(endoplasmic reticulum);GO:0005789(endoplasmic reticulum membrane);GO:0005901(caveola);G…	00590(Arachidonic acid metabolism);04064(NF-kappa B signaling pathway);04370(VEGF signaling pathway);04625(C-type lectin receptor signaling pathway);04657(IL-17 signaling pathway);04668(TNF signaling pathway);04723(Retrograde endocannabinoid signaling);04726(Serotonergic synapse);04913(Ovarian steroidogenesis);04921(Oxytocin signaling pathway);04923(Regulation of lipolysis in adipocytes);05140(Le…	K11987	EC:1.14.99.1	prostaglandin-endoperoxide synthase 2 [Source:MGI Symbol;Acc:MGI:97798]	protein_coding	0.605315	0.697668	0.225745	0.161561	0.116216	0.200199	3.19834	1.67732	0.00110524	0.0789652	up	no
ENSMUSG00000022595	Lypd2	ENSMUST00000023260;ENSMUST00000188716	GO:0003674(molecular_function);GO:0005886(plasma membrane);GO:0016020(membrane);GO:0031225(anchored component of membrane);GO:0031225(anchored component of membrane)	NA	NA	NA	Ly6/Plaur domain containing 2 [Source:MGI Symbol;Acc:MGI:1915561]	protein_coding;retained_intron	0.554593	0.654138	0.426817	3.81162	0.56251	3.61289	0.204776	-2.28788	0.00110653	0.0789652	down	no
ENSMUSG00000004040	Stat3	ENSMUST00000137093;ENSMUST00000152601;ENSMUST00000156645;ENSMUST00000127638;ENSMUST00000092671;ENSMUST00000103114;ENSMUST00000151544;ENSMUST00000137367;ENSMUST00000152623;ENSMUST00000154170;ENSMUST00000146971;ENSMUST00000155972;ENSMUST00000130686	GO:0000790(nuclear chromatin);GO:0000976(transcription regulatory region sequence-specific DNA binding);GO:0000978(RNA polymerase II cis-regulatory region sequence-specific DNA binding);GO:0000981(DNA-binding transcription factor activity, RNA polymerase II-specific);GO:0001103(RNA polymerase II repressing transcription factor binding);GO:0001228(DNA-binding transcription activator activity, RNA …	01521(EGFR tyrosine kinase inhibitor resistance);04062(Chemokine signaling pathway);04066(HIF-1 signaling pathway);04068(FoxO signaling pathway);04217(Necroptosis);04550(Signaling pathways regulating pluripotency of stem cells);04630(Jak-STAT signaling pathway);04659(Th17 cell differentiation);04917(Prolactin signaling pathway);04920(Adipocytokine signaling pathway);04931(Insulin resistance);0493…	K04692	NA	signal transducer and activator of transcription 3 [Source:MGI Symbol;Acc:MGI:103038]	retained_intron;processed_transcript;protein_coding	15.6848	17.3755	7.25289	8.54919	4.88355	5.82904	2.09291	1.06551	0.00110848	0.0789652	up	no
ENSMUSG00000089798	1700028K03Rik	ENSMUST00000163064;ENSMUST00000162591	GO:0003674(molecular_function);GO:0005575(cellular_component);GO:0008150(biological_process);GO:0008150(biological_process)	NA	NA	NA	RIKEN cDNA 1700028K03 gene [Source:MGI Symbol;Acc:MGI:1923671]	processed_transcript;retained_intron	0.128746	0.0177983	0.122824	0	0.00643947	0.0144155	12.9163	3.69112	0.00111034	0.0789652	up	no
ENSMUSG00000024795	Kif20b	ENSMUST00000225151;ENSMUST00000087341;ENSMUST00000223907;ENSMUST00000224381;ENSMUST00000225625;ENSMUST00000223937;ENSMUST00000224603	GO:0000166(nucleotide binding);GO:0000922(spindle pole);GO:0001843(neural tube closure);GO:0003774(motor activity);GO:0003777(microtubule motor activity);GO:0005515(protein binding);GO:0005524(ATP binding);GO:0005634(nucleus);GO:0005654(nucleoplasm);GO:0005730(nucleolus);GO:0005737(cytoplasm);GO:0005813(centrosome);GO:0005815(microtubule organizing center);GO:0005819(spindle);GO:0005829(cytosol);…	NA	K10402	NA	kinesin family member 20B [Source:MGI Symbol;Acc:MGI:2444576]	protein_coding;retained_intron;nonsense_mediated_decay	0.262891	0.27526	0.495495	0.379072	1.35047	1.52694	0.317412	-1.65557	0.00111612	0.0792	down	no
ENSMUSG00000051832	E230016K23Rik	ENSMUST00000141082;ENSMUST00000125626;ENSMUST00000171408	NA	NA	NA	NA	RIKEN cDNA E230016K23 gene [Source:MGI Symbol;Acc:MGI:3041204]	processed_transcript	1.28372	0.641955	1.01401	0.418858	0.224095	0.456348	2.67414	1.41908	0.00111879	0.0792136	up	no
ENSMUSG00000106106	CT010467	ENSMUST00000198477	NA	NA	NA	NA	18s RNA, related sequence 5	rRNA	803.245	713.19	717.647	555.344	383.61	503.329	1.54899	0.631328	0.00112984	0.0798185	up	no
ENSMUSG00000070985	Acnat1	ENSMUST00000095086;ENSMUST00000107697;ENSMUST00000135976;ENSMUST00000150392	GO:0005777(peroxisome);GO:0006629(lipid metabolic process);GO:0006631(fatty acid metabolic process);GO:0006637(acyl-CoA metabolic process);GO:0016410(N-acyltransferase activity);GO:0016740(transferase activity);GO:0016746(transferase activity, transferring acyl groups);GO:0016790(thiolester hydrolase activity);GO:0047617(acyl-CoA hydrolase activity);GO:0047617(acyl-CoA hydrolase activity)	NA	NA	NA	acyl-coenzyme A amino acid N-acyltransferase 1 [Source:MGI Symbol;Acc:MGI:2140197]	protein_coding;processed_transcript	2.26539	2.85579	3.81205	5.64702	6.17849	5.42163	0.517954	-0.949104	0.00113611	0.0800845	down	no
ENSMUSG00000089694	Nat8f7	ENSMUST00000179613;ENSMUST00000160534	GO:0004402(histone acetyltransferase activity);GO:0005634(nucleus);GO:0008080(N-acetyltransferase activity);GO:0010485(H4 histone acetyltransferase activity);GO:0016020(membrane);GO:0016021(integral component of membrane);GO:0016573(histone acetylation);GO:0016740(transferase activity);GO:0016746(transferase activity, transferring acyl groups);GO:0031965(nuclear membrane);GO:0043967(histone H4 ac…	00480(Glutathione metabolism);00480(Glutathione metabolism)	K20838	2.3.1.-;EC:2.3.1.80	N-acetyltransferase 8 (GCN5-related) family member 7 [Source:MGI Symbol;Acc:MGI:3782661]	protein_coding	3.45158	3.66235	9.43531	13.5458	16.0339	11.1908	0.405912	-1.30076	0.00113999	0.0801808	down	no
ENSMUSG00000097692	A230060F14Rik	ENSMUST00000181665;ENSMUST00000190739	NA	NA	NA	NA	RIKEN cDNA A230060F14 gene [Source:MGI Symbol;Acc:MGI:3642156]	antisense	0.418277	0.234009	0.282686	0.556334	1.07386	1.4921	0.29945	-1.73961	0.00115499	0.0810573	down	no
ENSMUSG00000053835	H2-T24	ENSMUST00000113760	GO:0002476(antigen processing and presentation of endogenous peptide antigen via MHC class Ib);GO:0005615(extracellular space);GO:0009897(external side of plasma membrane);GO:0016020(membrane);GO:0016021(integral component of membrane)	04144(Endocytosis);04145(Phagosome);04218(Cellular senescence);04514(Cell adhesion molecules (CAMs));04612(Antigen processing and presentation);04650(Natural killer cell mediated cytotoxicity);04940(Type I diabetes mellitus);05163(Human cytomegalovirus infection);05165(Human papillomavirus infection);05166(Human T-cell leukemia virus 1 infection);05167(Kaposi sarcoma-associated herpesvirus infect…	K06751	NA	histocompatibility 2, T region locus 24 [Source:MGI Symbol;Acc:MGI:95958]	protein_coding	0.84663	0.801188	0.833042	2.04777	1.34013	1.75375	0.482503	-1.05139	0.00115974	0.0812125	down	no
ENSMUSG00000028039	Efna3	ENSMUST00000029673	GO:0005886(plasma membrane);GO:0007411(axon guidance);GO:0016020(membrane);GO:0016525(negative regulation of angiogenesis);GO:0031225(anchored component of membrane);GO:0045664(regulation of neuron differentiation);GO:0046875(ephrin receptor binding);GO:0048013(ephrin receptor signaling pathway);GO:1902961(positive regulation of aspartic-type endopeptidase activity involved in amyloid precursor p…	04010(MAPK signaling pathway);04014(Ras signaling pathway);04015(Rap1 signaling pathway);04151(PI3K-Akt signaling pathway);04360(Axon guidance)	K05462	NA	ephrin A3 [Source:MGI Symbol;Acc:MGI:106644]	protein_coding	1.81967	1.13188	1.98293	1.02824	0.592369	0.460647	2.37092	1.24544	0.00117939	0.082303	up	no
ENSMUSG00000026728	Vim	ENSMUST00000028062;ENSMUST00000155605;ENSMUST00000148248;ENSMUST00000191615;ENSMUST00000141365	GO:0003725(double-stranded RNA binding);GO:0005200(structural constituent of cytoskeleton);GO:0005212(structural constituent of eye lens);GO:0005515(protein binding);GO:0005634(nucleus);GO:0005737(cytoplasm);GO:0005777(peroxisome);GO:0005829(cytosol);GO:0005844(polysome);GO:0005856(cytoskeleton);GO:0005882(intermediate filament);GO:0005886(plasma membrane);GO:0007010(cytoskeleton organization);GO…	05169(Epstein-Barr virus infection);05206(MicroRNAs in cancer);05206(MicroRNAs in cancer)	NA	NA	vimentin [Source:MGI Symbol;Acc:MGI:98932]	protein_coding;retained_intron	13.6849	11.3745	15.665	10.3842	5.39367	7.40963	1.75631	0.812546	0.00118177	0.082303	up	no
ENSMUSG00000028496	Mllt3	ENSMUST00000078090;ENSMUST00000134555;ENSMUST00000141526	GO:0003677(DNA binding);GO:0003682(chromatin binding);GO:0005515(protein binding);GO:0005634(nucleus);GO:0005654(nucleoplasm);GO:0005694(chromosome);GO:0005829(cytosol);GO:0006355(regulation of transcription, DNA-templated);GO:0007379(segment specification);GO:0008023(transcription elongation factor complex);GO:0009952(anterior/posterior pattern specification);GO:0042393(histone binding);GO:00458…	05202(Transcriptional misregulation in cancer);05202(Transcriptional misregulation in cancer)	K15187	NA	myeloid/lymphoid or mixed-lineage leukemia; translocated to, 3 [Source:MGI Symbol;Acc:MGI:1917372]	protein_coding;processed_transcript;retained_intron	0.387259	0.398423	0.490164	0.668365	0.893469	0.870188	0.524603	-0.930702	0.00118305	0.082303	down	no
ENSMUSG00000030357	Fkbp4	ENSMUST00000151796;ENSMUST00000032508;ENSMUST00000139448;ENSMUST00000150387	GO:0000413(protein peptidyl-prolyl isomerization);GO:0003755(peptidyl-prolyl cis-trans isomerase activity);GO:0005515(protein binding);GO:0005524(ATP binding);GO:0005525(GTP binding);GO:0005528(FK506 binding);GO:0005634(nucleus);GO:0005654(nucleoplasm);GO:0005737(cytoplasm);GO:0005739(mitochondrion);GO:0005829(cytosol);GO:0005856(cytoskeleton);GO:0005874(microtubule);GO:0006463(steroid hormone re…	04915(Estrogen signaling pathway);04915(Estrogen signaling pathway)	K09571	EC:5.2.1.8	FK506 binding protein 4 [Source:MGI Symbol;Acc:MGI:95543]	protein_coding;retained_intron	57.9258	50.267	69.0367	84.1003	135.673	109.397	0.538413	-0.893215	0.00120339	0.0835362	down	no
ENSMUSG00000043366	Olfr78	ENSMUST00000217123;ENSMUST00000209365;ENSMUST00000060187;ENSMUST00000168007	GO:0003707(steroid hormone receptor activity);GO:0004930(G protein-coupled receptor activity);GO:0004984(olfactory receptor activity);GO:0005768(endosome);GO:0005886(plasma membrane);GO:0005887(integral component of plasma membrane);GO:0007165(signal transduction);GO:0007186(G protein-coupled receptor signaling pathway);GO:0007608(sensory perception of smell);GO:0016020(membrane);GO:0016021(integ…	04740(Olfactory transduction);04740(Olfactory transduction)	K04257	NA	olfactory receptor 78 [Source:MGI Symbol;Acc:MGI:2157548]	protein_coding;processed_transcript	0.945227	0.79812	0.904626	0.614859	0.225681	0.35003	2.22412	1.15324	0.00122592	0.0849157	up	no
ENSMUSG00000104376	Gm37516	ENSMUST00000192593	NA	NA	NA	NA	predicted gene, 37516 [Source:MGI Symbol;Acc:MGI:5610744]	TEC	0	0.029137	0.029663	0.282732	0.158018	0.252624	0.0848027	-3.55975	0.00123115	0.0850931	down	no
ENSMUSG00000043019	Edem3	ENSMUST00000187951;ENSMUST00000191070;ENSMUST00000059498;ENSMUST00000188145	GO:0003824(catalytic activity);GO:0004571(mannosyl-oligosaccharide 1,2-alpha-mannosidase activity);GO:0005509(calcium ion binding);GO:0005783(endoplasmic reticulum);GO:0005788(endoplasmic reticulum lumen);GO:0006486(protein glycosylation);GO:0006516(glycoprotein catabolic process);GO:0006986(response to unfolded protein);GO:0008152(metabolic process);GO:0016020(membrane);GO:0016787(hydrolase acti…	04141(Protein processing in endoplasmic reticulum);04141(Protein processing in endoplasmic reticulum)	K10086	NA	ER degradation enhancer, mannosidase alpha-like 3 [Source:MGI Symbol;Acc:MGI:1914217]	protein_coding	2.69608	1.56753	1.36343	5.78309	2.10438	6.35508	0.395086	-1.33976	0.00123692	0.0853075	down	no
ENSMUSG00000021281	Tnfaip2	ENSMUST00000156003;ENSMUST00000102745;ENSMUST00000133865;ENSMUST00000127207;ENSMUST00000127028;ENSMUST00000109792;ENSMUST00000173581;ENSMUST00000129467	GO:0000145(exocyst);GO:0000149(SNARE binding);GO:0001525(angiogenesis);GO:0006887(exocytosis);GO:0007275(multicellular organism development);GO:0030154(cell differentiation);GO:0051601(exocyst localization);GO:0051601(exocyst localization)	NA	K19989	NA	tumor necrosis factor, alpha-induced protein 2 [Source:MGI Symbol;Acc:MGI:104960]	retained_intron;protein_coding;nonsense_mediated_decay	16.0716	8.75936	3.8326	4.26275	3.30244	3.93299	2.49288	1.31781	0.00124294	0.0855378	up	no
ENSMUSG00000051985	Igfn1	ENSMUST00000166193;ENSMUST00000140703	GO:0003674(molecular_function);GO:0005515(protein binding);GO:0005634(nucleus);GO:0005737(cytoplasm);GO:0007156(homophilic cell adhesion via plasma membrane adhesion molecules);GO:0007416(synapse assembly);GO:0008150(biological_process);GO:0010842(retina layer formation);GO:0030018(Z disc);GO:0045202(synapse);GO:0045202(synapse)	NA	NA	NA	immunoglobulin-like and fibronectin type III domain containing 1 [Source:MGI Symbol;Acc:MGI:3045352]	protein_coding;nonsense_mediated_decay	0.133479	0.167294	0.249015	0.0545615	0.0723387	0.0621226	2.90858	1.54031	0.00124598	0.0855625	up	no
ENSMUSG00000067931	Zfp948	ENSMUST00000088787	GO:0003676(nucleic acid binding);GO:0006355(regulation of transcription, DNA-templated);GO:0046872(metal ion binding)	05168(Herpes simplex virus 1 infection)	K09228	NA	zinc finger protein 948 [Source:MGI Symbol;Acc:MGI:3040683]	protein_coding	8.25428	7.32425	5.40361	3.99372	3.45951	4.43868	1.7644	0.819181	0.00125537	0.0860227	up	no
ENSMUSG00000108207	1810059H22Rik	ENSMUST00000203736;ENSMUST00000203249;ENSMUST00000204809;ENSMUST00000204589;ENSMUST00000203662;ENSMUST00000203691;ENSMUST00000204941;ENSMUST00000204570	NA	NA	NA	NA	RIKEN cDNA 1810059H22 gene [Source:MGI Symbol;Acc:MGI:1917070]	retained_intron;lincRNA	2.14003	1.2784	3.32617	4.30037	4.85697	5.73518	0.452885	-1.14278	0.00125909	0.0860929	down	no
ENSMUSG00000031380	Vegfd	ENSMUST00000033751;ENSMUST00000124851	GO:0001525(angiogenesis);GO:0001666(response to hypoxia);GO:0001934(positive regulation of protein phosphorylation);GO:0001938(positive regulation of endothelial cell proliferation);GO:0002040(sprouting angiogenesis);GO:0005172(vascular endothelial growth factor receptor binding);GO:0005515(protein binding);GO:0005576(extracellular region);GO:0005615(extracellular space);GO:0007275(multicellular …	04010(MAPK signaling pathway);04014(Ras signaling pathway);04015(Rap1 signaling pathway);04151(PI3K-Akt signaling pathway);04510(Focal adhesion);04926(Relaxin signaling pathway);04933(AGE-RAGE signaling pathway in diabetic complications);05200(Pathways in cancer);05200(Pathways in cancer)	K05449	NA	vascular endothelial growth factor D [Source:MGI Symbol;Acc:MGI:108037]	protein_coding;retained_intron	2.50632	2.05974	2.37282	1.5095	1.11152	1.26062	1.78762	0.838039	0.00126657	0.0861379	up	no
ENSMUSG00000034456	Uroc1	ENSMUST00000046128;ENSMUST00000164761	GO:0005829(cytosol);GO:0006547(histidine metabolic process);GO:0006548(histidine catabolic process);GO:0016153(urocanate hydratase activity);GO:0016829(lyase activity);GO:0019556(histidine catabolic process to glutamate and formamide);GO:0019557(histidine catabolic process to glutamate and formate);GO:0019557(histidine catabolic process to glutamate and formate)	00340(Histidine metabolism);00340(Histidine metabolism)	K01712	EC:4.2.1.49	urocanase domain containing 1 [Source:MGI Symbol;Acc:MGI:2385332]	protein_coding	46.0383	37.2803	25.7034	26.0745	13.7103	18.6375	1.8661	0.90003	0.00126707	0.0861379	up	no
ENSMUSG00000059991	Nptx2	ENSMUST00000071782	GO:0005576(extracellular region);GO:0008306(associative learning);GO:0030246(carbohydrate binding);GO:0046872(metal ion binding);GO:0098892(extrinsic component of postsynaptic specialization membrane);GO:0098962(regulation of postsynaptic neurotransmitter receptor activity);GO:0098978(glutamatergic synapse);GO:0099645(neurotransmitter receptor localization to postsynaptic specialization membrane)	NA	NA	NA	neuronal pentraxin 2 [Source:MGI Symbol;Acc:MGI:1858209]	protein_coding	1.2854	0.0449	0.022856	0	0	0	4510.51	12.1391	0.00126784	0.0861379	up	no
ENSMUSG00000075010	AW112010	ENSMUST00000099676;ENSMUST00000238097	NA	NA	NA	NA	expressed sequence AW112010 [Source:MGI Symbol;Acc:MGI:2147706]	lincRNA	1.34299	1.42027	2.10958	4.39205	3.62363	3.22046	0.433675	-1.20531	0.00128153	0.086883	down	no
ENSMUSG00000030200	Bcl2l14	ENSMUST00000032321;ENSMUST00000142612	GO:0005515(protein binding);GO:0005737(cytoplasm);GO:0005829(cytosol);GO:0006915(apoptotic process);GO:0019901(protein kinase binding);GO:0042981(regulation of apoptotic process);GO:0043229(intracellular organelle);GO:2001236(regulation of extrinsic apoptotic signaling pathway);GO:2001238(positive regulation of extrinsic apoptotic signaling pathway);GO:2001238(positive regulation of extrinsic apo…	NA	NA	NA	BCL2-like 14 (apoptosis facilitator) [Source:MGI Symbol;Acc:MGI:1914063]	protein_coding;retained_intron	0.538618	0.289915	0.399962	0.208078	0.112666	0.0822561	3.04837	1.60804	0.00129005	0.0871883	up	no
ENSMUSG00000064365	mt-Ts2	ENSMUST00000082416	NA	NA	NA	NA	mitochondrially encoded tRNA serine 2 [Source:MGI Symbol;Acc:MGI:102474]	Mt_tRNA	0.331544	0.245508	0.161871	7.8815	0.23124	17.2385	0.0291474	-5.10049	0.0012915	0.0871883	down	no
ENSMUSG00000109724	Gm18194	ENSMUST00000210952;ENSMUST00000210455	NA	NA	NA	NA	predicted gene, 18194 [Source:MGI Symbol;Acc:MGI:5010379]	processed_transcript;transcribed_processed_pseudogene	0.712998	0.553441	0.523716	1.90224	2.00236	0.725269	0.386653	-1.37089	0.00130159	0.0876399	down	no
ENSMUSG00000020022	Ndufa12	ENSMUST00000020209;ENSMUST00000179990;ENSMUST00000135292;ENSMUST00000125379	GO:0003674(molecular_function);GO:0005739(mitochondrion);GO:0005743(mitochondrial inner membrane);GO:0005747(mitochondrial respiratory chain complex I);GO:0005829(cytosol);GO:0006979(response to oxidative stress);GO:0008137(NADH dehydrogenase (ubiquinone) activity);GO:0009055(electron transfer activity);GO:0016020(membrane);GO:0022900(electron transport chain);GO:0042775(mitochondrial ATP synthes…	00190(Oxidative phosphorylation);04714(Thermogenesis);04723(Retrograde endocannabinoid signaling);04932(Non-alcoholic fatty liver disease (NAFLD));05010(Alzheimer disease);05012(Parkinson disease);05016(Huntington disease);05016(Huntington disease)	K11352	NA	NADH:ubiquinone oxidoreductase subunit A12 [Source:MGI Symbol;Acc:MGI:1913664]	protein_coding;nonsense_mediated_decay;retained_intron	53.7068	52.0083	48.9111	35.1879	33.5736	34.7148	1.49432	0.579484	0.00130368	0.0876399	up	no
ENSMUSG00000042918	Mamstr	ENSMUST00000210648;ENSMUST00000210213;ENSMUST00000210957;ENSMUST00000148532;ENSMUST00000210169;ENSMUST00000210988	GO:0001085(RNA polymerase II transcription factor binding);GO:0003712(transcription coregulator activity);GO:0005515(protein binding);GO:0005634(nucleus);GO:0006357(regulation of transcription by RNA polymerase II);GO:0010831(positive regulation of myotube differentiation);GO:0045944(positive regulation of transcription by RNA polymerase II);GO:0051059(NF-kappaB binding);GO:0051059(NF-kappaB bind…	NA	NA	NA	MEF2 activating motif and SAP domain containing transcriptional regulator [Source:MGI Symbol;Acc:MGI:1921740]	retained_intron;protein_coding	0.510846	0.750591	0.185815	0.176693	0.0709568	0.152464	3.6171	1.85483	0.00130841	0.0877737	up	no
ENSMUSG00000113007	Gm8700	ENSMUST00000222187	NA	NA	NA	NA	predicted gene 8700 [Source:MGI Symbol;Acc:MGI:3779809]	processed_pseudogene	0	0	0	0	0.116995	0.181003	0.00100672	-9.95612	0.00131848	0.0881203	down	no
ENSMUSG00000044349	Snhg11	ENSMUST00000138307;ENSMUST00000149303;ENSMUST00000148965;ENSMUST00000239345;ENSMUST00000239310;ENSMUST00000239262;ENSMUST00000109488;ENSMUST00000137320	GO:0003674(molecular_function);GO:0005575(cellular_component);GO:0008150(biological_process);GO:0008150(biological_process)	NA	NA	NA	small nucleolar RNA host gene 11 [Source:MGI Symbol;Acc:MGI:2441845]	lincRNA;retained_intron;protein_coding	1.16043	1.58259	2.24396	4.36658	2.20624	4.29088	0.45905	-1.12328	0.00131921	0.0881203	down	no
ENSMUSG00000086916	Gm15903	ENSMUST00000199631;ENSMUST00000155796	NA	NA	NA	NA	predicted gene 15903 [Source:MGI Symbol;Acc:MGI:3802037]	sense_intronic	0.0691613	0.0625676	0.0881933	0.17727	0.329729	0.365782	0.251979	-1.98863	0.00132186	0.0881203	down	no
ENSMUSG00000043252	Tmem64	ENSMUST00000062684	GO:0005515(protein binding);GO:0005783(endoplasmic reticulum);GO:0016020(membrane);GO:0016021(integral component of membrane);GO:0043462(regulation of ATPase activity);GO:0045600(positive regulation of fat cell differentiation);GO:0045668(negative regulation of osteoblast differentiation);GO:0045672(positive regulation of osteoclast differentiation);GO:0045780(positive regulation of bone resorpti…	NA	NA	NA	transmembrane protein 64 [Source:MGI Symbol;Acc:MGI:2140359]	protein_coding	5.45191	6.36984	8.14476	9.69199	18.7008	12.4108	0.489333	-1.03111	0.00134444	0.0893088	down	no
ENSMUSG00000020331	Hcn2	ENSMUST00000099513	GO:0000166(nucleotide binding);GO:0005216(ion channel activity);GO:0005222(intracellular cAMP-activated cation channel activity);GO:0005244(voltage-gated ion channel activity);GO:0005248(voltage-gated sodium channel activity);GO:0005249(voltage-gated potassium channel activity);GO:0005267(potassium channel activity);GO:0005272(sodium channel activity);GO:0005515(protein binding);GO:0005737(cytopl…	04024(cAMP signaling pathway)	K04955	NA	hyperpolarization-activated, cyclic nucleotide-gated K+ 2 [Source:MGI Symbol;Acc:MGI:1298210]	protein_coding	0.988378	0.829631	0.672102	0.317035	0.326103	0.435524	2.30852	1.20697	0.00134528	0.0893088	up	no
ENSMUSG00000047407	Tgif1	ENSMUST00000135007;ENSMUST00000134654;ENSMUST00000118283;ENSMUST00000190687;ENSMUST00000172229;ENSMUST00000156484;ENSMUST00000132825;ENSMUST00000127719;ENSMUST00000166395;ENSMUST00000059775;ENSMUST00000186358	GO:0000122(negative regulation of transcription by RNA polymerase II);GO:0000978(RNA polymerase II cis-regulatory region sequence-specific DNA binding);GO:0001227(DNA-binding transcription repressor activity, RNA polymerase II-specific);GO:0001843(neural tube closure);GO:0003677(DNA binding);GO:0003682(chromatin binding);GO:0005515(protein binding);GO:0005634(nucleus);GO:0005654(nucleoplasm);GO:0…	04350(TGF-beta signaling pathway);04350(TGF-beta signaling pathway)	K19383	NA	TGFB-induced factor homeobox 1 [Source:MGI Symbol;Acc:MGI:1194497]	protein_coding;retained_intron;processed_transcript	6.97276	5.08955	3.22471	3.32861	2.36046	2.12885	1.95538	0.96745	0.00135991	0.0900926	up	no
ENSMUSG00000018861	Fdxr	ENSMUST00000155130;ENSMUST00000021078;ENSMUST00000139437;ENSMUST00000147500	GO:0005739(mitochondrion);GO:0005743(mitochondrial inner membrane);GO:0006629(lipid metabolic process);GO:0006744(ubiquinone biosynthetic process);GO:0008202(steroid metabolic process);GO:0008203(cholesterol metabolic process);GO:0015039(NADPH-adrenodoxin reductase activity);GO:0016020(membrane);GO:0016491(oxidoreductase activity);GO:0055114(oxidation-reduction process);GO:0070402(NADPH binding);…	NA	K18914	EC:1.18.1.6	ferredoxin reductase [Source:MGI Symbol;Acc:MGI:104724]	processed_transcript;protein_coding	16.0633	11.0845	10.6095	9.05693	6.05934	6.95857	1.71043	0.774357	0.001387	0.0915171	up	no
ENSMUSG00000032000	Birc3	ENSMUST00000013949;ENSMUST00000159323;ENSMUST00000161099;ENSMUST00000159672;ENSMUST00000115673;ENSMUST00000115672	GO:0004842(ubiquitin-protein transferase activity);GO:0005634(nucleus);GO:0005654(nucleoplasm);GO:0005737(cytoplasm);GO:0005829(cytosol);GO:0007283(spermatogenesis);GO:0016567(protein ubiquitination);GO:0031398(positive regulation of protein ubiquitination);GO:0032991(protein-containing complex);GO:0042981(regulation of apoptotic process);GO:0044877(protein-containing complex binding);GO:0045121(…	01524(Platinum drug resistance);04064(NF-kappa B signaling pathway);04120(Ubiquitin mediated proteolysis);04210(Apoptosis);04215(Apoptosis - multiple species);04217(Necroptosis);04510(Focal adhesion);04621(NOD-like receptor signaling pathway);04668(TNF signaling pathway);05145(Toxoplasmosis);05168(Herpes simplex virus 1 infection);05200(Pathways in cancer);05202(Transcriptional misregulation in c…	K16060	NA	baculoviral IAP repeat-containing 3 [Source:MGI Symbol;Acc:MGI:1197007]	protein_coding;processed_transcript	3.44084	3.13228	2.23407	2.20955	1.20995	0.963902	2.00922	1.00663	0.00138714	0.0915171	up	no
ENSMUSG00000028967	Errfi1	ENSMUST00000030811;ENSMUST00000128640;ENSMUST00000073600	GO:0005515(protein binding);GO:0005634(nucleus);GO:0005737(cytoplasm);GO:0005829(cytosol);GO:0005886(plasma membrane);GO:0007175(negative regulation of epidermal growth factor-activated receptor activity);GO:0016020(membrane);GO:0017124(SH3 domain binding);GO:0019900(kinase binding);GO:0019901(protein kinase binding);GO:0031098(stress-activated protein kinase signaling cascade);GO:0031234(extrins…	NA	NA	NA	ERBB receptor feedback inhibitor 1 [Source:MGI Symbol;Acc:MGI:1921405]	protein_coding;processed_transcript	127.069	168.005	110.618	82.5699	82.8015	79.3346	1.65787	0.729335	0.00139501	0.0918466	up	no
ENSMUSG00000029171	Pgm2	ENSMUST00000087324;ENSMUST00000199093;ENSMUST00000129152;ENSMUST00000197577	GO:0000287(magnesium ion binding);GO:0004614(phosphoglucomutase activity);GO:0005737(cytoplasm);GO:0005975(carbohydrate metabolic process);GO:0006006(glucose metabolic process);GO:0008973(phosphopentomutase activity);GO:0016853(isomerase activity);GO:0016868(intramolecular transferase activity, phosphotransferases);GO:0046386(deoxyribose phosphate catabolic process);GO:0046872(metal ion binding);…	00010(Glycolysis / Gluconeogenesis);00030(Pentose phosphate pathway);00052(Galactose metabolism);00230(Purine metabolism);00500(Starch and sucrose metabolism);00520(Amino sugar and nucleotide sugar metabolism);00520(Amino sugar and nucleotide sugar metabolism)	K15779	5.4.2.7;EC:5.4.2.2	phosphoglucomutase 2 [Source:MGI Symbol;Acc:MGI:97564]	protein_coding;nonsense_mediated_decay;retained_intron	7.55928	6.59087	4.28035	4.07532	3.20493	2.46366	1.89149	0.919522	0.00140325	0.0921988	up	no
ENSMUSG00000044313	Mab21l3	ENSMUST00000061831	GO:0003674(molecular_function);GO:0005575(cellular_component);GO:0008150(biological_process)	NA	NA	NA	mab-21-like 3 [Source:MGI Symbol;Acc:MGI:2446273]	protein_coding	2.49951	2.71328	2.24936	1.90658	0.710092	0.614964	2.3091	1.20733	0.00140732	0.0922763	up	no
ENSMUSG00000050578	Mmp13	ENSMUST00000015394	GO:0001958(endochondral ossification);GO:0001968(fibronectin binding);GO:0003417(growth plate cartilage development);GO:0004175(endopeptidase activity);GO:0004222(metalloendopeptidase activity);GO:0005509(calcium ion binding);GO:0005518(collagen binding);GO:0005576(extracellular region);GO:0005615(extracellular space);GO:0005764(lysosome);GO:0005794(Golgi apparatus);GO:0006508(proteolysis);GO:000…	04657(IL-17 signaling pathway);04926(Relaxin signaling pathway);04928(Parathyroid hormone synthesis, secretion and action)	K07994	EC:3.4.24.-	matrix metallopeptidase 13 [Source:MGI Symbol;Acc:MGI:1340026]	protein_coding	0.118493	0.071153	0.281125	0.630105	0.324849	1.06967	0.232523	-2.10455	0.00142901	0.0935062	down	no
ENSMUSG00000065097	Snora16a	ENSMUST00000083163	NA	NA	NA	NA	small nucleolar RNA, H/ACA box 16A [Source:MGI Symbol;Acc:MGI:4361141]	snoRNA	0.203437	0.188242	0.195891	5.90212	0.123447	5.26869	0.0520238	-4.26469	0.00143921	0.0939813	down	no
ENSMUSG00000020638	Cmpk2	ENSMUST00000020969;ENSMUST00000221826;ENSMUST00000221060	GO:0000166(nucleotide binding);GO:0004127(cytidylate kinase activity);GO:0004550(nucleoside diphosphate kinase activity);GO:0004798(thymidylate kinase activity);GO:0005524(ATP binding);GO:0005737(cytoplasm);GO:0005739(mitochondrion);GO:0006165(nucleoside diphosphate phosphorylation);GO:0006221(pyrimidine nucleotide biosynthetic process);GO:0006227(dUDP biosynthetic process);GO:0006233(dTDP biosyn…	00240(Pyrimidine metabolism);00240(Pyrimidine metabolism)	K13809	EC:2.7.4.14	cytidine monophosphate (UMP-CMP) kinase 2, mitochondrial [Source:MGI Symbol;Acc:MGI:99830]	protein_coding;retained_intron	1.2392	1.06221	2.33573	2.54004	3.83703	4.26682	0.435662	-1.19872	0.00144225	0.0939874	down	no
ENSMUSG00000113642	Gm49329	ENSMUST00000221149;ENSMUST00000222523	NA	NA	NA	NA	predicted gene, 49329 [Source:MGI Symbol;Acc:MGI:6121514]	processed_transcript	1.00088	0.872409	0.730045	0.429561	0.239986	0.168496	3.10645	1.63527	0.00145512	0.0944027	up	no
ENSMUSG00000034738	Nostrin	ENSMUST00000041865;ENSMUST00000141276	GO:0003677(DNA binding);GO:0005515(protein binding);GO:0005634(nucleus);GO:0005737(cytoplasm);GO:0005856(cytoskeleton);GO:0005886(plasma membrane);GO:0006897(endocytosis);GO:0016020(membrane);GO:0031410(cytoplasmic vesicle);GO:0045892(negative regulation of transcription, DNA-templated);GO:0045892(negative regulation of transcription, DNA-templated)	NA	K20126	NA	nitric oxide synthase trafficker [Source:MGI Symbol;Acc:MGI:3606242]	protein_coding;processed_transcript	4.26871	3.99808	2.88444	2.69825	1.23662	1.43422	2.07693	1.05445	0.00145588	0.0944027	up	no
ENSMUSG00000082361	Btc	ENSMUST00000121044;ENSMUST00000201090;ENSMUST00000201252	GO:0005154(epidermal growth factor receptor binding);GO:0005576(extracellular region);GO:0005615(extracellular space);GO:0005886(plasma membrane);GO:0007173(epidermal growth factor receptor signaling pathway);GO:0008083(growth factor activity);GO:0008284(positive regulation of cell population proliferation);GO:0016020(membrane);GO:0016021(integral component of membrane);GO:0035810(positive regula…	04012(ErbB signaling pathway);04012(ErbB signaling pathway)	K09783	NA	betacellulin, epidermal growth factor family member [Source:MGI Symbol;Acc:MGI:99439]	protein_coding;processed_transcript;retained_intron	0.762064	1.46786	1.77798	2.45718	2.69868	4.24811	0.426192	-1.23042	0.00145749	0.0944027	down	no
ENSMUSG00000081957	Ak3l2-ps	ENSMUST00000120282	NA	NA	NA	NA	adenylate kinase 3-like 2, pseudogene [Source:MGI Symbol;Acc:MGI:3574349]	processed_pseudogene	0.872021	1.37508	1.32499	3.23952	5.83197	2.03621	0.321587	-1.63672	0.00148466	0.095968	down	no
ENSMUSG00000038092	Hsd3b5	ENSMUST00000044094	GO:0000253(3-keto sterol reductase activity);GO:0003854(3-beta-hydroxy-delta5-steroid dehydrogenase activity);GO:0005496(steroid binding);GO:0005737(cytoplasm);GO:0005739(mitochondrion);GO:0005743(mitochondrial inner membrane);GO:0005783(endoplasmic reticulum);GO:0005789(endoplasmic reticulum membrane);GO:0006629(lipid metabolic process);GO:0006694(steroid biosynthetic process);GO:0008202(steroid…	00140(Steroid hormone biosynthesis);04913(Ovarian steroidogenesis);04925(Aldosterone synthesis and secretion);04927(Cortisol synthesis and secretion);04934(Cushing syndrome)	K00070	5.3.3.1;EC:1.1.1.145	hydroxy-delta-5-steroid dehydrogenase, 3 beta- and steroid delta-isomerase 5 [Source:MGI Symbol;Acc:MGI:104645]	protein_coding	0.2189	0.216958	0.37308	1.28221	0.736084	0.677938	0.300025	-1.73685	0.00148784	0.0959789	down	no
ENSMUSG00000008140	Emc10	ENSMUST00000239015;ENSMUST00000118515;ENSMUST00000150342;ENSMUST00000138328;ENSMUST00000123928;ENSMUST00000147102;ENSMUST00000118808	GO:0001525(angiogenesis);GO:0001938(positive regulation of endothelial cell proliferation);GO:0003674(molecular_function);GO:0005576(extracellular region);GO:0010595(positive regulation of endothelial cell migration);GO:0016020(membrane);GO:0016021(integral component of membrane);GO:0045766(positive regulation of angiogenesis);GO:0072546(ER membrane protein complex);GO:1900745(positive regulation…	NA	NA	NA	ER membrane protein complex subunit 10 [Source:MGI Symbol;Acc:MGI:1916933]	protein_coding;retained_intron	7.80906	6.20393	7.60384	13.3857	15.458	9.63671	0.561761	-0.831972	0.00149819	0.0964521	down	no
ENSMUSG00000024165	Jpt2	ENSMUST00000024981;ENSMUST00000233481;ENSMUST00000233067;ENSMUST00000233316	GO:0005634(nucleus);GO:0005737(cytoplasm);GO:0005829(cytosol);GO:0005886(plasma membrane);GO:0005886(plasma membrane)	NA	NA	NA	Jupiter microtubule associated homolog 2 [Source:MGI Symbol;Acc:MGI:1196260]	protein_coding;processed_transcript;nonsense_mediated_decay;retained_intron	2.43988	1.53295	1.64791	3.08293	3.64516	3.69991	0.539005	-0.89163	0.00152443	0.0979437	down	no
ENSMUSG00000026305	Lrrfip1	ENSMUST00000068167;ENSMUST00000097649;ENSMUST00000068116;ENSMUST00000187375;ENSMUST00000097650;ENSMUST00000187532;ENSMUST00000185531;ENSMUST00000189505;ENSMUST00000188094;ENSMUST00000188708;ENSMUST00000186762	GO:0000122(negative regulation of transcription by RNA polymerase II);GO:0000978(RNA polymerase II cis-regulatory region sequence-specific DNA binding);GO:0001227(DNA-binding transcription repressor activity, RNA polymerase II-specific);GO:0003677(DNA binding);GO:0005515(protein binding);GO:0005634(nucleus);GO:0005737(cytoplasm);GO:0005829(cytosol);GO:0005886(plasma membrane);GO:0006355(regulatio…	NA	NA	NA	leucine rich repeat (in FLII) interacting protein 1 [Source:MGI Symbol;Acc:MGI:1342770]	protein_coding;processed_transcript;retained_intron	9.98143	9.39916	7.27635	7.03136	4.22854	4.62124	1.67853	0.747197	0.001538	0.098617	up	no
ENSMUSG00000059195	Gm12715	ENSMUST00000121430	NA	NA	NA	NA	predicted gene 12715 [Source:MGI Symbol;Acc:MGI:3650759]	processed_pseudogene	4.30919	4.67955	3.04485	4.82049	6.9373	29.4754	0.291842	-1.77674	0.00154425	0.0986905	down	no
ENSMUSG00000028838	Extl1	ENSMUST00000030643	GO:0005783(endoplasmic reticulum);GO:0005789(endoplasmic reticulum membrane);GO:0005794(Golgi apparatus);GO:0006486(protein glycosylation);GO:0008375(acetylglucosaminyltransferase activity);GO:0015020(glucuronosyltransferase activity);GO:0016020(membrane);GO:0016021(integral component of membrane);GO:0016740(transferase activity);GO:0016757(transferase activity, transferring glycosyl groups);GO:0…	00534(Glycosaminoglycan biosynthesis - heparan sulfate / heparin)	K02368	EC:2.4.1.224	exostosin-like glycosyltransferase 1 [Source:MGI Symbol;Acc:MGI:1888742]	protein_coding	0.789149	4.92814	0.990054	0.675405	0.673489	0.571294	3.49306	1.80449	0.00154532	0.0986905	up	no
ENSMUSG00000044337	Ackr3	ENSMUST00000065587;ENSMUST00000159654	GO:0001525(angiogenesis);GO:0001570(vasculogenesis);GO:0004930(G protein-coupled receptor activity);GO:0005044(scavenger receptor activity);GO:0005634(nucleus);GO:0005737(cytoplasm);GO:0005768(endosome);GO:0005769(early endosome);GO:0005886(plasma membrane);GO:0005905(clathrin-coated pit);GO:0006935(chemotaxis);GO:0006955(immune response);GO:0007155(cell adhesion);GO:0007165(signal transduction);…	04060(Cytokine-cytokine receptor interaction);04060(Cytokine-cytokine receptor interaction)	K04304	NA	atypical chemokine receptor 3 [Source:MGI Symbol;Acc:MGI:109562]	protein_coding	8.24788	6.65347	12.5002	14.1473	22.1254	18.5151	0.500141	-0.999594	0.00155446	0.0990758	down	no
ENSMUSG00000107495	Gm44215	ENSMUST00000204910	NA	NA	NA	NA	predicted gene, 44215 [Source:MGI Symbol;Acc:MGI:5690607]	TEC	0	0.0035	0.005269	0.033937	0.324249	0.031438	0.0225063	-5.47353	0.00159094	0.101199	down	no
ENSMUSG00000049892	Rasd1	ENSMUST00000062405	GO:0000166(nucleotide binding);GO:0003924(GTPase activity);GO:0005515(protein binding);GO:0005525(GTP binding);GO:0005634(nucleus);GO:0005737(cytoplasm);GO:0005886(plasma membrane);GO:0007165(signal transduction);GO:0007263(nitric oxide mediated signal transduction);GO:0016020(membrane);GO:0016529(sarcoplasmic reticulum);GO:0045892(negative regulation of transcription, DNA-templated);GO:0048471(p…	04713(Circadian entrainment);04934(Cushing syndrome)	K07843	NA	RAS, dexamethasone-induced 1 [Source:MGI Symbol;Acc:MGI:1270848]	protein_coding	17.0657	18.4452	7.00551	9.96063	3.27003	3.00488	2.61873	1.38887	0.00160133	0.101657	up	no
ENSMUSG00000079029	Gm5662	ENSMUST00000101168	GO:0003674(molecular_function);GO:0003723(RNA binding);GO:0003743(translation initiation factor activity);GO:0005575(cellular_component);GO:0006412(translation);GO:0006413(translational initiation);GO:0008150(biological_process)	NA	NA	NA	predicted gene 5662 [Source:MGI Symbol;Acc:MGI:3648257]	protein_coding	0.493426	0.137648	0.124998	0.200245	2.25306	1.73604	0.180475	-2.47013	0.00160682	0.101804	down	no
ENSMUSG00000086474	9130204K15Rik	ENSMUST00000150312;ENSMUST00000131441	NA	NA	NA	NA	RIKEN cDNA 9130204K15 gene [Source:MGI Symbol;Acc:MGI:2441733]	lincRNA	0.0630716	0	0	1.00927	0.123072	0.198013	0.0474096	-4.39868	0.00162061	0.102199	down	no
ENSMUSG00000030793	Pycard	ENSMUST00000033056;ENSMUST00000205594	GO:0000139(Golgi membrane);GO:0001773(myeloid dendritic cell activation);GO:0002020(protease binding);GO:0002218(activation of innate immune response);GO:0002230(positive regulation of defense response to virus by host);GO:0002277(myeloid dendritic cell activation involved in immune response);GO:0002376(immune system process);GO:0002588(positive regulation of antigen processing and presentation o…	04217(Necroptosis);04621(NOD-like receptor signaling pathway);04623(Cytosolic DNA-sensing pathway);04625(C-type lectin receptor signaling pathway);05132(Salmonella infection);05133(Pertussis);05134(Legionellosis);05164(Influenza A);05164(Influenza A)	K12799	NA	PYD and CARD domain containing [Source:MGI Symbol;Acc:MGI:1931465]	protein_coding	5.82019	2.26968	3.17646	1.98953	1.53053	1.79422	2.12001	1.08407	0.00162199	0.102199	up	no
ENSMUSG00000024921	Smarca2	ENSMUST00000176769;ENSMUST00000208589;ENSMUST00000175842;ENSMUST00000208027;ENSMUST00000208378;ENSMUST00000176494;ENSMUST00000208984;ENSMUST00000176731;ENSMUST00000207812;ENSMUST00000025862;ENSMUST00000175791;ENSMUST00000207175;ENSMUST00000175953;ENSMUST00000207054;ENSMUST00000207535;ENSMUST00000176030;ENSMUST00000207944;ENSMUST00000099537;ENSMUST00000207118;ENSMUST00000177484;ENSMUST00000177116;…	GO:0000166(nucleotide binding);GO:0000790(nuclear chromatin);GO:0000976(transcription regulatory region sequence-specific DNA binding);GO:0003682(chromatin binding);GO:0003713(transcription coactivator activity);GO:0004386(helicase activity);GO:0005515(protein binding);GO:0005524(ATP binding);GO:0005634(nucleus);GO:0005654(nucleoplasm);GO:0006338(chromatin remodeling);GO:0006355(regulation of tra…	04714(Thermogenesis);05225(Hepatocellular carcinoma);05225(Hepatocellular carcinoma)	K11647	EC:3.6.4.-	SWI/SNF related, matrix associated, actin dependent regulator of chromatin, subfamily a, member 2 [Source:MGI Symbol;Acc:MGI:99603]	protein_coding;retained_intron;processed_transcript;nonsense_mediated_decay	3.11627	2.88384	3.70226	5.83994	5.93524	4.38147	0.600519	-0.735719	0.00162267	0.102199	down	no
ENSMUSG00000090958	Lrrc32	ENSMUST00000205937;ENSMUST00000165205;ENSMUST00000205956	GO:0005515(protein binding);GO:0005615(extracellular space);GO:0005654(nucleoplasm);GO:0005886(plasma membrane);GO:0007179(transforming growth factor beta receptor signaling pathway);GO:0009986(cell surface);GO:0010628(positive regulation of gene expression);GO:0016020(membrane);GO:0016021(integral component of membrane);GO:0019838(growth factor binding);GO:0031012(extracellular matrix);GO:004600…	NA	NA	NA	leucine rich repeat containing 32 [Source:MGI Symbol;Acc:MGI:93882]	protein_coding	9.95479	4.61388	6.65842	4.62091	3.34397	1.69689	2.19702	1.13555	0.00166136	0.10443	up	no
ENSMUSG00000029482	Aacs	ENSMUST00000031445;ENSMUST00000144361;ENSMUST00000131355;ENSMUST00000200286;ENSMUST00000199978;ENSMUST00000196556	GO:0000166(nucleotide binding);GO:0001889(liver development);GO:0003824(catalytic activity);GO:0005524(ATP binding);GO:0005737(cytoplasm);GO:0005829(cytosol);GO:0006629(lipid metabolic process);GO:0006631(fatty acid metabolic process);GO:0007584(response to nutrient);GO:0010243(response to organonitrogen compound);GO:0014070(response to organic cyclic compound);GO:0014074(response to purine-conta…	00280(Valine, leucine and isoleucine degradation);00650(Butanoate metabolism);00650(Butanoate metabolism)	K01907	EC:6.2.1.16	acetoacetyl-CoA synthetase [Source:MGI Symbol;Acc:MGI:1926144]	protein_coding;retained_intron;processed_transcript	12.913	11.5054	20.5998	20.6079	52.5852	29.7503	0.437311	-1.19327	0.0016914	0.10611	down	no
ENSMUSG00000024235	Map3k8	ENSMUST00000025078;ENSMUST00000173708;ENSMUST00000105472;ENSMUST00000172805	GO:0000165(MAPK cascade);GO:0000166(nucleotide binding);GO:0000186(activation of MAPKK activity);GO:0000287(magnesium ion binding);GO:0002376(immune system process);GO:0004672(protein kinase activity);GO:0004674(protein serine/threonine kinase activity);GO:0004709(MAP kinase kinase kinase activity);GO:0005524(ATP binding);GO:0005737(cytoplasm);GO:0005829(cytosol);GO:0006468(protein phosphorylatio…	04010(MAPK signaling pathway);04620(Toll-like receptor signaling pathway);04660(T cell receptor signaling pathway);04668(TNF signaling pathway);04668(TNF signaling pathway)	K04415	EC:2.7.11.25	mitogen-activated protein kinase kinase kinase 8 [Source:MGI Symbol;Acc:MGI:1346878]	protein_coding;retained_intron;processed_transcript	2.99101	1.9172	0.834757	1.17233	0.404124	0.483456	2.78797	1.47921	0.00170355	0.106662	up	no
ENSMUSG00000000308	Ckmt1	ENSMUST00000000317;ENSMUST00000128612;ENSMUST00000150271;ENSMUST00000153040;ENSMUST00000125812;ENSMUST00000129130;ENSMUST00000145380;ENSMUST00000126130;ENSMUST00000078222	GO:0000166(nucleotide binding);GO:0003824(catalytic activity);GO:0004111(creatine kinase activity);GO:0005515(protein binding);GO:0005524(ATP binding);GO:0005739(mitochondrion);GO:0005743(mitochondrial inner membrane);GO:0016020(membrane);GO:0016301(kinase activity);GO:0016310(phosphorylation);GO:0016740(transferase activity);GO:0016772(transferase activity, transferring phosphorus-containing gro…	00330(Arginine and proline metabolism);00330(Arginine and proline metabolism)	K00933	EC:2.7.3.2	creatine kinase, mitochondrial 1, ubiquitous [Source:MGI Symbol;Acc:MGI:99441]	protein_coding;nonsense_mediated_decay;retained_intron	33.3459	28.0716	25.4264	22.1389	14.2616	17.9676	1.59733	0.675666	0.00171871	0.107183	up	no
ENSMUSG00000037580	Gch1	ENSMUST00000089959;ENSMUST00000227883	GO:0000166(nucleotide binding);GO:0003824(catalytic activity);GO:0003924(GTPase activity);GO:0003934(GTP cyclohydrolase I activity);GO:0005509(calcium ion binding);GO:0005525(GTP binding);GO:0005634(nucleus);GO:0005654(nucleoplasm);GO:0005737(cytoplasm);GO:0005829(cytosol);GO:0006729(tetrahydrobiopterin biosynthetic process);GO:0008152(metabolic process);GO:0008217(regulation of blood pressure);G…	00790(Folate biosynthesis);00790(Folate biosynthesis)	K01495	EC:3.5.4.16	GTP cyclohydrolase 1 [Source:MGI Symbol;Acc:MGI:95675]	protein_coding;retained_intron	0.954143	0.73583	0.316971	0.287816	0.27573	0.223972	2.54844	1.34962	0.00171944	0.107183	up	no
ENSMUSG00000003863	Ppfia3	ENSMUST00000210479;ENSMUST00000210586;ENSMUST00000003961;ENSMUST00000210248;ENSMUST00000211098;ENSMUST00000209424;ENSMUST00000211067	GO:0001669(acrosomal vesicle);GO:0003674(molecular_function);GO:0005515(protein binding);GO:0005737(cytoplasm);GO:0007269(neurotransmitter secretion);GO:0031410(cytoplasmic vesicle);GO:0045202(synapse);GO:0048172(regulation of short-term neuronal synaptic plasticity);GO:0048786(presynaptic active zone);GO:0050808(synapse organization);GO:0098875(epididymosome);GO:0098875(epididymosome)	NA	NA	NA	protein tyrosine phosphatase, receptor type, f polypeptide (PTPRF), interacting protein (liprin), alpha 3 [Source:MGI Symbol;Acc:MGI:1924037]	processed_transcript;retained_intron;protein_coding	0.275364	0.38563	0.211416	0.167136	0.0383796	0.025477	3.77679	1.91716	0.00172193	0.107183	up	no
ENSMUSG00000115431	Gm3219	ENSMUST00000226608	NA	NA	NA	NA	predicted pseudogene 3219 [Source:MGI Symbol;Acc:MGI:3781398]	processed_pseudogene	41.0967	47.5173	19.3528	22.9615	9.36825	14.2161	2.31958	1.21386	0.00174247	0.10825	up	no
ENSMUSG00000025558	Dock9	ENSMUST00000100299;ENSMUST00000212181;ENSMUST00000040700;ENSMUST00000211907;ENSMUST00000212416;ENSMUST00000238406;ENSMUST00000212719;ENSMUST00000239077;ENSMUST00000211993;ENSMUST00000212371;ENSMUST00000211803;ENSMUST00000212376	GO:0005085(guanyl-nucleotide exchange factor activity);GO:0007264(small GTPase mediated signal transduction);GO:0007264(small GTPase mediated signal transduction)	NA	K21853	NA	dedicator of cytokinesis 9 [Source:MGI Symbol;Acc:MGI:106321]	protein_coding;retained_intron;nonsense_mediated_decay;processed_transcript	3.4565	3.38486	3.76585	5.70133	4.90668	5.96311	0.640101	-0.643628	0.0017506	0.108274	down	no
ENSMUSG00000051262	Nat8f3	ENSMUST00000050780;ENSMUST00000201219;ENSMUST00000168531	GO:0008080(N-acetyltransferase activity);GO:0016020(membrane);GO:0016021(integral component of membrane);GO:0016021(integral component of membrane)	NA	NA	NA	N-acetyltransferase 8 (GCN5-related) family member 3 [Source:MGI Symbol;Acc:MGI:2136449]	protein_coding;processed_transcript	4.11122	3.69397	10.271	13.7128	16.0168	12.1722	0.431394	-1.21292	0.00175189	0.108274	down	no
ENSMUSG00000092686	Gm25745	ENSMUST00000174945	NA	NA	NA	NA	predicted gene, 25745 [Source:MGI Symbol;Acc:MGI:5455522]	miRNA	16.9331	17.1559	17.0498	28.9719	40.8161	33.1094	0.49699	-1.00871	0.00175302	0.108274	down	no
ENSMUSG00000026483	Fam129a	ENSMUST00000148810;ENSMUST00000111875;ENSMUST00000134499;ENSMUST00000097541	GO:0001933(negative regulation of protein phosphorylation);GO:0001934(positive regulation of protein phosphorylation);GO:0003674(molecular_function);GO:0005737(cytoplasm);GO:0005829(cytosol);GO:0005886(plasma membrane);GO:0006417(regulation of translation);GO:0016020(membrane);GO:0034976(response to endoplasmic reticulum stress);GO:0045727(positive regulation of translation);GO:0045727(positive r…	NA	NA	NA	family with sequence similarity 129, member A [Source:MGI Symbol;Acc:MGI:2137237]	protein_coding;nonsense_mediated_decay	8.7748	10.3321	6.02477	5.32288	4.60983	4.76876	1.70947	0.773548	0.00177961	0.109703	up	no
ENSMUSG00000073867	AA474408	ENSMUST00000098110	NA	NA	NA	NA	expressed sequence AA474408 [Source:MGI Symbol;Acc:MGI:3034216]	TEC	0.449566	0.639592	0.294549	0.389152	2.042	2.59586	0.275254	-1.86116	0.00179286	0.110205	down	no
ENSMUSG00000029866	Kel	ENSMUST00000031899;ENSMUST00000153760	GO:0004175(endopeptidase activity);GO:0004222(metalloendopeptidase activity);GO:0005654(nucleoplasm);GO:0005829(cytosol);GO:0005886(plasma membrane);GO:0006508(proteolysis);GO:0006874(cellular calcium ion homeostasis);GO:0008233(peptidase activity);GO:0008237(metallopeptidase activity);GO:0008361(regulation of cell size);GO:0010961(cellular magnesium ion homeostasis);GO:0016020(membrane);GO:00160…	NA	K06577	EC:3.4.24.-	Kell blood group [Source:MGI Symbol;Acc:MGI:1346053]	protein_coding;retained_intron	0.429869	0.267608	0.121716	0.0683622	0.0274422	0.0526173	5.51936	2.4645	0.00179582	0.110205	up	no
ENSMUSG00000026405	C4bp	ENSMUST00000027657	GO:0002376(immune system process);GO:0005515(protein binding);GO:0005576(extracellular region);GO:0006958(complement activation, classical pathway);GO:0045087(innate immune response)	04610(Complement and coagulation cascades);05133(Pertussis)	K04002	NA	complement component 4 binding protein [Source:MGI Symbol;Acc:MGI:88229]	protein_coding	0.0188519	0.0168891	0.0420237	0	0	0	259.216	8.01801	0.0017981	0.110205	up	no
ENSMUSG00000032060	Cryab	ENSMUST00000216755;ENSMUST00000034562;ENSMUST00000214609;ENSMUST00000216393;ENSMUST00000214962;ENSMUST00000217475	GO:0001540(amyloid-beta binding);GO:0001666(response to hypoxia);GO:0002088(lens development in camera-type eye);GO:0005198(structural molecule activity);GO:0005212(structural constituent of eye lens);GO:0005515(protein binding);GO:0005634(nucleus);GO:0005737(cytoplasm);GO:0005739(mitochondrion);GO:0005794(Golgi apparatus);GO:0005829(cytosol);GO:0005886(plasma membrane);GO:0006457(protein folding…	04141(Protein processing in endoplasmic reticulum);04213(Longevity regulating pathway - multiple species);04213(Longevity regulating pathway - multiple species)	K09542	NA	crystallin, alpha B [Source:MGI Symbol;Acc:MGI:88516]	protein_coding;retained_intron	61.0246	45.7636	43.36	78.5459	82.7165	86.0155	0.607204	-0.719746	0.00184693	0.112981	down	no
ENSMUSG00000090704	Trp53-ps	ENSMUST00000166597	NA	NA	NA	NA	transformation related protein 53, pseudogene [Source:MGI Symbol;Acc:MGI:98835]	processed_pseudogene	0.61155	0.375635	0.80464	0.131931	0.153747	0.08054	4.89278	2.29066	0.00186043	0.113589	up	no
ENSMUSG00000102389	D630023O14Rik	ENSMUST00000191913	NA	NA	NA	NA	RIKEN cDNA D630023O14 gene [Source:MGI Symbol;Acc:MGI:2444249]	TEC	1.85986	1.51643	1.53772	1.19196	0.530206	0.683134	2.04299	1.03069	0.00187489	0.114061	up	no
ENSMUSG00000081459	Llph-ps1	ENSMUST00000121281	NA	NA	NA	NA	LLP homolog, pseudogene 1 [Source:MGI Symbol;Acc:MGI:3649506]	processed_pseudogene	0	0	0	0.757696	0.494118	0.186642	0.000208557	-12.2273	0.00187529	0.114061	down	no
ENSMUSG00000037005	Xpnpep2	ENSMUST00000077775;ENSMUST00000114998;ENSMUST00000115000	GO:0004177(aminopeptidase activity);GO:0005886(plasma membrane);GO:0006508(proteolysis);GO:0008150(biological_process);GO:0008233(peptidase activity);GO:0016020(membrane);GO:0016787(hydrolase activity);GO:0031225(anchored component of membrane);GO:0046872(metal ion binding);GO:0070006(metalloaminopeptidase activity);GO:0070062(extracellular exosome);GO:0070062(extracellular exosome)	04974(Protein digestion and absorption);04974(Protein digestion and absorption)	K14208	EC:3.4.11.9	X-prolyl aminopeptidase (aminopeptidase P) 2, membrane-bound [Source:MGI Symbol;Acc:MGI:2180001]	protein_coding	0.747947	1.19301	0.587289	0.501781	0.294023	0.323857	2.25804	1.17507	0.0018819	0.114132	up	no
ENSMUSG00000101970	1810026B05Rik	ENSMUST00000189960;ENSMUST00000184855;ENSMUST00000184554;ENSMUST00000187421;ENSMUST00000184587;ENSMUST00000184655;ENSMUST00000183916	NA	NA	NA	NA	RIKEN cDNA 1810026B05 gene [Source:MGI Symbol;Acc:MGI:1916420]	retained_intron;lincRNA	3.59981	2.76857	3.16492	2.55736	1.57142	1.63656	1.65355	0.725569	0.00188426	0.114132	up	no
ENSMUSG00000055013	Agap1	ENSMUST00000190096;ENSMUST00000027521;ENSMUST00000212924;ENSMUST00000185417;ENSMUST00000074945	GO:0000166(nucleotide binding);GO:0003924(GTPase activity);GO:0005096(GTPase activator activity);GO:0005515(protein binding);GO:0005525(GTP binding);GO:0005543(phospholipid binding);GO:0005634(nucleus);GO:0005737(cytoplasm);GO:0005829(cytosol);GO:0007165(signal transduction);GO:0015031(protein transport);GO:0016020(membrane);GO:0043547(positive regulation of GTPase activity);GO:0046872(metal ion …	04144(Endocytosis);04144(Endocytosis)	K12491	NA	ArfGAP with GTPase domain, ankyrin repeat and PH domain 1 [Source:MGI Symbol;Acc:MGI:2653690]	protein_coding;retained_intron	2.90832	3.73432	3.58032	1.58961	2.32964	1.92193	1.75015	0.807479	0.00188719	0.114132	up	no
ENSMUSG00000021250	Fos	ENSMUST00000136122;ENSMUST00000021674;ENSMUST00000134311	GO:0000976(transcription regulatory region sequence-specific DNA binding);GO:0000978(RNA polymerase II cis-regulatory region sequence-specific DNA binding);GO:0000979(RNA polymerase II core promoter sequence-specific DNA binding);GO:0000981(DNA-binding transcription factor activity, RNA polymerase II-specific);GO:0001102(RNA polymerase II activating transcription factor binding);GO:0001228(DNA-bi…	01522(Endocrine resistance);04010(MAPK signaling pathway);04024(cAMP signaling pathway);04210(Apoptosis);04380(Osteoclast differentiation);04620(Toll-like receptor signaling pathway);04657(IL-17 signaling pathway);04658(Th1 and Th2 cell differentiation);04659(Th17 cell differentiation);04660(T cell receptor signaling pathway);04662(B cell receptor signaling pathway);04668(TNF signaling pathway);0…	K04379	NA	FBJ osteosarcoma oncogene [Source:MGI Symbol;Acc:MGI:95574]	processed_transcript;protein_coding	14.409	7.65282	1.99584	4.01678	0.98649	2.20969	3.33535	1.73784	0.00190587	0.115044	up	no
ENSMUSG00000097621	Gm26562	ENSMUST00000181113	NA	NA	NA	NA	predicted gene, 26562 [Source:MGI Symbol;Acc:MGI:5477056]	lincRNA	0.03156	0.102897	0.135654	0	0	0	900.37	9.81437	0.00192513	0.115808	up	no
ENSMUSG00000061898	Rbak	ENSMUST00000166382;ENSMUST00000165318;ENSMUST00000199880;ENSMUST00000049861	GO:0003676(nucleic acid binding);GO:0005634(nucleus);GO:0005654(nucleoplasm);GO:0006355(regulation of transcription, DNA-templated);GO:0046872(metal ion binding);GO:0046872(metal ion binding)	05168(Herpes simplex virus 1 infection);05168(Herpes simplex virus 1 infection)	K09228	NA	RB-associated KRAB zinc finger [Source:MGI Symbol;Acc:MGI:1927369]	retained_intron;protein_coding	4.77963	4.44325	5.04769	3.60226	2.85696	2.89413	1.52572	0.609486	0.00192578	0.115808	up	no
ENSMUSG00000023132	Gzma	ENSMUST00000224282	GO:0004252(serine-type endopeptidase activity);GO:0005576(extracellular region);GO:0005634(nucleus);GO:0006508(proteolysis);GO:0006915(apoptotic process);GO:0008233(peptidase activity);GO:0008236(serine-type peptidase activity);GO:0009617(response to bacterium);GO:0016787(hydrolase activity);GO:0019835(cytolysis);GO:0032078(negative regulation of endodeoxyribonuclease activity);GO:0042803(protein…	04080(Neuroactive ligand-receptor interaction)	K01352	EC:3.4.21.78	granzyme A [Source:MGI Symbol;Acc:MGI:109266]	protein_coding	0	0	0	0.248932	0.204618	0.0851253	0.000556922	-10.8102	0.00193052	0.115875	down	no
ENSMUSG00000022330	Osr2	ENSMUST00000228152;ENSMUST00000022952;ENSMUST00000226838;ENSMUST00000227655;ENSMUST00000228684	GO:0000122(negative regulation of transcription by RNA polymerase II);GO:0000977(RNA polymerase II regulatory region sequence-specific DNA binding);GO:0001228(DNA-binding transcription activator activity, RNA polymerase II-specific);GO:0001655(urogenital system development);GO:0001656(metanephros development);GO:0001823(mesonephros development);GO:0002062(chondrocyte differentiation);GO:0003676(n…	NA	K09215	NA	odd-skipped related 2 [Source:MGI Symbol;Acc:MGI:1930813]	protein_coding;processed_transcript;retained_intron	1.03036	1.6216	1.61186	3.45209	2.28317	2.54035	0.515227	-0.95672	0.00193456	0.115899	down	no
ENSMUSG00000024727	Trpm6	ENSMUST00000236199;ENSMUST00000040489;ENSMUST00000237623	GO:0000166(nucleotide binding);GO:0004674(protein serine/threonine kinase activity);GO:0005216(ion channel activity);GO:0005261(cation channel activity);GO:0005262(calcium channel activity);GO:0005524(ATP binding);GO:0005886(plasma membrane);GO:0006468(protein phosphorylation);GO:0006811(ion transport);GO:0006812(cation transport);GO:0006816(calcium ion transport);GO:0009636(response to toxic sub…	04978(Mineral absorption);04978(Mineral absorption)	K04981	EC:2.7.11.1	transient receptor potential cation channel, subfamily M, member 6 [Source:MGI Symbol;Acc:MGI:2675603]	nonsense_mediated_decay;protein_coding;retained_intron	4.36498	2.71835	2.44843	2.48125	0.955685	1.03389	2.13199	1.0922	0.00194857	0.116437	up	no
ENSMUSG00000096210	H1f0	ENSMUST00000180086	GO:0000122(negative regulation of transcription by RNA polymerase II);GO:0000786(nucleosome);GO:0000790(nuclear chromatin);GO:0003677(DNA binding);GO:0003680(AT DNA binding);GO:0003690(double-stranded DNA binding);GO:0005634(nucleus);GO:0005654(nucleoplasm);GO:0005694(chromosome);GO:0005719(nuclear euchromatin);GO:0005794(Golgi apparatus);GO:0006334(nucleosome assembly);GO:0006342(chromatin silen…	NA	K11275	NA	H1.0 linker histone [Source:MGI Symbol;Acc:MGI:95893]	protein_coding	129.075	121.155	94.174	94.6506	56.0117	52.2057	1.69767	0.763559	0.00195083	0.116437	up	no
ENSMUSG00000056608	Chd9	ENSMUST00000209474;ENSMUST00000209531;ENSMUST00000210947;ENSMUST00000211215;ENSMUST00000211795;ENSMUST00000211034;ENSMUST00000211552;ENSMUST00000211403;ENSMUST00000209203;ENSMUST00000048665;ENSMUST00000109614;ENSMUST00000210887;ENSMUST00000209341;ENSMUST00000209423	GO:0000166(nucleotide binding);GO:0003677(DNA binding);GO:0003678(DNA helicase activity);GO:0004386(helicase activity);GO:0005515(protein binding);GO:0005524(ATP binding);GO:0005634(nucleus);GO:0005737(cytoplasm);GO:0006325(chromatin organization);GO:0008150(biological_process);GO:0016787(hydrolase activity);GO:0016817(hydrolase activity, acting on acid anhydrides);GO:0032508(DNA duplex unwinding…	NA	K14438	EC:3.6.4.12	chromodomain helicase DNA binding protein 9 [Source:MGI Symbol;Acc:MGI:1924001]	processed_transcript;retained_intron;protein_coding;nonsense_mediated_decay	56.0825	69.9759	35.4193	25.7095	32.0768	29.1498	1.85743	0.893309	0.00195531	0.116487	up	no
ENSMUSG00000041995	Zbed3	ENSMUST00000221807;ENSMUST00000222456;ENSMUST00000045909	GO:0001933(negative regulation of protein phosphorylation);GO:0003677(DNA binding);GO:0005515(protein binding);GO:0005737(cytoplasm);GO:0005829(cytosol);GO:0016020(membrane);GO:0016055(Wnt signaling pathway);GO:0045944(positive regulation of transcription by RNA polymerase II);GO:0046872(metal ion binding);GO:0050821(protein stabilization);GO:0090263(positive regulation of canonical Wnt signaling…	NA	NA	NA	zinc finger, BED type containing 3 [Source:MGI Symbol;Acc:MGI:1919364]	protein_coding	4.79098	6.74298	10.966	14.455	13.6333	18.3794	0.484206	-1.04631	0.00197506	0.117218	down	no
ENSMUSG00000023984	Gm20517	ENSMUST00000132397;ENSMUST00000146105;ENSMUST00000130830	GO:0003712(transcription coregulator activity);GO:0003713(transcription coactivator activity);GO:0005634(nucleus);GO:0006357(regulation of transcription by RNA polymerase II);GO:0016592(mediator complex);GO:1903508(positive regulation of nucleic acid-templated transcription);GO:1903508(positive regulation of nucleic acid-templated transcription)	NA	NA	NA	predicted gene 20517 [Source:MGI Symbol;Acc:MGI:5141982]	nonsense_mediated_decay;retained_intron	0.769379	0.037026	0.0178163	0.0413939	0.0139775	0.0247626	10.2855	3.36255	0.00197604	0.117218	up	no
ENSMUSG00000023073	Slc10a2	ENSMUST00000023835	GO:0000502(proteasome complex);GO:0005634(nucleus);GO:0005902(microvillus);GO:0006811(ion transport);GO:0006814(sodium ion transport);GO:0008508(bile acid:sodium symporter activity);GO:0009617(response to bacterium);GO:0015293(symporter activity);GO:0015721(bile acid and bile salt transport);GO:0016020(membrane);GO:0016021(integral component of membrane);GO:0016324(apical plasma membrane);GO:0055…	04976(Bile secretion)	K14342	NA	solute carrier family 10, member 2 [Source:MGI Symbol;Acc:MGI:1201406]	protein_coding	8.3128	4.70108	11.1077	11.5754	23.1246	18.5878	0.452665	-1.14348	0.0019786	0.117218	down	no
ENSMUSG00000006574	Slc4a1	ENSMUST00000006749;ENSMUST00000149993	GO:0003779(actin binding);GO:0005452(inorganic anion exchanger activity);GO:0005515(protein binding);GO:0005886(plasma membrane);GO:0005887(integral component of plasma membrane);GO:0006811(ion transport);GO:0006820(anion transport);GO:0006821(chloride transport);GO:0007596(blood coagulation);GO:0008022(protein C-terminus binding);GO:0008509(anion transmembrane transporter activity);GO:0009898(cy…	04966(Collecting duct acid secretion);04966(Collecting duct acid secretion)	K06573	NA	solute carrier family 4 (anion exchanger), member 1 [Source:MGI Symbol;Acc:MGI:109393]	protein_coding;processed_transcript	4.27134	2.37945	4.50248	7.95907	5.84061	7.04437	0.535082	-0.902167	0.00201029	0.118875	down	no
ENSMUSG00000028410	Dnaja1	ENSMUST00000148976;ENSMUST00000164233;ENSMUST00000030118;ENSMUST00000149794;ENSMUST00000126020;ENSMUST00000139406;ENSMUST00000137246;ENSMUST00000129204;ENSMUST00000125442;ENSMUST00000137476	GO:0001664(G protein-coupled receptor binding);GO:0001671(ATPase activator activity);GO:0005515(protein binding);GO:0005524(ATP binding);GO:0005634(nucleus);GO:0005737(cytoplasm);GO:0005739(mitochondrion);GO:0005783(endoplasmic reticulum);GO:0005829(cytosol);GO:0006457(protein folding);GO:0007283(spermatogenesis);GO:0009408(response to heat);GO:0015630(microtubule cytoskeleton);GO:0016020(membran…	04141(Protein processing in endoplasmic reticulum);04141(Protein processing in endoplasmic reticulum)	K09502	NA	DnaJ heat shock protein family (Hsp40) member A1 [Source:MGI Symbol;Acc:MGI:1270129]	processed_transcript;protein_coding	20.2948	15.2144	14.649	20.1194	44.6109	37.5539	0.49038	-1.02803	0.00201443	0.1189	down	no
ENSMUSG00000027219	Slc28a2	ENSMUST00000110525;ENSMUST00000153848	GO:0001895(retina homeostasis);GO:0005326(neurotransmitter transmembrane transporter activity);GO:0005337(nucleoside transmembrane transporter activity);GO:0005345(purine nucleobase transmembrane transporter activity);GO:0005415(nucleoside:sodium symporter activity);GO:0005887(integral component of plasma membrane);GO:0006836(neurotransmitter transport);GO:0015211(purine nucleoside transmembrane …	NA	K11536	NA	solute carrier family 28 (sodium-coupled nucleoside transporter), member 2 [Source:MGI Symbol;Acc:MGI:1913105]	protein_coding;processed_transcript	0.0263816	0.0256678	0.0686265	0.859593	0.0550319	0.0997946	0.118961	-3.07144	0.00202702	0.119176	down	no
ENSMUSG00000040322	Slc25a24	ENSMUST00000029477	GO:0005347(ATP transmembrane transporter activity);GO:0005509(calcium ion binding);GO:0005739(mitochondrion);GO:0005743(mitochondrial inner membrane);GO:0006839(mitochondrial transport);GO:0010941(regulation of cell death);GO:0015867(ATP transport);GO:0016020(membrane);GO:0016021(integral component of membrane);GO:0034599(cellular response to oxidative stress);GO:0046872(metal ion binding);GO:005…	NA	K14684	NA	solute carrier family 25 (mitochondrial carrier, phosphate carrier), member 24 [Source:MGI Symbol;Acc:MGI:1917160]	protein_coding	3.2236	2.69213	1.93563	1.83234	1.26124	1.11154	1.8671	0.900798	0.00202946	0.119176	up	no
ENSMUSG00000002944	Cd36	ENSMUST00000169095;ENSMUST00000082367;ENSMUST00000165232;ENSMUST00000197574;ENSMUST00000170051;ENSMUST00000197890	GO:0000122(negative regulation of transcription by RNA polymerase II);GO:0001540(amyloid-beta binding);GO:0001676(long-chain fatty acid metabolic process);GO:0001954(positive regulation of cell-matrix adhesion);GO:0003085(negative regulation of systemic arterial blood pressure);GO:0005041(low-density lipoprotein particle receptor activity);GO:0005044(scavenger receptor activity);GO:0005324(long-c…	03320(PPAR signaling pathway);04145(Phagosome);04152(AMPK signaling pathway);04512(ECM-receptor interaction);04640(Hematopoietic cell lineage);04920(Adipocytokine signaling pathway);04931(Insulin resistance);04975(Fat digestion and absorption);04979(Cholesterol metabolism);05144(Malaria);05144(Malaria)	K06259	NA	CD36 molecule [Source:MGI Symbol;Acc:MGI:107899]	protein_coding	3.43277	2.16906	13.7479	34.3032	45.212	37.3029	0.16564	-2.59388	0.0020303	0.119176	down	no
ENSMUSG00000116908	Gm49599	ENSMUST00000135406	NA	NA	NA	NA	predicted gene, 49599 [Source:MGI Symbol;Acc:MGI:6215007]	TEC	0	0.366436	7.2e-05	0.000547	0.000876	0.000605	180.724	7.49764	0.00205005	0.120114	up	no
ENSMUSG00000033963	Fancd2os	ENSMUST00000125139;ENSMUST00000035870	NA	NA	NA	NA	Fancd2 opposite strand [Source:MGI Symbol;Acc:MGI:1918229]	nonsense_mediated_decay;protein_coding	0.0466786	0	0.127951	0.259429	0.443518	0.958578	0.105102	-3.25014	0.0020887	0.122155	down	no
ENSMUSG00000028341	Nr4a3	ENSMUST00000030025;ENSMUST00000133539	GO:0000122(negative regulation of transcription by RNA polymerase II);GO:0000977(RNA polymerase II regulatory region sequence-specific DNA binding);GO:0000978(RNA polymerase II cis-regulatory region sequence-specific DNA binding);GO:0001223(transcription coactivator binding);GO:0001228(DNA-binding transcription activator activity, RNA polymerase II-specific);GO:0001707(mesoderm formation);GO:0003…	05202(Transcriptional misregulation in cancer);05202(Transcriptional misregulation in cancer)	K08559	NA	nuclear receptor subfamily 4, group A, member 3 [Source:MGI Symbol;Acc:MGI:1352457]	protein_coding;processed_transcript	0.390048	0.576503	0.220334	0.222889	0.0597719	0.090964	3.17668	1.66752	0.00209803	0.122476	up	no
ENSMUSG00000040726	Hesx1	ENSMUST00000035433	GO:0000122(negative regulation of transcription by RNA polymerase II);GO:0000978(RNA polymerase II cis-regulatory region sequence-specific DNA binding);GO:0000981(DNA-binding transcription factor activity, RNA polymerase II-specific);GO:0001227(DNA-binding transcription repressor activity, RNA polymerase II-specific);GO:0003677(DNA binding);GO:0003682(chromatin binding);GO:0005515(protein binding…	04550(Signaling pathways regulating pluripotency of stem cells)	K09354	NA	homeobox gene expressed in ES cells [Source:MGI Symbol;Acc:MGI:96071]	protein_coding	5.41641	1.50609	0.278497	0.387886	0.123705	0.689123	5.99726	2.5843	0.00210401	0.122573	up	no
ENSMUSG00000085069	Prdm16os	ENSMUST00000136217	NA	NA	NA	NA	Prdm16 opposite strand transcript [Source:MGI Symbol;Acc:MGI:3651882]	antisense	2.88366	1.87019	3.01819	5.5138	3.92439	4.55452	0.555435	-0.848311	0.00210908	0.122573	down	no
ENSMUSG00000040280	Ndufa4l2	ENSMUST00000035735;ENSMUST00000218302;ENSMUST00000218492	GO:0004129(cytochrome-c oxidase activity);GO:0005751(mitochondrial respiratory chain complex IV);GO:0008150(biological_process);GO:0022900(electron transport chain);GO:1902600(proton transmembrane transport);GO:1902600(proton transmembrane transport)	00190(Oxidative phosphorylation);04714(Thermogenesis);04723(Retrograde endocannabinoid signaling);04932(Non-alcoholic fatty liver disease (NAFLD));05010(Alzheimer disease);05012(Parkinson disease);05016(Huntington disease);05016(Huntington disease)	K03948	NA	Ndufa4, mitochondrial complex associated like 2 [Source:MGI Symbol;Acc:MGI:3039567]	protein_coding;processed_transcript	2.74709	3.42928	3.69039	1.83399	1.45424	1.77937	1.94703	0.961274	0.00211121	0.122573	up	no
ENSMUSG00000107061	Gm19590	ENSMUST00000201551	NA	NA	NA	NA	predicted gene, 19590 [Source:MGI Symbol;Acc:MGI:5011775]	lincRNA	0.315489	0.065923	0.077053	0	0	0	1528.22	10.5776	0.00212088	0.12272	up	no
ENSMUSG00000027784	Ppm1l	ENSMUST00000029355;ENSMUST00000128637;ENSMUST00000193662	GO:0000165(MAPK cascade);GO:0003824(catalytic activity);GO:0004721(phosphoprotein phosphatase activity);GO:0004722(protein serine/threonine phosphatase activity);GO:0004724(magnesium-dependent protein serine/threonine phosphatase activity);GO:0005515(protein binding);GO:0006470(protein dephosphorylation);GO:0007178(transmembrane receptor protein serine/threonine kinase signaling pathway);GO:00160…	NA	K17506	EC:3.1.3.16	protein phosphatase 1 (formerly 2C)-like [Source:MGI Symbol;Acc:MGI:2139740]	protein_coding;retained_intron	1.22294	1.13196	1.23615	2.19564	1.7536	1.71843	0.633601	-0.658354	0.00212142	0.12272	down	no
ENSMUSG00000029781	Fkbp9	ENSMUST00000031795;ENSMUST00000147159	GO:0000413(protein peptidyl-prolyl isomerization);GO:0003755(peptidyl-prolyl cis-trans isomerase activity);GO:0005509(calcium ion binding);GO:0005783(endoplasmic reticulum);GO:0005788(endoplasmic reticulum lumen);GO:0006457(protein folding);GO:0016853(isomerase activity);GO:0046872(metal ion binding);GO:0046872(metal ion binding)	NA	K09575	EC:5.2.1.8	FK506 binding protein 9 [Source:MGI Symbol;Acc:MGI:1350921]	protein_coding;retained_intron	9.95372	10.5999	11.2519	18.5172	19.0598	13.9992	0.616673	-0.697423	0.0021269	0.122814	down	no
ENSMUSG00000026241	Nppc	ENSMUST00000027449	GO:0001503(ossification);GO:0001666(response to hypoxia);GO:0003418(growth plate cartilage chondrocyte differentiation);GO:0003419(growth plate cartilage chondrocyte proliferation);GO:0005102(signaling receptor binding);GO:0005179(hormone activity);GO:0005184(neuropeptide hormone activity);GO:0005576(extracellular region);GO:0005615(extracellular space);GO:0006182(cGMP biosynthetic process);GO:00…	04022(cGMP-PKG signaling pathway);04270(Vascular smooth muscle contraction);05418(Fluid shear stress and atherosclerosis)	K12336	NA	natriuretic peptide type C [Source:MGI Symbol;Acc:MGI:97369]	protein_coding	0.182638	0.268154	0.055625	0	0	0	1688.06	10.7211	0.00213325	0.122817	up	no
ENSMUSG00000038298	Pdzk1	ENSMUST00000128789;ENSMUST00000153256;ENSMUST00000058865;ENSMUST00000138014;ENSMUST00000107070	GO:0005124(scavenger receptor binding);GO:0005515(protein binding);GO:0005886(plasma membrane);GO:0005903(brush border);GO:0015879(carnitine transport);GO:0016324(apical plasma membrane);GO:0030165(PDZ domain binding);GO:0031528(microvillus membrane);GO:0032414(positive regulation of ion transmembrane transporter activity);GO:0044877(protein-containing complex binding);GO:0045121(membrane raft);G…	NA	NA	NA	PDZ domain containing 1 [Source:MGI Symbol;Acc:MGI:1928901]	protein_coding;nonsense_mediated_decay	88.1126	104.342	107.459	150.922	226.055	151.764	0.567221	-0.818017	0.00213465	0.122817	down	no
ENSMUSG00000020620	Abca8b	ENSMUST00000020948	GO:0000166(nucleotide binding);GO:0005319(lipid transporter activity);GO:0005524(ATP binding);GO:0005743(mitochondrial inner membrane);GO:0005886(plasma membrane);GO:0006869(lipid transport);GO:0016020(membrane);GO:0016021(integral component of membrane);GO:0016887(ATPase activity);GO:0042626(ATPase-coupled transmembrane transporter activity);GO:0043231(intracellular membrane-bounded organelle);G…	02010(ABC transporters)	K05650	NA	ATP-binding cassette, sub-family A (ABC1), member 8b [Source:MGI Symbol;Acc:MGI:1351668]	protein_coding	0.61761	1.10496	0.669711	0.514549	0.341953	0.207575	2.24822	1.16878	0.0021397	0.122887	up	no
ENSMUSG00000014329	Bicc1	ENSMUST00000143791;ENSMUST00000014473;ENSMUST00000144740;ENSMUST00000131445	GO:0001822(kidney development);GO:0003676(nucleic acid binding);GO:0003723(RNA binding);GO:0005515(protein binding);GO:0005737(cytoplasm);GO:0007275(multicellular organism development);GO:0007368(determination of left/right symmetry);GO:0007507(heart development);GO:0090090(negative regulation of canonical Wnt signaling pathway);GO:0090090(negative regulation of canonical Wnt signaling pathway)	NA	K18756	NA	BicC family RNA binding protein 1 [Source:MGI Symbol;Acc:MGI:1933388]	protein_coding;retained_intron	4.81134	3.45993	8.6103	10.1183	12.228	12.5157	0.484239	-1.04621	0.00215029	0.123273	down	no
ENSMUSG00000069227	Gprin1	ENSMUST00000135343	GO:0005886(plasma membrane);GO:0016020(membrane);GO:0030426(growth cone);GO:0031175(neuron projection development);GO:0042995(cell projection);GO:0051219(phosphoprotein binding)	NA	NA	NA	G protein-regulated inducer of neurite outgrowth 1 [Source:MGI Symbol;Acc:MGI:1349455]	protein_coding	0	0	0	0.0564941	0.0236708	0.0395783	0.00250536	-8.64077	0.00217096	0.124235	down	no
ENSMUSG00000025355	Mmp19	ENSMUST00000026411;ENSMUST00000218021;ENSMUST00000219404	GO:0001525(angiogenesis);GO:0001541(ovarian follicle development);GO:0001542(ovulation from ovarian follicle);GO:0001554(luteolysis);GO:0004222(metalloendopeptidase activity);GO:0005576(extracellular region);GO:0005615(extracellular space);GO:0005886(plasma membrane);GO:0006508(proteolysis);GO:0007275(multicellular organism development);GO:0008233(peptidase activity);GO:0008237(metallopeptidase a…	NA	K07998	EC:3.4.24.-	matrix metallopeptidase 19 [Source:MGI Symbol;Acc:MGI:1927899]	protein_coding;retained_intron	0.602203	0.793637	0.69617	0.397527	0.201651	0.332281	2.24595	1.16733	0.00217823	0.124428	up	no
ENSMUSG00000056515	Rab31	ENSMUST00000070673;ENSMUST00000233258	GO:0003924(GTPase activity);GO:0005525(GTP binding);GO:0005769(early endosome);GO:0019003(GDP binding);GO:0031623(receptor internalization);GO:0032588(trans-Golgi network membrane);GO:0032869(cellular response to insulin stimulus);GO:0043001(Golgi to plasma membrane protein transport);GO:0045055(regulated exocytosis);GO:0045335(phagocytic vesicle);GO:0090382(phagosome maturation);GO:0090382(phago…	04144(Endocytosis);04144(Endocytosis)	K07891	NA	RAB31, member RAS oncogene family [Source:MGI Symbol;Acc:MGI:1914603]	protein_coding	4.19101	3.57568	2.75943	2.36881	1.9101	1.99103	1.67882	0.747448	0.00219577	0.125206	up	no
ENSMUSG00000103897	Pcdhga8	ENSMUST00000066149	GO:0003674(molecular_function);GO:0005509(calcium ion binding);GO:0005886(plasma membrane);GO:0007155(cell adhesion);GO:0007156(homophilic cell adhesion via plasma membrane adhesion molecules);GO:0008150(biological_process);GO:0016020(membrane);GO:0016021(integral component of membrane);GO:0046872(metal ion binding)	NA	K16495	NA	protocadherin gamma subfamily A, 8 [Source:MGI Symbol;Acc:MGI:1935221]	protein_coding	0.026823	0.024073	2.17976	0.012983	0	0.012156	88.7328	6.4714	0.00220647	0.125317	up	no
ENSMUSG00000066797	Zfp648	ENSMUST00000086195	GO:0003676(nucleic acid binding);GO:0008150(biological_process)	NA	NA	NA	zinc finger protein 648 [Source:MGI Symbol;Acc:MGI:2685049]	protein_coding	0.771604	0.760185	0.330025	0.15989	0.215666	0.164344	3.44844	1.78594	0.00221092	0.125317	up	no
ENSMUSG00000048782	Insc	ENSMUST00000150991;ENSMUST00000169913;ENSMUST00000206274;ENSMUST00000151464	GO:0005515(protein binding);GO:0005886(plasma membrane);GO:0005938(cell cortex);GO:0008356(asymmetric cell division);GO:0019904(protein domain specific binding);GO:0030674(protein-macromolecule adaptor activity);GO:0031647(regulation of protein stability);GO:0032991(protein-containing complex);GO:0032991(protein-containing complex)	NA	NA	NA	INSC spindle orientation adaptor protein [Source:MGI Symbol;Acc:MGI:1917942]	retained_intron;protein_coding	0.159678	0.038241	0.197531	0.227473	1.04619	0.488097	0.224463	-2.15545	0.00221128	0.125317	down	no
ENSMUSG00000107355	AI839979	ENSMUST00000201790;ENSMUST00000200738	NA	NA	NA	NA	expressed sequence AI839979 [Source:MGI Symbol;Acc:MGI:2140975]	lincRNA	1.27151	0.816221	0.386369	0.290889	0.205836	0.203043	3.5356	1.82195	0.00221414	0.125317	up	no
ENSMUSG00000038301	Snx10	ENSMUST00000049152;ENSMUST00000114439;ENSMUST00000137212;ENSMUST00000155724;ENSMUST00000179365;ENSMUST00000140560;ENSMUST00000149024	GO:0001696(gastric acid secretion);GO:0005545(1-phosphatidylinositol binding);GO:0005634(nucleus);GO:0005737(cytoplasm);GO:0005768(endosome);GO:0005783(endoplasmic reticulum);GO:0005813(centrosome);GO:0005815(microtubule organizing center);GO:0005856(cytoskeleton);GO:0006886(intracellular protein transport);GO:0006897(endocytosis);GO:0007032(endosome organization);GO:0008289(lipid binding);GO:001…	NA	K17924	NA	sorting nexin 10 [Source:MGI Symbol;Acc:MGI:1919232]	protein_coding;retained_intron;nonsense_mediated_decay	0.438833	0.503967	0.413913	0.154036	0.251602	0.230357	2.13322	1.09303	0.00221734	0.125317	up	no
ENSMUSG00000025198	Erlin1	ENSMUST00000170577;ENSMUST00000170801;ENSMUST00000112028;ENSMUST00000168602;ENSMUST00000071698;ENSMUST00000172262;ENSMUST00000172041	GO:0005783(endoplasmic reticulum);GO:0005789(endoplasmic reticulum membrane);GO:0006629(lipid metabolic process);GO:0008202(steroid metabolic process);GO:0008203(cholesterol metabolic process);GO:0008289(lipid binding);GO:0015485(cholesterol binding);GO:0016020(membrane);GO:0016021(integral component of membrane);GO:0030433(ubiquitin-dependent ERAD pathway);GO:0031625(ubiquitin protein ligase bin…	NA	NA	NA	ER lipid raft associated 1 [Source:MGI Symbol;Acc:MGI:2387613]	retained_intron;protein_coding	7.83969	6.63441	8.30093	10.2826	17.3077	13.6706	0.551975	-0.857325	0.0022274	0.125663	down	no
ENSMUSG00000042082	Arsb	ENSMUST00000091403;ENSMUST00000220652	GO:0003824(catalytic activity);GO:0003943(N-acetylgalactosamine-4-sulfatase activity);GO:0005739(mitochondrion);GO:0005764(lysosome);GO:0005791(rough endoplasmic reticulum);GO:0005794(Golgi apparatus);GO:0006914(autophagy);GO:0007417(central nervous system development);GO:0007584(response to nutrient);GO:0008484(sulfuric ester hydrolase activity);GO:0009268(response to pH);GO:0009986(cell surface…	00531(Glycosaminoglycan degradation);04142(Lysosome);04142(Lysosome)	K01135	EC:3.1.6.12	arylsulfatase B [Source:MGI Symbol;Acc:MGI:88075]	protein_coding;processed_transcript	3.39536	4.51863	5.63429	5.91132	14.6639	9.03258	0.457591	-1.12787	0.00223954	0.126125	down	no
ENSMUSG00000101214	Gm28403	ENSMUST00000188743	NA	NA	NA	NA	predicted gene 28403 [Source:MGI Symbol;Acc:MGI:5579109]	sense_overlapping	0	0	0	0.09064	0.102195	0.014647	0.00144591	-9.43381	0.00224657	0.126298	down	no
ENSMUSG00000075023	Accsl	ENSMUST00000099690	GO:0003824(catalytic activity);GO:0005575(cellular_component);GO:0008150(biological_process);GO:0009058(biosynthetic process);GO:0030170(pyridoxal phosphate binding)	NA	NA	NA	1-aminocyclopropane-1-carboxylate synthase (non-functional)-like [Source:MGI Symbol;Acc:MGI:3584519]	protein_coding	0.0226481	0.0609778	0.103026	0	0	0	622.172	9.28117	0.0022617	0.126778	up	no
ENSMUSG00000017801	Mlx	ENSMUST00000107303;ENSMUST00000149597;ENSMUST00000143344;ENSMUST00000017945;ENSMUST00000145187;ENSMUST00000107302	GO:0000122(negative regulation of transcription by RNA polymerase II);GO:0000977(RNA polymerase II regulatory region sequence-specific DNA binding);GO:0001227(DNA-binding transcription repressor activity, RNA polymerase II-specific);GO:0003677(DNA binding);GO:0005634(nucleus);GO:0005654(nucleoplasm);GO:0005737(cytoplasm);GO:0005829(cytosol);GO:0006355(regulation of transcription, DNA-templated);G…	04931(Insulin resistance);04932(Non-alcoholic fatty liver disease (NAFLD));04932(Non-alcoholic fatty liver disease (NAFLD))	K09113	NA	MAX-like protein X [Source:MGI Symbol;Acc:MGI:108398]	protein_coding;processed_transcript	10.3606	10.3194	9.83177	15.1268	16.4985	16.5575	0.633251	-0.659151	0.00226304	0.126778	down	no
ENSMUSG00000062480	Acat3	ENSMUST00000043923;ENSMUST00000160921;ENSMUST00000160378	GO:0003824(catalytic activity);GO:0003985(acetyl-CoA C-acetyltransferase activity);GO:0003988(acetyl-CoA C-acyltransferase activity);GO:0005654(nucleoplasm);GO:0005730(nucleolus);GO:0005737(cytoplasm);GO:0005739(mitochondrion);GO:0005829(cytosol);GO:0006635(fatty acid beta-oxidation);GO:0016740(transferase activity);GO:0016746(transferase activity, transferring acyl groups);GO:0016747(transferase…	NA	NA	NA	acetyl-Coenzyme A acetyltransferase 3 [Source:MGI Symbol;Acc:MGI:109182]	protein_coding;retained_intron	20.9014	30.3089	14.8068	14.9265	11.2258	9.30683	1.86178	0.896682	0.00227524	0.127093	up	no
ENSMUSG00000061780	Cfd	ENSMUST00000217837;ENSMUST00000061653	GO:0002376(immune system process);GO:0004175(endopeptidase activity);GO:0004252(serine-type endopeptidase activity);GO:0005576(extracellular region);GO:0005615(extracellular space);GO:0006508(proteolysis);GO:0006957(complement activation, alternative pathway);GO:0007219(Notch signaling pathway);GO:0008233(peptidase activity);GO:0008236(serine-type peptidase activity);GO:0009617(response to bacter…	04610(Complement and coagulation cascades);05150(Staphylococcus aureus infection);05150(Staphylococcus aureus infection)	K01334	EC:3.4.21.46	complement factor D (adipsin) [Source:MGI Symbol;Acc:MGI:87931]	protein_coding	0.172007	0.06175	0.500023	330.586	0.411655	0	0.00221687	-8.81726	0.00227662	0.127093	down	no
ENSMUSG00000023034	Nr4a1	ENSMUST00000023779;ENSMUST00000231153;ENSMUST00000230814;ENSMUST00000228985	GO:0000977(RNA polymerase II regulatory region sequence-specific DNA binding);GO:0000978(RNA polymerase II cis-regulatory region sequence-specific DNA binding);GO:0001228(DNA-binding transcription activator activity, RNA polymerase II-specific);GO:0001938(positive regulation of endothelial cell proliferation);GO:0002042(cell migration involved in sprouting angiogenesis);GO:0003677(DNA binding);GO…	04010(MAPK signaling pathway);04151(PI3K-Akt signaling pathway);04925(Aldosterone synthesis and secretion);04927(Cortisol synthesis and secretion);04934(Cushing syndrome);04934(Cushing syndrome)	K04465	NA	nuclear receptor subfamily 4, group A, member 1 [Source:MGI Symbol;Acc:MGI:1352454]	protein_coding;retained_intron	9.34059	13.8413	2.91065	4.90168	1.08687	2.8672	2.9464	1.55895	0.00229896	0.128116	up	no
ENSMUSG00000110386	Gm42031	ENSMUST00000209823	NA	NA	NA	NA	predicted gene, 42031 [Source:MGI Symbol;Acc:MGI:5624916]	lincRNA	18.3332	12.2785	3.38498	5.33171	3.29862	4.17622	2.65463	1.40851	0.0023035	0.128145	up	no
ENSMUSG00000018559	Ctdnep1	ENSMUST00000108593;ENSMUST00000131531;ENSMUST00000152226;ENSMUST00000138246;ENSMUST00000141623	GO:0004721(phosphoprotein phosphatase activity);GO:0004722(protein serine/threonine phosphatase activity);GO:0005515(protein binding);GO:0005634(nucleus);GO:0005635(nuclear envelope);GO:0005737(cytoplasm);GO:0005783(endoplasmic reticulum);GO:0005789(endoplasmic reticulum membrane);GO:0005811(lipid droplet);GO:0006470(protein dephosphorylation);GO:0006998(nuclear envelope organization);GO:0007276(…	NA	K17617	EC:3.1.3.16	CTD nuclear envelope phosphatase 1 [Source:MGI Symbol;Acc:MGI:1914431]	protein_coding;retained_intron;processed_transcript	11.4912	11.298	14.6009	21.5861	20.416	17.9806	0.623348	-0.68189	0.00230959	0.128171	down	no
ENSMUSG00000052707	Tnrc6a	ENSMUST00000094053;ENSMUST00000205760;ENSMUST00000205449;ENSMUST00000206888;ENSMUST00000205789;ENSMUST00000205732;ENSMUST00000206014;ENSMUST00000206126;ENSMUST00000205514;ENSMUST00000206922;ENSMUST00000206458	GO:0000932(P-body);GO:0003676(nucleic acid binding);GO:0003723(RNA binding);GO:0005654(nucleoplasm);GO:0005737(cytoplasm);GO:0005794(Golgi apparatus);GO:0006417(regulation of translation);GO:0009267(cellular response to starvation);GO:0016442(RISC complex);GO:0031047(gene silencing by RNA);GO:0032507(maintenance of protein location in cell);GO:0035195(gene silencing by miRNA);GO:0035278(miRNA med…	NA	K18412	NA	trinucleotide repeat containing 6a [Source:MGI Symbol;Acc:MGI:2385292]	protein_coding;retained_intron;nonsense_mediated_decay;processed_transcript	14.5704	15.1604	13.701	11.3101	7.02015	9.62139	1.55382	0.635818	0.00231367	0.128171	up	no
ENSMUSG00000026072	Il1r1	ENSMUST00000114795;ENSMUST00000195402;ENSMUST00000027241	GO:0002020(protease binding);GO:0004908(interleukin-1 receptor activity);GO:0004909(interleukin-1, type I, activating receptor activity);GO:0005161(platelet-derived growth factor receptor binding);GO:0005515(protein binding);GO:0005576(extracellular region);GO:0005615(extracellular space);GO:0005634(nucleus);GO:0005886(plasma membrane);GO:0006954(inflammatory response);GO:0007165(signal transduct…	04010(MAPK signaling pathway);04060(Cytokine-cytokine receptor interaction);04064(NF-kappa B signaling pathway);04380(Osteoclast differentiation);04640(Hematopoietic cell lineage);04659(Th17 cell differentiation);04750(Inflammatory mediator regulation of TRP channels);05146(Amoebiasis);05163(Human cytomegalovirus infection);05166(Human T-cell leukemia virus 1 infection);05418(Fluid shear stress a…	K04386	NA	interleukin 1 receptor, type I [Source:MGI Symbol;Acc:MGI:96545]	protein_coding;processed_transcript	3.09728	2.05618	2.61588	1.10035	1.33947	1.73558	1.86074	0.895877	0.002324	0.128171	up	no
ENSMUSG00000079495	Nat8f6	ENSMUST00000174143;ENSMUST00000087656	GO:0001702(gastrulation with mouth forming second);GO:0003401(axis elongation);GO:0004402(histone acetyltransferase activity);GO:0005634(nucleus);GO:0005737(cytoplasm);GO:0005783(endoplasmic reticulum);GO:0005794(Golgi apparatus);GO:0007162(negative regulation of cell adhesion);GO:0008080(N-acetyltransferase activity);GO:0010485(H4 histone acetyltransferase activity);GO:0016020(membrane);GO:00160…	00480(Glutathione metabolism);00480(Glutathione metabolism)	K20838	2.3.1.-;EC:2.3.1.80	N-acetyltransferase 8 (GCN5-related) family member 6 [Source:MGI Symbol;Acc:MGI:3779382]	protein_coding	10.1798	15.2203	29.3168	33.97	47.4995	40.0428	0.450299	-1.15104	0.00233529	0.128171	down	no
ENSMUSG00000071669	Snx29	ENSMUST00000150993;ENSMUST00000134941;ENSMUST00000122168;ENSMUST00000151478;ENSMUST00000180792;ENSMUST00000115814	GO:0003674(molecular_function);GO:0008150(biological_process);GO:0035091(phosphatidylinositol binding);GO:0035091(phosphatidylinositol binding)	NA	K17935	NA	sorting nexin 29 [Source:MGI Symbol;Acc:MGI:1921728]	protein_coding;retained_intron	0.983959	0.975064	1.57359	1.83203	3.33478	2.17659	0.481059	-1.05571	0.00233802	0.128171	down	no
ENSMUSG00000026547	Tagln2	ENSMUST00000111230;ENSMUST00000138296;ENSMUST00000192460;ENSMUST00000111228	GO:0005515(protein binding);GO:0030855(epithelial cell differentiation);GO:0030855(epithelial cell differentiation)	NA	NA	NA	transgelin 2 [Source:MGI Symbol;Acc:MGI:1312985]	protein_coding;retained_intron	78.7022	102.603	54.8039	51.7122	44.0021	40.5856	1.73228	0.792669	0.00233808	0.128171	up	no
ENSMUSG00000045934	Mtmr11	ENSMUST00000054356;ENSMUST00000196004;ENSMUST00000152763;ENSMUST00000147245;ENSMUST00000154955;ENSMUST00000123520	GO:0004438(phosphatidylinositol-3-phosphatase activity);GO:0005737(cytoplasm);GO:0046856(phosphatidylinositol dephosphorylation);GO:0046856(phosphatidylinositol dephosphorylation)	NA	K18085	NA	myotubularin related protein 11 [Source:MGI Symbol;Acc:MGI:2652817]	protein_coding;processed_transcript;retained_intron	34.6346	44.1266	23.3854	24.4854	15.4641	17.5349	1.77694	0.829398	0.00233815	0.128171	up	no
ENSMUSG00000030844	Rgs10	ENSMUST00000033133;ENSMUST00000129120;ENSMUST00000147840;ENSMUST00000145739	GO:0001965(G-protein alpha-subunit binding);GO:0001975(response to amphetamine);GO:0005096(GTPase activator activity);GO:0005515(protein binding);GO:0005634(nucleus);GO:0005737(cytoplasm);GO:0005829(cytosol);GO:0007213(G protein-coupled acetylcholine receptor signaling pathway);GO:0008277(regulation of G protein-coupled receptor signaling pathway);GO:0009968(negative regulation of signal transduc…	NA	K16449	NA	regulator of G-protein signalling 10 [Source:MGI Symbol;Acc:MGI:1915115]	protein_coding;retained_intron	0.534703	0.408619	0.288294	0.927361	1.02005	1.35659	0.372765	-1.42366	0.00233835	0.128171	down	no
ENSMUSG00000030283	St8sia1	ENSMUST00000032421;ENSMUST00000147058;ENSMUST00000205149	GO:0000139(Golgi membrane);GO:0003828(alpha-N-acetylneuraminate alpha-2,8-sialyltransferase activity);GO:0005794(Golgi apparatus);GO:0006486(protein glycosylation);GO:0006491(N-glycan processing);GO:0006629(lipid metabolic process);GO:0006665(sphingolipid metabolic process);GO:0008284(positive regulation of cell population proliferation);GO:0008373(sialyltransferase activity);GO:0009311(oligosacc…	00601(Glycosphingolipid biosynthesis - lacto and neolacto series);00603(Glycosphingolipid biosynthesis - globo and isoglobo series);00604(Glycosphingolipid biosynthesis - ganglio series);00604(Glycosphingolipid biosynthesis - ganglio series)	K03371	EC:2.4.99.8	ST8 alpha-N-acetyl-neuraminide alpha-2,8-sialyltransferase 1 [Source:MGI Symbol;Acc:MGI:106011]	protein_coding;processed_transcript;nonsense_mediated_decay	2.73154	1.62266	4.0589	4.99844	6.43413	5.71863	0.490526	-1.0276	0.00234009	0.128171	down	no
ENSMUSG00000042622	Maff	ENSMUST00000096350;ENSMUST00000163691;ENSMUST00000229130	GO:0000978(RNA polymerase II cis-regulatory region sequence-specific DNA binding);GO:0001228(DNA-binding transcription activator activity, RNA polymerase II-specific);GO:0001701(in utero embryonic development);GO:0003677(DNA binding);GO:0003700(DNA-binding transcription factor activity);GO:0005634(nucleus);GO:0005654(nucleoplasm);GO:0005739(mitochondrion);GO:0006355(regulation of transcription, D…	NA	K09037	NA	v-maf musculoaponeurotic fibrosarcoma oncogene family, protein F (avian) [Source:MGI Symbol;Acc:MGI:96910]	protein_coding	7.65502	9.28941	1.68923	3.57542	1.26249	1.46581	2.95597	1.56363	0.00234565	0.128256	up	no
ENSMUSG00000079602	9230102O04Rik	ENSMUST00000125091;ENSMUST00000114915	GO:0003674(molecular_function);GO:0008150(biological_process);GO:0008150(biological_process)	NA	NA	NA	RIKEN cDNA 9230102O04 gene [Source:MGI Symbol;Acc:MGI:1924932]	processed_transcript;protein_coding	3.31343	3.33798	3.08992	2.2685	0.850221	1.0687	2.32633	1.21806	0.00235919	0.128776	up	no
ENSMUSG00000027698	Nceh1	ENSMUST00000046515;ENSMUST00000091284;ENSMUST00000140872;ENSMUST00000129412;ENSMUST00000138947	GO:0005783(endoplasmic reticulum);GO:0005886(plasma membrane);GO:0006470(protein dephosphorylation);GO:0006629(lipid metabolic process);GO:0006805(xenobiotic metabolic process);GO:0016020(membrane);GO:0016021(integral component of membrane);GO:0016042(lipid catabolic process);GO:0016787(hydrolase activity);GO:0017171(serine hydrolase activity);GO:0042301(phosphate ion binding);GO:0043231(intracel…	04927(Cortisol synthesis and secretion);04934(Cushing syndrome);04976(Bile secretion);04979(Cholesterol metabolism);04979(Cholesterol metabolism)	K14349	EC:3.1.1.-	neutral cholesterol ester hydrolase 1 [Source:MGI Symbol;Acc:MGI:2443191]	protein_coding;processed_transcript;retained_intron;nonsense_mediated_decay	20.9623	19.1709	19.9598	62.8989	33.5236	23.6117	0.500633	-0.998176	0.00236457	0.128849	down	no
ENSMUSG00000074824	Rslcan18	ENSMUST00000091526;ENSMUST00000189620	GO:0003676(nucleic acid binding);GO:0005575(cellular_component);GO:0006355(regulation of transcription, DNA-templated);GO:0046872(metal ion binding);GO:0046872(metal ion binding)	NA	NA	NA	regulator of sex-limitation candidate 18 [Source:MGI Symbol;Acc:MGI:5433745]	protein_coding;retained_intron	0	0.0555325	0.00248596	0.258723	0.171891	0.119237	0.105517	-3.24446	0.00236887	0.128863	down	no
ENSMUSG00000107770	Gm44126	ENSMUST00000204831	NA	NA	NA	NA	predicted gene, 44126 [Source:MGI Symbol;Acc:MGI:5690518]	processed_pseudogene	2.01231	2.21216	2.12576	3.45875	6.2933	5.5698	0.414455	-1.27071	0.00240252	0.130472	down	no
ENSMUSG00000028337	Coro2a	ENSMUST00000107756;ENSMUST00000030021;ENSMUST00000139179;ENSMUST00000135062;ENSMUST00000129121;ENSMUST00000127304;ENSMUST00000107757	GO:0003779(actin binding);GO:0005515(protein binding);GO:0005903(brush border);GO:0017053(transcriptional repressor complex);GO:0051015(actin filament binding);GO:0051015(actin filament binding)	NA	K13887	NA	coronin, actin binding protein 2A [Source:MGI Symbol;Acc:MGI:1345966]	protein_coding;retained_intron;processed_transcript	2.95799	1.75515	1.87794	1.67074	0.907625	0.726391	1.99442	0.995968	0.00240715	0.130501	up	no
ENSMUSG00000097415	AU020206	ENSMUST00000206358;ENSMUST00000181224	NA	NA	NA	NA	expressed sequence AU020206 [Source:MGI Symbol;Acc:MGI:2142134]	lincRNA	3.42485	1.96112	2.89023	6.64304	3.9236	5.02722	0.530735	-0.913938	0.00241302	0.130593	down	no
ENSMUSG00000018415	Gid4	ENSMUST00000070681;ENSMUST00000139477	GO:0000151(ubiquitin ligase complex);GO:0016567(protein ubiquitination);GO:0043161(proteasome-mediated ubiquitin-dependent protein catabolic process);GO:0061630(ubiquitin protein ligase activity);GO:0061630(ubiquitin protein ligase activity)	NA	NA	NA	GID complex subunit 4, VID24 homolog [Source:MGI Symbol;Acc:MGI:1914021]	protein_coding;nonsense_mediated_decay	3.68228	3.69326	3.9581	6.19053	6.08582	5.31901	0.644127	-0.634583	0.00241702	0.130593	down	no
ENSMUSG00000020423	Btg2	ENSMUST00000020692	GO:0000122(negative regulation of transcription by RNA polymerase II);GO:0001227(DNA-binding transcription repressor activity, RNA polymerase II-specific);GO:0005515(protein binding);GO:0005634(nucleus);GO:0005737(cytoplasm);GO:0006479(protein methylation);GO:0006974(cellular response to DNA damage stimulus);GO:0008285(negative regulation of cell population proliferation);GO:0008306(associative l…	03018(RNA degradation)	K14443	NA	BTG anti-proliferation factor 2 [Source:MGI Symbol;Acc:MGI:108384]	protein_coding	33.6089	22.3062	8.38255	13.2841	5.45105	7.59463	2.44201	1.28807	0.00243045	0.130872	up	no
ENSMUSG00000020044	Timp3	ENSMUST00000020234;ENSMUST00000132307;ENSMUST00000136045;ENSMUST00000151134	GO:0002020(protease binding);GO:0004857(enzyme inhibitor activity);GO:0005515(protein binding);GO:0005576(extracellular region);GO:0005604(basement membrane);GO:0005615(extracellular space);GO:0005737(cytoplasm);GO:0008191(metalloendopeptidase inhibitor activity);GO:0008270(zinc ion binding);GO:0009725(response to hormone);GO:0010033(response to organic substance);GO:0010466(negative regulation o…	05205(Proteoglycans in cancer);05206(MicroRNAs in cancer);05206(MicroRNAs in cancer)	K16866	NA	tissue inhibitor of metalloproteinase 3 [Source:MGI Symbol;Acc:MGI:98754]	protein_coding;processed_transcript	79.6983	79.9517	105.624	118.221	194.006	167.469	0.553004	-0.854637	0.0024338	0.130872	down	no
ENSMUSG00000028435	Aqp3	ENSMUST00000055327;ENSMUST00000154722	GO:0002684(positive regulation of immune system process);GO:0005654(nucleoplasm);GO:0005737(cytoplasm);GO:0005886(plasma membrane);GO:0005887(integral component of plasma membrane);GO:0005911(cell-cell junction);GO:0006833(water transport);GO:0015204(urea transmembrane transporter activity);GO:0015250(water channel activity);GO:0015254(glycerol channel activity);GO:0015267(channel activity);GO:00…	04962(Vasopressin-regulated water reabsorption);04962(Vasopressin-regulated water reabsorption)	K09876	NA	aquaporin 3 [Source:MGI Symbol;Acc:MGI:1333777]	protein_coding;retained_intron	43.4247	54.3369	42.4661	71.9315	72.7347	83.9095	0.613484	-0.704901	0.00243448	0.130872	down	no
ENSMUSG00000061689	Dlgap4	ENSMUST00000127944;ENSMUST00000146412;ENSMUST00000169464;ENSMUST00000099145;ENSMUST00000123730;ENSMUST00000131157;ENSMUST00000000094;ENSMUST00000137356;ENSMUST00000109566;ENSMUST00000109567;ENSMUST00000171030	GO:0005515(protein binding);GO:0005886(plasma membrane);GO:0016020(membrane);GO:0019904(protein domain specific binding);GO:0023052(signaling);GO:0030425(dendrite);GO:0043025(neuronal cell body);GO:0045202(synapse);GO:0045202(synapse)	NA	NA	NA	DLG associated protein 4 [Source:MGI Symbol;Acc:MGI:2138865]	retained_intron;protein_coding;processed_transcript	9.73694	10.1555	7.02133	7.08818	4.09733	4.88481	1.67475	0.743947	0.00244592	0.131266	up	no
ENSMUSG00000031555	Adam9	ENSMUST00000208247;ENSMUST00000211319	GO:0000186(activation of MAPKK activity);GO:0004222(metalloendopeptidase activity);GO:0005080(protein kinase C binding);GO:0005178(integrin binding);GO:0005515(protein binding);GO:0005518(collagen binding);GO:0005615(extracellular space);GO:0005737(cytoplasm);GO:0005886(plasma membrane);GO:0006508(proteolysis);GO:0006509(membrane protein ectodomain proteolysis);GO:0007155(cell adhesion);GO:000716…	NA	K06834	EC:3.4.24.-	a disintegrin and metallopeptidase domain 9 (meltrin gamma) [Source:MGI Symbol;Acc:MGI:105376]	protein_coding;nonsense_mediated_decay	3.14459	4.02811	2.56662	2.34796	14.7081	11.3168	0.343262	-1.54262	0.00246968	0.132156	down	no
ENSMUSG00000026678	Rgs5	ENSMUST00000027997;ENSMUST00000152809	GO:0005096(GTPase activator activity);GO:0005737(cytoplasm);GO:0007165(signal transduction);GO:0007186(G protein-coupled receptor signaling pathway);GO:0009968(negative regulation of signal transduction);GO:0016020(membrane);GO:0043547(positive regulation of GTPase activity);GO:1904706(negative regulation of vascular smooth muscle cell proliferation);GO:1904706(negative regulation of vascular smo…	NA	K16449	NA	regulator of G-protein signaling 5 [Source:MGI Symbol;Acc:MGI:1098434]	protein_coding	34.927	31.8229	36.3793	29.0081	15.2042	19.218	1.62587	0.70121	0.00247378	0.132156	up	no
ENSMUSG00000032564	Cpne4	ENSMUST00000057742	GO:0005515(protein binding);GO:0005544(calcium-dependent phospholipid binding);GO:0005886(plasma membrane);GO:0046872(metal ion binding);GO:0071277(cellular response to calcium ion)	NA	NA	NA	copine IV [Source:MGI Symbol;Acc:MGI:1921270]	protein_coding	0.138329	0.0926661	0.253792	0.337782	0.751078	0.384614	0.32901	-1.6038	0.00247492	0.132156	down	no
ENSMUSG00000020527	Myo19	ENSMUST00000124152;ENSMUST00000141705;ENSMUST00000141173;ENSMUST00000124475;ENSMUST00000093969;ENSMUST00000123515;ENSMUST00000020837	GO:0000146(microfilament motor activity);GO:0000166(nucleotide binding);GO:0003774(motor activity);GO:0003779(actin binding);GO:0005515(protein binding);GO:0005524(ATP binding);GO:0005737(cytoplasm);GO:0005739(mitochondrion);GO:0005741(mitochondrial outer membrane);GO:0005829(cytosol);GO:0005856(cytoskeleton);GO:0007015(actin filament organization);GO:0015629(actin cytoskeleton);GO:0016020(membra…	NA	NA	NA	myosin XIX [Source:MGI Symbol;Acc:MGI:1913446]	processed_transcript;protein_coding	17.2618	13.7626	10.9731	9.51177	7.10785	9.11543	1.63192	0.706568	0.00250108	0.133329	up	no
ENSMUSG00000112289	1110019B22Rik	ENSMUST00000217833;ENSMUST00000218396	NA	NA	NA	NA	RIKEN cDNA 1110019B22 gene [Source:MGI Symbol;Acc:MGI:1915779]	lincRNA	2.22909	1.21523	2.65534	6.53152	3.81502	3.77714	0.431875	-1.21131	0.00251405	0.133712	down	no
ENSMUSG00000034796	Cpne7	ENSMUST00000037900;ENSMUST00000123191;ENSMUST00000131659;ENSMUST00000134235;ENSMUST00000127431	GO:0005544(calcium-dependent phospholipid binding);GO:0005634(nucleus);GO:0005737(cytoplasm);GO:0005886(plasma membrane);GO:0016020(membrane);GO:0046872(metal ion binding);GO:0071277(cellular response to calcium ion);GO:0071277(cellular response to calcium ion)	NA	NA	NA	copine VII [Source:MGI Symbol;Acc:MGI:2142747]	protein_coding;processed_transcript;retained_intron	1.31573	1.26823	0.960815	0.754606	0.290262	0.629966	2.11649	1.08168	0.00251662	0.133712	up	no
ENSMUSG00000104781	Gm43303	ENSMUST00000200133	NA	NA	NA	NA	predicted gene 43303 [Source:MGI Symbol;Acc:MGI:5663440]	lincRNA	0.189645	0.085102	0.516149	0	0	0	2636.32	11.3643	0.00253161	0.134285	up	no
ENSMUSG00000032418	Me1	ENSMUST00000034989;ENSMUST00000185374	GO:0004470(malic enzyme activity);GO:0004471(malate dehydrogenase (decarboxylating) (NAD+) activity);GO:0004473(malate dehydrogenase (decarboxylating) (NADP+) activity);GO:0005515(protein binding);GO:0005737(cytoplasm);GO:0005739(mitochondrion);GO:0005829(cytosol);GO:0006090(pyruvate metabolic process);GO:0006108(malate metabolic process);GO:0008948(oxaloacetate decarboxylase activity);GO:0009725…	00620(Pyruvate metabolism);03320(PPAR signaling pathway);03320(PPAR signaling pathway)	K00029	EC:1.1.1.40	malic enzyme 1, NADP(+)-dependent, cytosolic [Source:MGI Symbol;Acc:MGI:97043]	protein_coding	25.8334	28.9329	43.9626	39.5551	112.858	69.751	0.444395	-1.17008	0.00253898	0.134452	down	no
ENSMUSG00000107951	Gm6210	ENSMUST00000204734	NA	NA	NA	NA	predicted gene 6210 [Source:MGI Symbol;Acc:MGI:3643375]	processed_pseudogene	0.566027	0.543608	0.596898	0.864885	0.923631	4.24256	0.282956	-1.82135	0.00257645	0.136157	down	no
ENSMUSG00000058216	Gstp3	ENSMUST00000189808;ENSMUST00000238086;ENSMUST00000076451;ENSMUST00000236991	GO:0004364(glutathione transferase activity);GO:0005515(protein binding);GO:0005829(cytosol);GO:0006749(glutathione metabolic process);GO:0006749(glutathione metabolic process)	NA	NA	NA	glutathione S-transferase pi 3 [Source:MGI Symbol;Acc:MGI:2385078]	protein_coding;processed_transcript	0.874187	0.911205	2.86313	0.398652	0.255176	0	7.1097	2.82979	0.002582	0.136157	up	no
ENSMUSG00000035566	Pcdh17	ENSMUST00000071370;ENSMUST00000226362	GO:0005509(calcium ion binding);GO:0005886(plasma membrane);GO:0005887(integral component of plasma membrane);GO:0007155(cell adhesion);GO:0007156(homophilic cell adhesion via plasma membrane adhesion molecules);GO:0016020(membrane);GO:0016021(integral component of membrane);GO:0030534(adult behavior);GO:0050805(negative regulation of synaptic transmission);GO:0098978(glutamatergic synapse);GO:00…	NA	K16499	NA	protocadherin 17 [Source:MGI Symbol;Acc:MGI:2684924]	protein_coding;retained_intron	0.455121	0.37761	0.515356	0.72799	0.926284	0.747123	0.561376	-0.832961	0.00258396	0.136157	down	no
ENSMUSG00000109532	Gm42397	ENSMUST00000208057;ENSMUST00000207709;ENSMUST00000208808;ENSMUST00000208692;ENSMUST00000207472;ENSMUST00000208276	NA	NA	NA	NA	predicted gene, 42397 [Source:MGI Symbol;Acc:MGI:5625282]	lincRNA	0.426019	0.394448	0.622848	0.849028	1.01108	1.17493	0.475552	-1.07233	0.00260563	0.137073	down	no
ENSMUSG00000040010	Slc7a5	ENSMUST00000045557;ENSMUST00000182165	GO:0005764(lysosome);GO:0005765(lysosomal membrane);GO:0005829(cytosol);GO:0005886(plasma membrane);GO:0006865(amino acid transport);GO:0009925(basal plasma membrane);GO:0010629(negative regulation of gene expression);GO:0015171(amino acid transmembrane transporter activity);GO:0015173(aromatic amino acid transmembrane transporter activity);GO:0015175(neutral amino acid transmembrane transporter …	04150(mTOR signaling pathway);05230(Central carbon metabolism in cancer);05230(Central carbon metabolism in cancer)	K13780	NA	solute carrier family 7 (cationic amino acid transporter, y+ system), member 5 [Source:MGI Symbol;Acc:MGI:1298205]	protein_coding;retained_intron	1.50627	2.16472	0.643671	0.727597	0.59446	0.367098	2.55433	1.35294	0.00261655	0.137231	up	no
ENSMUSG00000116657	Gm49774	ENSMUST00000231483	NA	NA	NA	NA	predicted gene, 49774 [Source:MGI Symbol;Acc:MGI:6215288]	antisense	0.321906	0.11523	0.026576	0.045437	0.026077	0.005318	6.0354	2.59345	0.00261723	0.137231	up	no
ENSMUSG00000105607	Gm43513	ENSMUST00000199779	NA	NA	NA	NA	predicted gene 43513 [Source:MGI Symbol;Acc:MGI:5663650]	TEC	0.06172	0.087583	0.034214	0.557935	0.227046	0.580874	0.134361	-2.89582	0.00262404	0.137362	down	no
ENSMUSG00000074435	Smcp	ENSMUST00000098888;ENSMUST00000194965	GO:0003674(molecular_function);GO:0005737(cytoplasm);GO:0005739(mitochondrion);GO:0005741(mitochondrial outer membrane);GO:0007338(single fertilization);GO:0007339(binding of sperm to zona pellucida);GO:0007341(penetration of zona pellucida);GO:0016020(membrane);GO:0030317(flagellated sperm motility);GO:0031966(mitochondrial membrane);GO:0031966(mitochondrial membrane)	NA	NA	NA	sperm mitochondria-associated cysteine-rich protein [Source:MGI Symbol;Acc:MGI:96945]	protein_coding	0.32942	0.49754	0.313147	1.05201	0.865862	2.13877	0.281047	-1.83112	0.00265116	0.138554	down	no
ENSMUSG00000097616	1110019D14Rik	ENSMUST00000181225;ENSMUST00000181090	NA	NA	NA	NA	RIKEN cDNA 1110019D14 gene [Source:MGI Symbol;Acc:MGI:1923561]	lincRNA	1.35275	1.44269	1.9935	3.08256	3.38021	2.75445	0.519565	-0.944624	0.00266628	0.139117	down	no
ENSMUSG00000030382	Slc27a5	ENSMUST00000032539;ENSMUST00000120903	GO:0000038(very long-chain fatty acid metabolic process);GO:0000166(nucleotide binding);GO:0001676(long-chain fatty acid metabolic process);GO:0003824(catalytic activity);GO:0004467(long-chain fatty acid-CoA ligase activity);GO:0005324(long-chain fatty acid transporter activity);GO:0005524(ATP binding);GO:0005783(endoplasmic reticulum);GO:0005789(endoplasmic reticulum membrane);GO:0005886(plasma …	00120(Primary bile acid biosynthesis);03320(PPAR signaling pathway);04931(Insulin resistance);04976(Bile secretion);04976(Bile secretion)	K08748	EC:6.2.1.7	solute carrier family 27 (fatty acid transporter), member 5 [Source:MGI Symbol;Acc:MGI:1347100]	protein_coding	0.125899	0.0688981	0.0186484	0	0	0	711.485	9.47469	0.002674	0.139292	up	no
ENSMUSG00000075408	Smim41	ENSMUST00000191426;ENSMUST00000071328	GO:0016020(membrane);GO:0016021(integral component of membrane);GO:0016021(integral component of membrane)	NA	NA	NA	small integral membrane protein 41 [Source:MGI Symbol;Acc:MGI:1924967]	protein_coding	0.337027	0.379969	0.117868	0.0312193	0	0.0584625	9.30919	3.21865	0.00267893	0.139322	up	no
ENSMUSG00000053399	Adamts18	ENSMUST00000213061;ENSMUST00000093113	GO:0001654(eye development);GO:0004222(metalloendopeptidase activity);GO:0005576(extracellular region);GO:0005634(nucleus);GO:0006508(proteolysis);GO:0008233(peptidase activity);GO:0008237(metallopeptidase activity);GO:0016787(hydrolase activity);GO:0030198(extracellular matrix organization);GO:0031012(extracellular matrix);GO:0046872(metal ion binding);GO:0090331(negative regulation of platelet …	NA	K08632	EC:3.4.24.-	a disintegrin-like and metallopeptidase (reprolysin type) with thrombospondin type 1 motif, 18 [Source:MGI Symbol;Acc:MGI:2442600]	retained_intron;protein_coding	0.00944769	0.0111876	0.0277763	0	0	0	161.372	7.33425	0.00270151	0.140268	up	no
ENSMUSG00000046223	Plaur	ENSMUST00000206636;ENSMUST00000205877;ENSMUST00000002284;ENSMUST00000206514;ENSMUST00000206693;ENSMUST00000206935	GO:0001934(positive regulation of protein phosphorylation);GO:0005102(signaling receptor binding);GO:0005515(protein binding);GO:0005576(extracellular region);GO:0005886(plasma membrane);GO:0005887(integral component of plasma membrane);GO:0009986(cell surface);GO:0016020(membrane);GO:0016021(integral component of membrane);GO:0019899(enzyme binding);GO:0019904(protein domain specific binding);GO…	04610(Complement and coagulation cascades);05205(Proteoglycans in cancer);05205(Proteoglycans in cancer)	K03985	NA	plasminogen activator, urokinase receptor [Source:MGI Symbol;Acc:MGI:97612]	retained_intron;protein_coding;nonsense_mediated_decay	8.54932	4.48122	1.21714	2.2311	1.02926	1.52987	2.97432	1.57256	0.00271406	0.140691	up	no
[truncated: 32,809 more rows]
