# Supplementary material for: Modification of RNF183 via m6A Methylation Mediates Podocyte Dysfunction in Diabetic Nephropathy by Regulating PKM2 Ubiquitination and Degradation
Source: Cells. 2025 Mar 1;14(5):365. doi: 10.3390/cells14050365 (PMC11899265; doi:10.3390/cells14050365)
Supplement: Supplementary file 1 [file cells-14-00365-s001.zip › Supplementary material S2:Fig. 6A.xlsx]

## Sheet: Sheet1
Accession	Description	Coverage [%]	# Peptides	# PSMs	# Unique Peptides	# AAs	MW [kDa]	calc. pI	Abundances (Grouped): 1	Abundances (Grouped): 2	GN
P14618	Pyruvate kinase PKM OS=Homo sapiens OX=9606 GN=PKM PE=1 SV=4	62	28	51	28	531	57.9	7.84	2.07021e+09	4.06535e+09	PKM
P10809	60 kDa heat shock protein, mitochondrial OS=Homo sapiens OX=9606 GN=HSPD1 PE=1 SV=2	59	28	51	28	573	61	5.87	1.36176e+09	2.20428e+09	HSPD1
P35579	Myosin-9 OS=Homo sapiens OX=9606 GN=MYH9 PE=1 SV=4	29	46	51	42	1960	226.4	5.6	4.29352e+08	3.52161e+08	MYH9
P11142	Heat shock cognate 71 kDa protein OS=Homo sapiens OX=9606 GN=HSPA8 PE=1 SV=1	51	28	43	23	646	70.9	5.52	1.83598e+09	2.98542e+09	HSPA8
P06733	Alpha-enolase OS=Homo sapiens OX=9606 GN=ENO1 PE=1 SV=2	70	23	44	20	434	47.1	7.39	2.99267e+09	3.79318e+09	ENO1
A0A384NYT8	Tubulin beta chain (Fragment) OS=Homo sapiens OX=9606 PE=2 SV=1	81	22	40	4	442	49.4	4.89	1877465173	2.97285e+09	#N/A
P04406	Glyceraldehyde-3-phosphate dehydrogenase OS=Homo sapiens OX=9606 GN=GAPDH PE=1 SV=3	76	16	35	15	335	36	8.46	2.19878e+09	3.54888e+09	GAPDH
P08238	Heat shock protein HSP 90-beta OS=Homo sapiens OX=9606 GN=HSP90AB1 PE=1 SV=4	48	30	42	19	724	83.2	5.03	1.26023e+09	8.06231e+08	HSP90AB1
Q71U36	Tubulin alpha-1A chain OS=Homo sapiens OX=9606 GN=TUBA1A PE=1 SV=1	57	18	37	1	451	50.1	5.06	3.87331e+07	90263960	TUBA1A
Q53HQ7	Elongation factor 1-alpha (Fragment) OS=Homo sapiens OX=9606 PE=2 SV=1	60	16	31	9	462	50.2	8.94	2.07379e+09	#N/A	#N/A
Q8IWP6	Tubulin beta chain OS=Homo sapiens OX=9606 PE=2 SV=1	71	20	36	2	445	49.7	4.92	89318100	219431725	#N/A
P13639	Elongation factor 2 OS=Homo sapiens OX=9606 GN=EEF2 PE=1 SV=4	44	31	40	30	858	95.3	6.83	5.46018e+08	7.00482e+08	EEF2
P07355	Annexin A2 OS=Homo sapiens OX=9606 GN=ANXA2 PE=1 SV=2	68	22	36	22	339	38.6	7.75	1.48503e+09	1.68285e+09	ANXA2
F5H5D3	Tubulin alpha chain OS=Homo sapiens OX=9606 GN=TUBA1C PE=1 SV=1	49	18	38	1	519	57.7	5.07	2.03298e+09	#N/A	TUBA1C
Q53G99	Beta actin variant (Fragment) OS=Homo sapiens OX=9606 PE=2 SV=1	58	15	29	7	375	41.7	5.59	2.24663e+09	3.81487e+09	#N/A
O43707	Alpha-actinin-4 OS=Homo sapiens OX=9606 GN=ACTN4 PE=1 SV=2	49	33	40	20	911	104.8	5.44	3.56527e+08	2.70743e+08	ACTN4
P55060	Exportin-2 OS=Homo sapiens OX=9606 GN=CSE1L PE=1 SV=3	34	24	31	24	971	110.3	5.77	1.6391e+08	3.57241e+08	CSE1L
P11021	Endoplasmic reticulum chaperone BiP OS=Homo sapiens OX=9606 GN=HSPA5 PE=1 SV=2	40	22	29	20	654	72.3	5.16	4.91438e+08	7.27329e+08	HSPA5
Q9BVA1	Tubulin beta-2B chain OS=Homo sapiens OX=9606 GN=TUBB2B PE=1 SV=1	55	16	31	1	445	49.9	4.89	5.62446e+06	#N/A	TUBB2B
P07900	Heat shock protein HSP 90-alpha OS=Homo sapiens OX=9606 GN=HSP90AA1 PE=1 SV=5	42	27	33	17	732	84.6	5.02	4.35298e+08	1.87188e+09	HSP90AA1
P68366	Tubulin alpha-4A chain OS=Homo sapiens OX=9606 GN=TUBA4A PE=1 SV=1	44	15	29	3	448	49.9	5.06	1.28655e+08	#N/A	TUBA4A
P00338	L-lactate dehydrogenase A chain OS=Homo sapiens OX=9606 GN=LDHA PE=1 SV=2	56	16	26	15	332	36.7	8.27	1008330654	1.58885e+09	LDHA
P12814	Alpha-actinin-1 OS=Homo sapiens OX=9606 GN=ACTN1 PE=1 SV=2	40	28	36	15	892	103	5.41	6.67097e+07	7.74326e+08	ACTN1
P29401	Transketolase OS=Homo sapiens OX=9606 GN=TKT PE=1 SV=3	45	18	27	18	623	67.8	7.66	3.81884e+08	5.41336e+08	TKT
P04075	Fructose-bisphosphate aldolase A OS=Homo sapiens OX=9606 GN=ALDOA PE=1 SV=2	67	19	24	13	364	39.4	8.09	9.30299e+08	1.59291e+09	ALDOA
A0A087WVQ6	Clathrin heavy chain OS=Homo sapiens OX=9606 GN=CLTC PE=1 SV=1	17	22	25	22	1679	191.9	5.69	8.59839e+07	4.62203e+08	CLTC
B3KQT9	Protein disulfide-isomerase OS=Homo sapiens OX=9606 PE=2 SV=1	49	18	24	18	480	54.1	7.21	4.22327e+08	8.44146e+08	#N/A
P60174	Triosephosphate isomerase OS=Homo sapiens OX=9606 GN=TPI1 PE=1 SV=4	74	15	22	15	249	26.7	6.9	1020986083	1200801513	TPI1
P22314	Ubiquitin-like modifier-activating enzyme 1 OS=Homo sapiens OX=9606 GN=UBA1 PE=1 SV=3	30	22	26	22	1058	117.8	5.76	2.03388e+08	2.47433e+08	UBA1
A0A0G2JIW1	Heat shock 70 kDa protein 1B OS=Homo sapiens OX=9606 GN=HSPA1B PE=1 SV=1	47	21	27	17	642	70.1	5.66	3.60687e+08	6.94724e+08	HSPA1B
P21333	Filamin-A OS=Homo sapiens OX=9606 GN=FLNA PE=1 SV=4	14	27	30	25	2647	280.6	6.06	166404797	3.56576e+08	FLNA
A0A024QZN4	Metavinculin OS=Homo sapiens OX=9606 GN=VCL PE=3 SV=1	29	25	30	25	1066	116.6	6.09	2.42827e+08	1.61141e+08	VCL
A6NLN1	Polypyrimidine tract-binding protein 1 OS=Homo sapiens OX=9606 GN=PTBP1 PE=1 SV=4	39	15	20	15	527	56.5	9.38	1.90949e+08	2.88373e+08	PTBP1
P13645	Keratin, type I cytoskeletal 10 OS=Homo sapiens OX=9606 GN=KRT10 PE=1 SV=6	40	18	21	17	584	58.8	5.21	2.67529e+08	4.48524e+08	KRT10
A0A024R228	Heterogeneous nuclear ribonucleoprotein K OS=Homo sapiens OX=9606 GN=HNRPK PE=4 SV=1	51	19	22	1	463	51.2	5.64		6.43628e+08	HNRPK
P19338	Nucleolin OS=Homo sapiens OX=9606 GN=NCL PE=1 SV=3	32	23	29	23	710	76.6	4.7	6.71918e+08	9.75958e+08	NCL
P07237	Protein disulfide-isomerase OS=Homo sapiens OX=9606 GN=P4HB PE=1 SV=3	45	19	26	19	508	57.1	4.87	3.1939e+08	5.79057e+08	P4HB
B4DUQ1	Heterogeneous nuclear ribonucleoprotein K OS=Homo sapiens OX=9606 PE=2 SV=1	49	19	22	1	439	48.5	5.92	3.12081e+08	#N/A	#N/A
B4DLV7	Rab GDP dissociation inhibitor OS=Homo sapiens OX=9606 PE=2 SV=1	37	12	17	7	449	51.1	8.18	1.05101e+08	3.2865e+08	#N/A
B7Z4V2	75 kDa glucose-regulated protein OS=Homo sapiens OX=9606 PE=2 SV=1	38	19	24	19	665	72.4	5.94	3.58345e+08	5.6948e+08	#N/A
Q13509	Tubulin beta-3 chain OS=Homo sapiens OX=9606 GN=TUBB3 PE=1 SV=2	34	12	21	1	450	50.4	4.93	20297316	42319722	TUBB3
Q53G71	Calreticulin variant (Fragment) OS=Homo sapiens OX=9606 PE=2 SV=1	50	16	26	16	406	46.9	4.45	4.50046e+08	5.51896e+08	#N/A
P21980	Protein-glutamine gamma-glutamyltransferase 2 OS=Homo sapiens OX=9606 GN=TGM2 PE=1 SV=2	34	16	19	16	687	77.3	5.22	1.80459e+08	3.86792e+08	TGM2
Q0QEN7	ATP synthase subunit beta (Fragment) OS=Homo sapiens OX=9606 GN=ATP5B PE=2 SV=1	57	16	21	16	445	48.1	5.07	2.63462e+08	#N/A	ATP5B
B4DDF7	cDNA FLJ53296, highly similar to Serine/threonine-protein phosphatase 2A 65 kDa regulatory subunit A alpha isoform OS=Homo sapiens OX=9606 PE=2 SV=1	30	14	19	14	579	64.1	5.14	6.24262e+07	2.69685e+08	#N/A
B4DI38	Adenylyl cyclase-associated protein 1 OS=Homo sapiens OX=9606 PE=2 SV=1	38	15	20	15	452	49	8.21	2.16855e+08	#N/A	#N/A
B2RDN9	ATP-dependent DNA helicase 2 subunit 1 OS=Homo sapiens OX=9606 PE=2 SV=1	33	18	20	18	609	69.7	6.7	1.40608e+08	#N/A	#N/A
P18669	Phosphoglycerate mutase 1 OS=Homo sapiens OX=9606 GN=PGAM1 PE=1 SV=2	59	11	15	11	254	28.8	7.18	2.92336e+08	4.86723e+08	PGAM1
P08670	Vimentin OS=Homo sapiens OX=9606 GN=VIM PE=1 SV=4	43	19	23	19	466	53.6	5.12	3.23275e+08	1.42645e+09	VIM
P14625	Endoplasmin OS=Homo sapiens OX=9606 GN=HSP90B1 PE=1 SV=1	31	22	26	21	803	92.4	4.84	269309375	3.3407e+08	HSP90B1
Q9Y490	Talin-1 OS=Homo sapiens OX=9606 GN=TLN1 PE=1 SV=3	11	16	16	16	2541	269.6	6.07	3.88028e+08	2.50961e+07	TLN1
A4QPB0	IQ motif containing GTPase activating protein 1 OS=Homo sapiens OX=9606 GN=IQGAP1 PE=1 SV=1	15	19	20	19	1657	189.2	6.48	1.13937e+08	1.34698e+08	IQGAP1
Q01813	ATP-dependent 6-phosphofructokinase, platelet type OS=Homo sapiens OX=9606 GN=PFKP PE=1 SV=2	29	19	21	19	784	85.5	7.55	2.2344e+08	4.65123e+08	PFKP
P49327	Fatty acid synthase OS=Homo sapiens OX=9606 GN=FASN PE=1 SV=3	10	18	19	18	2511	273.3	6.44	7.32187e+07	7.8795e+07	FASN
P27348	14-3-3 protein theta OS=Homo sapiens OX=9606 GN=YWHAQ PE=1 SV=1	47	10	18	8	245	27.7	4.78	2.19544e+08	2.02279e+09	YWHAQ
A8K7F6	RNA helicase OS=Homo sapiens OX=9606 PE=2 SV=1	43	13	20	6	406	46.1	5.48	2.22425e+08	659057533	#N/A
E9PK25	Cofilin, non-muscle isoform OS=Homo sapiens OX=9606 GN=CFL1 PE=1 SV=1	47	10	14	10	204	22.7	8.34	2.99979e+08	502438127	CFL1
A0A6Q8PFJ0	Prelamin-A/C OS=Homo sapiens OX=9606 GN=LMNA PE=4 SV=1	31	23	25	21	729	80.9	8.27	329267335	388900421	LMNA
P00558	Phosphoglycerate kinase 1 OS=Homo sapiens OX=9606 GN=PGK1 PE=1 SV=3	33	9	13	9	417	44.6	8.1	1.48525e+08	2.78898e+08	PGK1
A0A5F9ZHM4	L-lactate dehydrogenase OS=Homo sapiens OX=9606 GN=LDHB PE=1 SV=1	56	14	19	13	341	37.4	6.25	5.54481e+08	1.10546e+09	LDHB
H6VRF8	Cytokeratin-1 OS=Homo sapiens OX=9606 GN=KRT1 PE=3 SV=1	25	13	17	9	644	66	8.12	1.29191e+08	5.2924e+08	KRT1
P26038	Moesin OS=Homo sapiens OX=9606 GN=MSN PE=1 SV=3	33	20	27	11	577	67.8	6.4	2.51117e+08	6.44425e+08	MSN
P08133	Annexin A6 OS=Homo sapiens OX=9606 GN=ANXA6 PE=1 SV=3	28	15	18	15	673	75.8	5.6	148845787	2.29575e+08	ANXA6
P31946	14-3-3 protein beta/alpha OS=Homo sapiens OX=9606 GN=YWHAB PE=1 SV=3	40	8	14	5	246	28.1	4.83	52533091	3.44269e+08	YWHAB
P63104	14-3-3 protein zeta/delta OS=Homo sapiens OX=9606 GN=YWHAZ PE=1 SV=1	53	12	18	10	245	27.7	4.79	1.19987e+09	1.47543e+09	YWHAZ
P37802	Transgelin-2 OS=Homo sapiens OX=9606 GN=TAGLN2 PE=1 SV=3	62	10	14	10	199	22.4	8.25	1.20704e+08	2.23035e+08	TAGLN2
P04083	Annexin A1 OS=Homo sapiens OX=9606 GN=ANXA1 PE=1 SV=2	39	11	15	11	346	38.7	7.02	1.2642e+08	1.76687e+08	ANXA1
P30041	Peroxiredoxin-6 OS=Homo sapiens OX=9606 GN=PRDX6 PE=1 SV=3	63	12	15	12	224	25	6.38	199399655	2.16672e+08	PRDX6
P13010	X-ray repair cross-complementing protein 5 OS=Homo sapiens OX=9606 GN=XRCC5 PE=1 SV=3	29	13	16	13	732	82.7	5.81	9.96901e+07	222404219	XRCC5
P53396	ATP-citrate synthase OS=Homo sapiens OX=9606 GN=ACLY PE=1 SV=3	18	14	16	14	1101	120.8	7.33	1.03982e+08	170703105	ACLY
P35232	Prohibitin OS=Homo sapiens OX=9606 GN=PHB PE=1 SV=1	64	12	14	1	272	29.8	5.76	6.41411e+06	1997149	PHB
P35527	Keratin, type I cytoskeletal 9 OS=Homo sapiens OX=9606 GN=KRT9 PE=1 SV=3	26	10	11	10	623	62	5.24	2.87709e+07	298872651	KRT9
Q02878	60S ribosomal protein L6 OS=Homo sapiens OX=9606 GN=RPL6 PE=1 SV=3	42	12	16	12	288	32.7	10.58	3.05921e+08	5.41075e+08	RPL6
A0A024RDQ0	Heat shock 110 kDa protein OS=Homo sapiens OX=9606 GN=HSPH1 PE=3 SV=1	21	12	13	12	814	92.1	5.55	61669111	1.25804e+08	HSPH1
P25705	ATP synthase subunit alpha, mitochondrial OS=Homo sapiens OX=9606 GN=ATP5F1A PE=1 SV=1	26	12	14	12	553	59.7	9.13	3.73706e+08	783511614	ATP5F1A
Q05639	Elongation factor 1-alpha 2 OS=Homo sapiens OX=9606 GN=EEF1A2 PE=1 SV=1	26	8	16	1	463	50.4	9.03	4.35056e+06	49074238	EEF1A2
P22234	Multifunctional protein ADE2 OS=Homo sapiens OX=9606 GN=PAICS PE=1 SV=3	36	12	14	12	425	47	7.23	7.79176e+07	1.40989e+08	PAICS
Q6FHZ0	Malate dehydrogenase OS=Homo sapiens OX=9606 GN=MDH2 PE=2 SV=1	49	12	13	12	338	35.5	8.68	2.26263e+08	3.40904e+08	MDH2
A0A087WTT1	Polyadenylate-binding protein OS=Homo sapiens OX=9606 GN=PABPC1 PE=1 SV=1	30	13	14	9	522	58.5	9.26	123341632	2.74634e+08	PABPC1
P78371	T-complex protein 1 subunit beta OS=Homo sapiens OX=9606 GN=CCT2 PE=1 SV=4	24	9	12	9	535	57.5	6.46	9.69871e+07	2.54513e+08	CCT2
P09211	Glutathione S-transferase P OS=Homo sapiens OX=9606 GN=GSTP1 PE=1 SV=2	57	9	11	9	210	23.3	5.64	1.59541e+08	255847734	GSTP1
P06744	Glucose-6-phosphate isomerase OS=Homo sapiens OX=9606 GN=GPI PE=1 SV=4	23	11	15	11	558	63.1	8.32	2.79064e+08	215747753	GPI
B4DZT5	cDNA FLJ53116, highly similar to T-complex protein 1 subunit epsilon OS=Homo sapiens OX=9606 PE=2 SV=1	30	13	16	12	507	56	5.94	1.74798e+08	4.15919e+08	#N/A
Q15084	Protein disulfide-isomerase A6 OS=Homo sapiens OX=9606 GN=PDIA6 PE=1 SV=1	33	10	12	10	440	48.1	5.08	1.04596e+08	1.74791e+08	PDIA6
Q9BUF5	Tubulin beta-6 chain OS=Homo sapiens OX=9606 GN=TUBB6 PE=1 SV=1	41	11	15	4	446	49.8	4.88	1.46541e+07	52117687	TUBB6
P52209	6-phosphogluconate dehydrogenase, decarboxylating OS=Homo sapiens OX=9606 GN=PGD PE=1 SV=3	25	10	12	10	483	53.1	7.23	2.92979e+07	8.58707e+07	PGD
E1NZA1	Peroxisome proliferator activated receptor interacting complex protein OS=Homo sapiens OX=9606 GN=PRIC295 PE=2 SV=1	6	10	13	10	2671	292.6	7.43	1.279e+07	#N/A	PRIC295
Q99832	T-complex protein 1 subunit eta OS=Homo sapiens OX=9606 GN=CCT7 PE=1 SV=2	32	14	16	14	543	59.3	7.65	2.07455e+08	2.33721e+08	CCT7
Q07065	Cytoskeleton-associated protein 4 OS=Homo sapiens OX=9606 GN=CKAP4 PE=1 SV=2	24	11	13	11	602	66	5.92	6.11982e+07	2.03675e+08	CKAP4
V9GZ17	Tubulin alpha-8 chain (Fragment) OS=Homo sapiens OX=9606 GN=TUBA8 PE=1 SV=1	28	6	14	2	275	31.1	8.29	1.35465e+07	1.11579e+07	TUBA8
P20700	Lamin-B1 OS=Homo sapiens OX=9606 GN=LMNB1 PE=1 SV=2	26	13	15	10	586	66.4	5.16	7.36363e+07	1.42887e+08	LMNB1
P15121	Aldo-keto reductase family 1 member B1 OS=Homo sapiens OX=9606 GN=AKR1B1 PE=1 SV=3	41	10	15	9	316	35.8	6.98	3.45739e+08	3.9863e+08	AKR1B1
Q59EF6	Calcium-activated neutral proteinase 2 (Fragment) OS=Homo sapiens OX=9606 PE=2 SV=1	22	11	13	11	729	83.1	5.06	52315921	118034070	#N/A
Q6PUJ7	Prohibitin OS=Homo sapiens OX=9606 GN=HEL-215 PE=2 SV=1	61	12	13	1	272	29.8	5.76	1.28023e+08	2.4336e+08	HEL-215
B4E0E1	Poly [ADP-ribose] polymerase OS=Homo sapiens OX=9606 PE=2 SV=1	16	11	14	11	993	111.1	8.87	7.30889e+07	3.34434e+07	#N/A
E7EX73	Eukaryotic translation initiation factor 4 gamma 1 OS=Homo sapiens OX=9606 GN=EIF4G1 PE=1 SV=1	12	14	16	14	1436	158.5	5.21	5.25211e+07	2.23592e+08	EIF4G1
I3L397	Eukaryotic translation initiation factor 5A (Fragment) OS=Homo sapiens OX=9606 GN=EIF5A PE=1 SV=8	49	7	13	7	146	16	5	1.9305e+08	#N/A	EIF5A
Q06830	Peroxiredoxin-1 OS=Homo sapiens OX=9606 GN=PRDX1 PE=1 SV=1	63	12	15	10	199	22.1	8.13	6.31291e+08	1.20927e+09	PRDX1
Q00839	Heterogeneous nuclear ribonucleoprotein U OS=Homo sapiens OX=9606 GN=HNRNPU PE=1 SV=6	20	14	16	14	825	90.5	6	2.37555e+08	2.98775e+08	HNRNPU
P50991	T-complex protein 1 subunit delta OS=Homo sapiens OX=9606 GN=CCT4 PE=1 SV=4	26	13	15	12	539	57.9	7.83	1.81045e+08	5.72695e+08	CCT4
Q59H77	T-complex protein 1 subunit gamma (Fragment) OS=Homo sapiens OX=9606 PE=2 SV=1	33	15	17	15	577	63.5	6.43	1.90221e+08	3.54208e+08	#N/A
G9K389	YWHAE/FAM22B fusion protein (Fragment) OS=Homo sapiens OX=9606 GN=YWHAE/FAM22B fusion PE=2 SV=1	23	9	13	8	384	41.3	4.97	1.84855e+08	359311681	YWHAE/FAM22B
A0A384ME17	Elongation factor Tu OS=Homo sapiens OX=9606 GN=TUFM PE=1 SV=1	29	12	16	12	455	49.8	7.61	1.23602e+08	205983328	TUFM
P08865	40S ribosomal protein SA OS=Homo sapiens OX=9606 GN=RPSA PE=1 SV=4	47	9	11	9	295	32.8	4.87	1.58183e+08	1.88599e+08	RPSA
B2R9K8	cDNA, FLJ94440, highly similar to Homo sapiens chaperonin containing TCP1, subunit 6A (zeta 1)(CCT6A), mRNA OS=Homo sapiens OX=9606 PE=2 SV=1	27	10	12	10	531	57.9	6.8	1.145e+08	3.08125e+08	#N/A
B4DJ30	cDNA FLJ61290, highly similar to Neutral alpha-glucosidase AB OS=Homo sapiens OX=9606 PE=2 SV=1	19	14	14	14	995	112.9	6.06	5.53935e+07	1.30818e+08	#N/A
O95373	Importin-7 OS=Homo sapiens OX=9606 GN=IPO7 PE=1 SV=1	14	9	11	9	1038	119.4	4.82	1.52405e+07	1.57492e+07	IPO7
P05556	Integrin beta-1 OS=Homo sapiens OX=9606 GN=ITGB1 PE=1 SV=2	18	11	12	11	798	88.4	5.39	8.90079e+07	1.41775e+08	ITGB1
A8K3K1	cDNA FLJ78096, highly similar to Homo sapiens actin, alpha, cardiac muscle (ACTC), mRNA OS=Homo sapiens OX=9606 PE=2 SV=1	22	7	15	1	377	42	5.39	62356864	#N/A	#N/A
P62136	Serine/threonine-protein phosphatase PP1-alpha catalytic subunit OS=Homo sapiens OX=9606 GN=PPP1CA PE=1 SV=1	30	8	11	2	330	37.5	6.33	4.59179e+07	142414915	PPP1CA
P35908	Keratin, type II cytoskeletal 2 epidermal OS=Homo sapiens OX=9606 GN=KRT2 PE=1 SV=2	24	14	16	10	639	65.4	8	2.8199e+08	5.3326e+08	KRT2
P17987	T-complex protein 1 subunit alpha OS=Homo sapiens OX=9606 GN=TCP1 PE=1 SV=1	23	10	12	10	556	60.3	6.11	8.32147e+07	6.78966e+07	TCP1
P62937	Peptidyl-prolyl cis-trans isomerase A OS=Homo sapiens OX=9606 GN=PPIA PE=1 SV=2	73	11	12	10	165	18	7.81	6.7039e+08	1293764434	PPIA
Q96P70	Importin-9 OS=Homo sapiens OX=9606 GN=IPO9 PE=1 SV=3	7	4	7	4	1041	115.9	4.81	12302506	5.91438e+06	IPO9
P61981	14-3-3 protein gamma OS=Homo sapiens OX=9606 GN=YWHAG PE=1 SV=2	49	9	12	7	247	28.3	4.89	1.09042e+08	1.5085e+08	YWHAG
A0A384MDW7	Enoyl Coenzyme A hydratase, short chain, 1, mitochondrial OS=Homo sapiens OX=9606 GN=ECHS1 PE=2 SV=1	26	4	6	4	290	31.4	8.07	6.96244e+06	2.24142e+07	ECHS1
Q53EP4	Dolichyl-diphosphooligosaccharide--protein glycosyltransferase subunit 1 (Fragment) OS=Homo sapiens OX=9606 PE=2 SV=1	30	14	15	14	607	68.5	6.38	9.88428e+07	#N/A	#N/A
P09936	Ubiquitin carboxyl-terminal hydrolase isozyme L1 OS=Homo sapiens OX=9606 GN=UCHL1 PE=1 SV=2	64	8	10	8	223	24.8	5.48	170089347	233089667	UCHL1
P13667	Protein disulfide-isomerase A4 OS=Homo sapiens OX=9606 GN=PDIA4 PE=1 SV=2	27	14	16	14	645	72.9	5.07	138141801	269737327	PDIA4
P62140	Serine/threonine-protein phosphatase PP1-beta catalytic subunit OS=Homo sapiens OX=9606 GN=PPP1CB PE=1 SV=3	27	7	10	1	327	37.2	6.19	4287359	#N/A	PPP1CB
P09104	Gamma-enolase OS=Homo sapiens OX=9606 GN=ENO2 PE=1 SV=3	17	5	10	2	434	47.2	5.03	7.87354e+06		ENO2
Q02790	Peptidyl-prolyl cis-trans isomerase FKBP4 OS=Homo sapiens OX=9606 GN=FKBP4 PE=1 SV=3	38	13	13	13	459	51.8	5.43	131792649	242887232	FKBP4
P11586	C-1-tetrahydrofolate synthase, cytoplasmic OS=Homo sapiens OX=9606 GN=MTHFD1 PE=1 SV=3	19	15	15	15	935	101.5	7.3	9.39767e+07	98011396	MTHFD1
P62081	40S ribosomal protein S7 OS=Homo sapiens OX=9606 GN=RPS7 PE=1 SV=1	45	9	15	9	194	22.1	10.1	2.43807e+08	2.68536e+08	RPS7
P07737	Profilin-1 OS=Homo sapiens OX=9606 GN=PFN1 PE=1 SV=2	60	8	13	8	140	15	8.27	8.15178e+08	1.17137e+09	PFN1
Q15365	Poly(rC)-binding protein 1 OS=Homo sapiens OX=9606 GN=PCBP1 PE=1 SV=2	42	10	10	7	356	37.5	7.09	1.88755e+08	2.61806e+08	PCBP1
Q6NUR7	Ezrin OS=Homo sapiens OX=9606 GN=EZR PE=2 SV=1	23	16	17	7	586	69.2	6.27	8.47454e+07	1.02042e+08	EZR
P27824	Calnexin OS=Homo sapiens OX=9606 GN=CANX PE=1 SV=2	17	8	10	8	592	67.5	4.6	1.58447e+08	2.94625e+08	CANX
O00571	ATP-dependent RNA helicase DDX3X OS=Homo sapiens OX=9606 GN=DDX3X PE=1 SV=3	16	8	9	7	662	73.2	7.18	2.48252e+07	47725106	DDX3X
P23526	Adenosylhomocysteinase OS=Homo sapiens OX=9606 GN=AHCY PE=1 SV=4	26	11	14	11	432	47.7	6.34	2.14805e+08	3.92761e+08	AHCY
Q53GN4	WD repeat domain 1, isoform CRA_a (Fragment) OS=Homo sapiens OX=9606 GN=WDR1 PE=2 SV=1	23	11	13	11	606	66.1	6.65	176404421	16287690	WDR1
P05388	60S acidic ribosomal protein P0 OS=Homo sapiens OX=9606 GN=RPLP0 PE=1 SV=1	35	7	10	7	317	34.3	5.97	116792636	291015357	RPLP0
Q96QK1	Vacuolar protein sorting-associated protein 35 OS=Homo sapiens OX=9606 GN=VPS35 PE=1 SV=2	17	11	11	11	796	91.6	5.49	2.20659e+07	4.29269e+07	VPS35
E9PCY7	Heterogeneous nuclear ribonucleoprotein H OS=Homo sapiens OX=9606 GN=HNRNPH1 PE=1 SV=1	21	6	8	4	429	47.1	6.34	8.38372e+07	#N/A	HNRNPH1
B4DH02	Heat shock 70 kDa protein 4 OS=Homo sapiens OX=9606 PE=2 SV=1	18	11	11	11	840	94.3	5.19	7.24381e+07	257996201	#N/A
P43490	Nicotinamide phosphoribosyltransferase OS=Homo sapiens OX=9606 GN=NAMPT PE=1 SV=1	24	10	12	10	491	55.5	7.15	73112282	1.62426e+08	NAMPT
P26641	Elongation factor 1-gamma OS=Homo sapiens OX=9606 GN=EEF1G PE=1 SV=3	33	9	11	9	437	50.1	6.67	1.24741e+08	2.06617e+08	EEF1G
P15531	Nucleoside diphosphate kinase A OS=Homo sapiens OX=9606 GN=NME1 PE=1 SV=1	47	6	11	1	152	17.1	6.19	44375183	30334274	NME1
B2R7P8	5-aminoimidazole-4-carboxamide ribonucleotide formyltransferase OS=Homo sapiens OX=9606 PE=2 SV=1	20	8	9	8	592	64.6	6.8	49015797	#N/A	#N/A
A0A087X0X3	Heterogeneous nuclear ribonucleoprotein M OS=Homo sapiens OX=9606 GN=HNRNPM PE=1 SV=1	19	11	11	11	730	77.5	8.78	119204763	3.13268e+08	HNRNPM
P61204	ADP-ribosylation factor 3 OS=Homo sapiens OX=9606 GN=ARF3 PE=1 SV=2	54	7	8	4	181	20.6	7.43	1.12951e+08	218072395	ARF3
Q99497	Parkinson disease protein 7 OS=Homo sapiens OX=9606 GN=PARK7 PE=1 SV=2	44	6	8	6	189	19.9	6.79	114285731	1.26028e+08	PARK7
H0YFD6	Enoyl-CoA hydratase OS=Homo sapiens OX=9606 GN=HADHA PE=1 SV=2	15	7	9	7	792	86.3	9.1	2.60545e+07	9.83551e+07	HADHA
P50990	T-complex protein 1 subunit theta OS=Homo sapiens OX=9606 GN=CCT8 PE=1 SV=4	24	11	12	11	548	59.6	5.6	178767658	3.81513e+08	CCT8
P08758	Annexin A5 OS=Homo sapiens OX=9606 GN=ANXA5 PE=1 SV=2	25	7	9	7	320	35.9	5.05	5.94443e+07	7.13243e+07	ANXA5
P42167	Lamina-associated polypeptide 2, isoforms beta/gamma OS=Homo sapiens OX=9606 GN=TMPO PE=1 SV=2	27	10	10	10	454	50.6	9.38	72670239	154309091	TMPO
A0A6Q8PGN5	Alanine--tRNA ligase, cytoplasmic OS=Homo sapiens OX=9606 GN=AARS1 PE=4 SV=1	10	7	8	7	984	108.2	5.53	1.74297e+07	#N/A	AARS1
P30050	60S ribosomal protein L12 OS=Homo sapiens OX=9606 GN=RPL12 PE=1 SV=1	55	6	8	6	165	17.8	9.42	115195086	220685071	RPL12
P32969	60S ribosomal protein L9 OS=Homo sapiens OX=9606 GN=RPL9 PE=1 SV=1	44	6	7	6	192	21.9	9.95	2.20363e+07	129790288	RPL9
F8VZX2	Poly(rC)-binding protein 2 OS=Homo sapiens OX=9606 GN=PCBP2 PE=1 SV=1	42	9	10	6	321	33.8	8.24	9.82669e+07	122796969	PCBP2
B5BUB5	Autoantigen La (Fragment) OS=Homo sapiens OX=9606 GN=SSB PE=2 SV=1	28	8	9	8	408	46.8	7.12	4.41616e+07	6.20994e+07	SSB
P18124	60S ribosomal protein L7 OS=Homo sapiens OX=9606 GN=RPL7 PE=1 SV=1	38	9	11	9	248	29.2	10.65	3.87371e+08	2.44925e+08	RPL7
J3KPD9	NME1-NME2 readthrough OS=Homo sapiens OX=9606 GN=NME1-NME2 PE=1 SV=1	45	6	11	1	197	22.4	9.54	3.45159e+08	#N/A	NME1-NME2
B7Z1Y2	Fructose-bisphosphate aldolase OS=Homo sapiens OX=9606 PE=2 SV=1	31	10	10	4	345	37.5	7.12	35029639	4.13254e+07	#N/A
P04792	Heat shock protein beta-1 OS=Homo sapiens OX=9606 GN=HSPB1 PE=1 SV=2	65	10	12	10	205	22.8	6.4	4.14908e+08	3.68847e+08	HSPB1
A8K690	cDNA FLJ76863, highly similar to Homo sapiens stress-induced-phosphoprotein 1 (Hsp70/Hsp90-organizing protein) (STIP1), mRNA OS=Homo sapiens OX=9606 PE=2 SV=1	28	15	15	15	543	62.6	6.8	1.0958e+08	1.45072e+08	#N/A
P25205	DNA replication licensing factor MCM3 OS=Homo sapiens OX=9606 GN=MCM3 PE=1 SV=3	14	9	10	9	808	90.9	5.77	2.7045e+07	4.48113e+07	MCM3
F8W6I7	Helix-destabilizing protein OS=Homo sapiens OX=9606 GN=HNRNPA1 PE=1 SV=2	29	8	11	7	307	33.1	9.13	2.37401e+08	4.32868e+08	HNRNPA1
P31150	Rab GDP dissociation inhibitor alpha OS=Homo sapiens OX=9606 GN=GDI1 PE=1 SV=2	20	7	7	2	447	50.6	5.14	8.08233e+06	10318238	GDI1
B5MDF5	GTP-binding nuclear protein Ran OS=Homo sapiens OX=9606 GN=RAN PE=1 SV=1	36	7	10	7	233	26.2	7.01	306549121	308189988	RAN
P41091	Eukaryotic translation initiation factor 2 subunit 3 OS=Homo sapiens OX=9606 GN=EIF2S3 PE=1 SV=3	31	11	12	11	472	51.1	8.4	9.00922e+07	1.79343e+08	EIF2S3
Q96IR1	RPS4X protein (Fragment) OS=Homo sapiens OX=9606 GN=RPS4X PE=2 SV=2	33	9	11	5	243	27.2	9.94	1.6829e+08	4.21702e+08	RPS4X
Q16658	Fascin OS=Homo sapiens OX=9606 GN=FSCN1 PE=1 SV=3	17	6	7	6	493	54.5	7.24	36379128	1.00174e+08	FSCN1
B2R5U1	Staphylococcal nuclease domain-containing protein OS=Homo sapiens OX=9606 PE=2 SV=1	14	8	8	8	885	99.6	6.96	3.52567e+07	84018939	#N/A
A0A0S2Z4G7	Nucleophosmin (Fragment) OS=Homo sapiens OX=9606 GN=NPM1 PE=2 SV=1	31	6	8	6	265	29.4	4.61	3.99675e+08	#N/A	NPM1
A0A5K1VW95	Malate dehydrogenase OS=Homo sapiens OX=9606 GN=MDH1 PE=1 SV=1	25	7	8	7	353	38.6	7.3	9.08892e+07	1.03429e+08	MDH1
Q92945	Far upstream element-binding protein 2 OS=Homo sapiens OX=9606 GN=KHSRP PE=1 SV=4	20	10	10	8	711	73.1	7.3	80299288	7.78066e+07	KHSRP
B4DN41	DEAD box protein 5 OS=Homo sapiens OX=9606 PE=2 SV=1	23	12	12	7	603	67.7	8.87	7.87068e+07	195564394	#N/A
B0QZ18	Copine-1 OS=Homo sapiens OX=9606 GN=CPNE1 PE=1 SV=1	17	5	6	5	542	59.7	6.04	1.22258e+07	45954041	CPNE1
Q6IQ30	Polyadenylate-binding protein OS=Homo sapiens OX=9606 GN=PABPC4 PE=2 SV=1	14	6	6	2	660	72.3	9.35	852623	5.0672e+06	PABPC4
P50454	Serpin H1 OS=Homo sapiens OX=9606 GN=SERPINH1 PE=1 SV=2	22	7	8	7	418	46.4	8.69	4.82363e+07	5.40552e+07	SERPINH1
O14980	Exportin-1 OS=Homo sapiens OX=9606 GN=XPO1 PE=1 SV=1	10	8	9	8	1071	123.3	6.06	2.69682e+07	4.39701e+07	XPO1
P62241	40S ribosomal protein S8 OS=Homo sapiens OX=9606 GN=RPS8 PE=1 SV=2	40	8	9	8	208	24.2	10.32	178959844	285893954	RPS8
P62280	40S ribosomal protein S11 OS=Homo sapiens OX=9606 GN=RPS11 PE=1 SV=3	56	10	12	10	158	18.4	10.3	268825290	448383803	RPS11
P13489	Ribonuclease inhibitor OS=Homo sapiens OX=9606 GN=RNH1 PE=1 SV=2	21	7	7	7	461	49.9	4.82	3.53697e+07	2.29509e+07	RNH1
P43686	26S proteasome regulatory subunit 6B OS=Homo sapiens OX=9606 GN=PSMC4 PE=1 SV=2	22	5	6	5	418	47.3	5.21	1.28502e+07	6.15339e+07	PSMC4
Q2TNB3	Cell migration-inducing protein 22 OS=Homo sapiens OX=9606 PE=2 SV=1	39	6	6	6	239	27.3	5.58	7.8697e+06	2.71841e+07	#N/A
C9JPM4	ADP-ribosylation factor 4 (Fragment) OS=Homo sapiens OX=9606 GN=ARF4 PE=1 SV=1	72	7	7	4	127	14.5	8.12	27399405	4.67629e+07	ARF4
Q92841	Probable ATP-dependent RNA helicase DDX17 OS=Homo sapiens OX=9606 GN=DDX17 PE=1 SV=2	16	10	10	5	729	80.2	8.27	2.09763e+07	24663289	DDX17
Q53F35	Acidic (Leucine-rich) nuclear phosphoprotein 32 family, member B variant (Fragment) OS=Homo sapiens OX=9606 PE=2 SV=1	30	7	9	4	250	28.7	4.06	96967870	113847160	#N/A
P40261	Nicotinamide N-methyltransferase OS=Homo sapiens OX=9606 GN=NNMT PE=1 SV=1	22	5	7	5	264	29.6	5.74	2.88441e+07	4.25399e+06	NNMT
B4DF70	cDNA FLJ60461, highly similar to Peroxiredoxin-2 OS=Homo sapiens OX=9606 PE=2 SV=1	57	10	10	9	183	20.1	8.78	172580029	#N/A	#N/A
B7Z4B2	Aminopeptidase OS=Homo sapiens OX=9606 PE=2 SV=1	14	10	10	10	825	92.8	5.4	1.95782e+07	2.99991e+07	#N/A
Q14974	Importin subunit beta-1 OS=Homo sapiens OX=9606 GN=KPNB1 PE=1 SV=2	8	5	7	5	876	97.1	4.78	1.43016e+07	3.77408e+07	KPNB1
P54136	Arginine--tRNA ligase, cytoplasmic OS=Homo sapiens OX=9606 GN=RARS1 PE=1 SV=2	17	10	10	10	660	75.3	6.68	7.32706e+07	1.64059e+08	RARS1
A0A2R8Y5S7	Radixin OS=Homo sapiens OX=9606 GN=RDX PE=1 SV=1	20	14	14	5	590	69.3	6.27	53900636	1.67714e+06	RDX
J3KSZ0	Eukaryotic initiation factor 4A-I (Fragment) OS=Homo sapiens OX=9606 GN=EIF4A1 PE=1 SV=1	40	7	10	1	230	26.8	7.88			EIF4A1
Q14315	Filamin-C OS=Homo sapiens OX=9606 GN=FLNC PE=1 SV=3	5	10	12	7	2725	290.8	5.97	3.44636e+07	67327261	FLNC
P42224	Signal transducer and activator of transcription 1-alpha/beta OS=Homo sapiens OX=9606 GN=STAT1 PE=1 SV=2	13	6	6	6	750	87.3	6.05	2.70012e+07	5.3565e+07	STAT1
B4DLR8	NAD(P)H dehydrogenase [quinone] 1 OS=Homo sapiens OX=9606 GN=NQO1 PE=1 SV=1	39	6	8	6	202	22.8	8.5	5.53217e+07	127403800	NQO1
B4E1L0	Adenylosuccinate synthetase isozyme 2 OS=Homo sapiens OX=9606 GN=ADSS PE=2 SV=1	21	7	7	7	435	47.9	5.91	2.04753e+07	3.02581e+07	ADSS
P52597	Heterogeneous nuclear ribonucleoprotein F OS=Homo sapiens OX=9606 GN=HNRNPF PE=1 SV=3	14	4	6	2	415	45.6	5.58		3.66951e+07	HNRNPF
B3KSH1	Eukaryotic translation initiation factor 3 subunit F OS=Homo sapiens OX=9606 GN=EIF3F PE=2 SV=1	22	4	5	4	372	39.1	5.45	10429458	40870891	EIF3F
B5BUB1	RuvB-like helicase (Fragment) OS=Homo sapiens OX=9606 GN=RUVBL1 PE=2 SV=1	19	6	6	6	456	50.2	6.42	1.9945e+07	8.51286e+07	RUVBL1
Q4ZG57	DNA helicase (Fragment) OS=Homo sapiens OX=9606 GN=MCM6 PE=3 SV=1	13	9	9	9	785	88.9	5.6	3.14295e+07	#N/A	MCM6
A8MXP9	Matrin-3 OS=Homo sapiens OX=9606 GN=MATR3 PE=1 SV=1	10	5	6	5	895	99.9	6.04	9100172	3.57086e+07	MATR3
Q14019	Coactosin-like protein OS=Homo sapiens OX=9606 GN=COTL1 PE=1 SV=3	49	6	8	6	142	15.9	5.67	1.20348e+08	540417755	COTL1
P07954	Fumarate hydratase, mitochondrial OS=Homo sapiens OX=9606 GN=FH PE=1 SV=3	18	6	6	6	510	54.6	8.76	31131842	136885563	FH
P35580	Myosin-10 OS=Homo sapiens OX=9606 GN=MYH10 PE=1 SV=3	5	7	7	3	1976	228.9	5.54	1.14827e+06	3.14233e+06	MYH10
Q86VP6	Cullin-associated NEDD8-dissociated protein 1 OS=Homo sapiens OX=9606 GN=CAND1 PE=1 SV=2	8	7	7	7	1230	136.3	5.78	8.57007e+06	2.54942e+07	CAND1
Q68DI0	AP complex subunit beta OS=Homo sapiens OX=9606 GN=DKFZp781K0743 PE=2 SV=1	12	8	8	4	951	105.6	5.38	24798409	2.90274e+07	DKFZp781K0743
J3KN16	Proteasome adapter and scaffold protein ECM29 OS=Homo sapiens OX=9606 GN=ECPAS PE=1 SV=1	3	4	6	4	2017	223.6	8.75	1776908	1.86564e+06	ECPAS
P62906	60S ribosomal protein L10a OS=Homo sapiens OX=9606 GN=RPL10A PE=1 SV=2	33	7	9	7	217	24.8	9.94	136754123	226039090	RPL10A
Q9Y696	Chloride intracellular channel protein 4 OS=Homo sapiens OX=9606 GN=CLIC4 PE=1 SV=4	30	5	7	5	253	28.8	5.59	4.78753e+07	1.0828e+08	CLIC4
A8K525	cDNA FLJ76817, highly similar to Homo sapiens non-POU domain containing, octamer-binding (NONO), mRNA OS=Homo sapiens OX=9606 PE=2 SV=1	10	4	5	3	471	54.3	9.2	33171700	9.52954e+07	#N/A
P38919	Eukaryotic initiation factor 4A-III OS=Homo sapiens OX=9606 GN=EIF4A3 PE=1 SV=4	16	5	6	4	411	46.8	6.73	1.13408e+07	#N/A	EIF4A3
Q01105	Protein SET OS=Homo sapiens OX=9606 GN=SET PE=1 SV=3	28	5	6	5	290	33.5	4.32	3.38978e+07	21030447	SET
Q2Q9H2	Glucose-6-phosphate 1-dehydrogenase (Fragment) OS=Homo sapiens OX=9606 GN=G6PD PE=3 SV=1	20	9	10	9	475	54.8	7.08	5.92795e+07	1.2711e+08	G6PD
F5GY37	Prohibitin OS=Homo sapiens OX=9606 GN=PHB2 PE=1 SV=1	35	8	8	8	267	29.7	9.88	50565268	36759824	PHB2
P36578	60S ribosomal protein L4 OS=Homo sapiens OX=9606 GN=RPL4 PE=1 SV=5	24	9	9	9	427	47.7	11.06	90456896	4.33757e+08	RPL4
Q9Y262	Eukaryotic translation initiation factor 3 subunit L OS=Homo sapiens OX=9606 GN=EIF3L PE=1 SV=1	13	7	8	7	564	66.7	6.34	3.09327e+07	#N/A	EIF3L
E5RI99	60S ribosomal protein L30 (Fragment) OS=Homo sapiens OX=9606 GN=RPL30 PE=1 SV=1	41	3	5	3	114	12.6	9.55	64320030	101241537	RPL30
P29692	Elongation factor 1-delta OS=Homo sapiens OX=9606 GN=EEF1D PE=1 SV=5	39	7	7	7	281	31.1	5.01	115328485	1.5521e+08	EEF1D
Q96AG4	Leucine-rich repeat-containing protein 59 OS=Homo sapiens OX=9606 GN=LRRC59 PE=1 SV=1	30	7	7	7	307	34.9	9.57	6.94008e+07	1.40807e+08	LRRC59
Q01469	Fatty acid-binding protein 5 OS=Homo sapiens OX=9606 GN=FABP5 PE=1 SV=3	50	7	7	7	135	15.2	7.01	89644412	1.63694e+08	FABP5
P56537	Eukaryotic translation initiation factor 6 OS=Homo sapiens OX=9606 GN=EIF6 PE=1 SV=1	35	5	5	5	245	26.6	4.68	1.30825e+07	57977303	EIF6
M1V490	KIF5B-RET(NM_020630)_K22R12 fusion protein OS=Homo sapiens OX=9606 GN=KIF5B-RET(NM_020630)_K22;R12 PE=2 SV=1	6	4	5	4	1173	134.1	6.04	3.2682e+06	#N/A	KIF5B-RET(NM_020630)_K22
P0CG39	POTE ankyrin domain family member J OS=Homo sapiens OX=9606 GN=POTEJ PE=3 SV=1	8	5	7	2	1038	117.3	5.97		#N/A	POTEJ
P50570	Dynamin-2 OS=Homo sapiens OX=9606 GN=DNM2 PE=1 SV=2	12	10	10	10	870	98	7.44	4.81059e+07	1.18467e+07	DNM2
A0A6Q8PGE6	Ras-related protein Rab-7a OS=Homo sapiens OX=9606 GN=RAB7A PE=4 SV=1	37	5	6	5	183	21	5.15	4.97407e+07	3.52418e+07	RAB7A
Q9HDC9	Adipocyte plasma membrane-associated protein OS=Homo sapiens OX=9606 GN=APMAP PE=1 SV=2	17	6	8	6	416	46.5	6.16	8.28326e+07	1.50509e+08	APMAP
A8K6Y1	cDNA FLJ75526, highly similar to Homo sapiens proliferation-associated 2G4, 38kDa (PA2G4), mRNA (Fragment) OS=Homo sapiens OX=9606 PE=2 SV=1	29	8	9	8	367	40.9	6.4	1.04198e+08	2.44461e+08	#N/A
A8K0T9	F-actin-capping protein subunit alpha OS=Homo sapiens OX=9606 PE=2 SV=1	32	6	6	6	286	32.9	5.69	84229944	4.25127e+07	#N/A
P61158	Actin-related protein 3 OS=Homo sapiens OX=9606 GN=ACTR3 PE=1 SV=3	18	4	4	4	418	47.3	5.88	13507056	37345117	ACTR3
P29966	Myristoylated alanine-rich C-kinase substrate OS=Homo sapiens OX=9606 GN=MARCKS PE=1 SV=4	16	3	4	3	332	31.5	4.45	4622749	2.45286e+07	MARCKS
P11216	Glycogen phosphorylase, brain form OS=Homo sapiens OX=9606 GN=PYGB PE=1 SV=5	8	5	6	5	843	96.6	6.86	1.45945e+07	5.38819e+07	PYGB
Q92499	ATP-dependent RNA helicase DDX1 OS=Homo sapiens OX=9606 GN=DDX1 PE=1 SV=2	11	5	6	5	740	82.4	7.23	8.97527e+06	2.65732e+07	DDX1
M0R0R2	40S ribosomal protein S5 OS=Homo sapiens OX=9606 GN=RPS5 PE=1 SV=1	28	7	9	7	225	25.3	9.76	182285335	#N/A	RPS5
P34897	Serine hydroxymethyltransferase, mitochondrial OS=Homo sapiens OX=9606 GN=SHMT2 PE=1 SV=3	15	7	8	7	504	56	8.53	7.18533e+07	6.59879e+07	SHMT2
E7EQV9	Ribosomal protein L15 (Fragment) OS=Homo sapiens OX=9606 GN=RPL15 PE=1 SV=1	36	6	7	6	174	20.5	11.28	6.54215e+07	#N/A	RPL15
Q13838	Spliceosome RNA helicase DDX39B OS=Homo sapiens OX=9606 GN=DDX39B PE=1 SV=1	19	7	7	7	428	49	5.67	7.54864e+07	3.25269e+08	DDX39B
Q6FHU3	PSME1 protein (Fragment) OS=Homo sapiens OX=9606 GN=PSME1 PE=2 SV=1	29	6	7	6	249	28.7	6.02	5.65384e+07	1.80181e+07	PSME1
B2R8R5	cDNA, FLJ94025, highly similar to Homo sapiens tripartite motif-containing 28 (TRIM28), mRNA OS=Homo sapiens OX=9606 PE=2 SV=1	10	7	7	7	835	88.5	5.77	67623112	1.55099e+08	#N/A
A0A2R8YFE2	Actin, cytoplasmic 1 (Fragment) OS=Homo sapiens OX=9606 GN=ACTB PE=1 SV=1	51	3	5	1	79	8.8	9.2		8.1766e+06	ACTB
Q9H0U4	Ras-related protein Rab-1B OS=Homo sapiens OX=9606 GN=RAB1B PE=1 SV=1	44	7	7	5	201	22.2	5.73	147394435	22960882	RAB1B
P31949	Protein S100-A11 OS=Homo sapiens OX=9606 GN=S100A11 PE=1 SV=2	56	3	4	3	105	11.7	7.12	10017255	2.54493e+07	S100A11
Q3B7A7	Trifunctional purine biosynthetic protein adenosine-3 OS=Homo sapiens OX=9606 GN=GART PE=2 SV=1	9	7	7	7	1010	107.7	6.77	2.98888e+07	5.72547e+07	GART
Q04917	14-3-3 protein eta OS=Homo sapiens OX=9606 GN=YWHAH PE=1 SV=4	26	5	6	4	246	28.2	4.84	25629273	9149741	YWHAH
Q53GR7	Solute carrier family 25, member 13 (Citrin) variant (Fragment) OS=Homo sapiens OX=9606 PE=2 SV=1	10	5	6	5	675	74.1	8.38	3.19283e+06	#N/A	#N/A
P27635	60S ribosomal protein L10 OS=Homo sapiens OX=9606 GN=RPL10 PE=1 SV=4	36	6	7	6	214	24.6	10.08	6.15293e+07	151419688	RPL10
P00492	Hypoxanthine-guanine phosphoribosyltransferase OS=Homo sapiens OX=9606 GN=HPRT1 PE=1 SV=2	38	7	7	7	218	24.6	6.68	33829149	3.51964e+07	HPRT1
P62424	60S ribosomal protein L7a OS=Homo sapiens OX=9606 GN=RPL7A PE=1 SV=2	27	7	7	7	266	30	10.61	7.53417e+07	2.07425e+08	RPL7A
A0A1U9X8Y4	Chloride intracellular channel protein OS=Homo sapiens OX=9606 PE=3 SV=1	28	5	6	5	240	26.8	5.26	67818382	2.00359e+08	#N/A
P08754	Guanine nucleotide-binding protein G(i) subunit alpha OS=Homo sapiens OX=9606 GN=GNAI3 PE=1 SV=3	16	4	5	4	354	40.5	5.69	7.46317e+06	1.23539e+07	GNAI3
Q6ZR44	Thioredoxin-disulfide reductase OS=Homo sapiens OX=9606 PE=2 SV=1	14	4	4	4	581	63.9	7.99	1.50466e+07	1.82758e+07	#N/A
P25398	40S ribosomal protein S12 OS=Homo sapiens OX=9606 GN=RPS12 PE=1 SV=3	40	5	6	5	132	14.5	7.21	6.67944e+07	84359596	RPS12
Q5T7C4	High mobility group protein B1 OS=Homo sapiens OX=9606 GN=HMGB1 PE=1 SV=1	27	3	5	3	158	18.3	9.7	71063535	1.51601e+08	HMGB1
A7BI36	p180/ribosome receptor OS=Homo sapiens OX=9606 GN=RRBP1 PE=2 SV=2	9	9	9	9	1540	165.6	8.97	4.30664e+07	2.38628e+07	RRBP1
P52292	Importin subunit alpha-1 OS=Homo sapiens OX=9606 GN=KPNA2 PE=1 SV=1	19	7	7	7	529	57.8	5.4	2.07123e+07	3.01105e+07	KPNA2
B3KWG6	cDNA FLJ43041 fis, clone BRTHA3003339, highly similar to Importin beta-3 OS=Homo sapiens OX=9606 PE=2 SV=1	8	4	5	4	718	81.2	4.94	1.13754e+07	#N/A	#N/A
B2RBS8	cDNA, FLJ95666, highly similar to Homo sapiens albumin (ALB), mRNA OS=Homo sapiens OX=9606 PE=2 SV=1	5	4	5	4	609	69.3	6.28	1200775218	3648205424	#N/A
H0Y4R1	Inosine-5'-monophosphate dehydrogenase 2 (Fragment) OS=Homo sapiens OX=9606 GN=IMPDH2 PE=1 SV=1	17	6	6	6	470	51	8.18	2.69902e+07	27431157	IMPDH2
P35270	Sepiapterin reductase OS=Homo sapiens OX=9606 GN=SPR PE=1 SV=1	15	2	3	2	261	28	8.05	1.9053e+06	1.22896e+06	SPR
P33993	DNA replication licensing factor MCM7 OS=Homo sapiens OX=9606 GN=MCM7 PE=1 SV=4	10	6	7	6	719	81.3	6.46	4.70468e+07	9.51615e+07	MCM7
P68036	Ubiquitin-conjugating enzyme E2 L3 OS=Homo sapiens OX=9606 GN=UBE2L3 PE=1 SV=1	46	5	6	5	154	17.9	8.51	3.36305e+07	4.25853e+07	UBE2L3
O60701	UDP-glucose 6-dehydrogenase OS=Homo sapiens OX=9606 GN=UGDH PE=1 SV=1	14	6	6	6	494	55	7.12	3.08131e+07	8.08435e+07	UGDH
P30086	Phosphatidylethanolamine-binding protein 1 OS=Homo sapiens OX=9606 GN=PEBP1 PE=1 SV=3	35	5	5	5	187	21	7.53	46304455	8.52945e+07	PEBP1
A0A1B0GTG2	Alpha-aminoadipic semialdehyde dehydrogenase OS=Homo sapiens OX=9606 GN=ALDH7A1 PE=1 SV=1	18	8	8	8	536	58.1	8.13	1.00259e+08	2.48109e+07	ALDH7A1
Q9BZZ5	Apoptosis inhibitor 5 OS=Homo sapiens OX=9606 GN=API5 PE=1 SV=3	9	3	4	3	524	59	7.34	3.23986e+06	1.44579e+07	API5
B4DM74	60S ribosomal protein L18a OS=Homo sapiens OX=9606 PE=2 SV=1	45	7	8	7	154	18.1	10.48	151536767	213923234	#N/A
Q9Y678	Coatomer subunit gamma-1 OS=Homo sapiens OX=9606 GN=COPG1 PE=1 SV=1	7	4	5	4	874	97.7	5.47	7.19615e+06	3.82161e+07	COPG1
Q6FHF5	Proliferating cell nuclear antigen (Fragment) OS=Homo sapiens OX=9606 GN=PCNA PE=2 SV=1	28	6	6	6	261	28.7	4.69	3.71064e+07	#N/A	PCNA
P52565	Rho GDP-dissociation inhibitor 1 OS=Homo sapiens OX=9606 GN=ARHGDIA PE=1 SV=3	22	4	6	4	204	23.2	5.11	4.91495e+07	8.31631e+07	ARHGDIA
H0YHX9	Nascent polypeptide-associated complex subunit alpha OS=Homo sapiens OX=9606 GN=NACA PE=1 SV=2	17	3	4	3	235	25.3	4.55	32457255	7.34303e+07	NACA
P07741	Adenine phosphoribosyltransferase OS=Homo sapiens OX=9606 GN=APRT PE=1 SV=2	24	3	4	3	180	19.6	6.02	1.00617e+07	4542906	APRT
P28838	Cytosol aminopeptidase OS=Homo sapiens OX=9606 GN=LAP3 PE=1 SV=3	15	5	5	5	519	56.1	7.93	1.54414e+07	3.91054e+07	LAP3
Q7RU04	Aminopeptidase B OS=Homo sapiens OX=9606 GN=RNPEP PE=3 SV=1	15	7	7	7	658	73.5	6.11	23400482	3.42994e+07	RNPEP
Q53FS6	TNF receptor-associated protein 1 variant (Fragment) OS=Homo sapiens OX=9606 PE=2 SV=1	11	7	7	6	704	80	8.03	4.5693e+07	53601361	#N/A
P39687	Acidic leucine-rich nuclear phosphoprotein 32 family member A OS=Homo sapiens OX=9606 GN=ANP32A PE=1 SV=1	20	4	5	1	249	28.6	4.09	5891453	59418253	ANP32A
P55072	Transitional endoplasmic reticulum ATPase OS=Homo sapiens OX=9606 GN=VCP PE=1 SV=4	6	4	5	4	806	89.3	5.26	1.10076e+07	2.289e+07	VCP
P62277	40S ribosomal protein S13 OS=Homo sapiens OX=9606 GN=RPS13 PE=1 SV=2	29	5	7	5	151	17.2	10.54	153774254	344710046	RPS13
P49915	GMP synthase [glutamine-hydrolyzing] OS=Homo sapiens OX=9606 GN=GMPS PE=1 SV=1	10	4	4	4	693	76.7	6.87	2232435	1.0661e+08	GMPS
Q9P258	Protein RCC2 OS=Homo sapiens OX=9606 GN=RCC2 PE=1 SV=2	14	6	7	6	522	56	8.78	3.31369e+07	7.46522e+07	RCC2
A0A0C4DGL3	Deoxyuridine 5'-triphosphate nucleotidohydrolase OS=Homo sapiens OX=9606 GN=DUT PE=1 SV=1	45	5	5	5	141	15.4	6.57	2.39815e+07	3.12328e+07	DUT
J9R021	Eukaryotic translation initiation factor 3 subunit A OS=Homo sapiens OX=9606 GN=eIF3a PE=2 SV=1	6	7	7	7	1382	166.4	6.79	2.22999e+07	6.36633e+07	eIF3a
A0A2R8Y6J3	60S ribosomal protein L5 (Fragment) OS=Homo sapiens OX=9606 GN=RPL5 PE=1 SV=1	25	5	6	5	238	27	9.13	6.89926e+07	#N/A	RPL5
P14324	Farnesyl pyrophosphate synthase OS=Homo sapiens OX=9606 GN=FDPS PE=1 SV=4	10	3	5	3	419	48.2	6.15	67350330	#N/A	FDPS
V9HWC6	Peptidyl-prolyl cis-trans isomerase OS=Homo sapiens OX=9606 GN=HEL-S-39 PE=2 SV=1	27	6	7	5	208	22.7	9.32	1.81354e+08	3.37825e+08	HEL-S-39
P05141	ADP/ATP translocase 2 OS=Homo sapiens OX=9606 GN=SLC25A5 PE=1 SV=7	26	7	8	7	298	32.8	9.69	2.29414e+08	4.8197e+08	SLC25A5
P51148	Ras-related protein Rab-5C OS=Homo sapiens OX=9606 GN=RAB5C PE=1 SV=2	26	4	4	3	216	23.5	8.41	19495053	4.56039e+07	RAB5C
Q6IPN0	Reticulon OS=Homo sapiens OX=9606 GN=RTN4 PE=2 SV=1	14	4	6	4	343	36.9	4.81	48070371	1.08173e+08	RTN4
C9J1E7	AP-1 complex subunit beta-1 (Fragment) OS=Homo sapiens OX=9606 GN=AP1B1 PE=1 SV=1	12	5	5	1	578	65.3	5.19	1.91303e+06		AP1B1
P23396	40S ribosomal protein S3 OS=Homo sapiens OX=9606 GN=RPS3 PE=1 SV=2	33	8	8	2	243	26.7	9.66	8.08006e+07	2.14822e+08	RPS3
Q9NZ23	Drug-sensitive protein 1 OS=Homo sapiens OX=9606 GN=YA61 PE=2 SV=1	44	3	3	3	136	14.9	7.5	37334490	127378020	YA61
B4DEB0	cDNA FLJ56054, highly similar to 26S proteasome non-ATPase regulatory subunit 3 OS=Homo sapiens OX=9606 PE=2 SV=1	15	6	6	6	509	58.5	7.68	3.80203e+07	49015829	#N/A
P00441	Superoxide dismutase [Cu-Zn] OS=Homo sapiens OX=9606 GN=SOD1 PE=1 SV=2	32	3	3	3	154	15.9	6.13	1.54132e+07	26686883	SOD1
H3BNC9	40S ribosomal protein S17 OS=Homo sapiens OX=9606 PE=3 SV=2	9	3	3	3	584	64.5	8.78	1.94097e+07	175754281	#N/A
E7EUC7	UTP--glucose-1-phosphate uridylyltransferase OS=Homo sapiens OX=9606 GN=UGP2 PE=1 SV=1	8	3	4	3	517	57.8	8.13	1.14371e+07	1.48553e+07	UGP2
F8VV59	Nucleosome assembly protein 1-like 1 OS=Homo sapiens OX=9606 GN=NAP1L1 PE=1 SV=1	21	4	5	3	327	38	4.68	41784739	113559619	NAP1L1
Q59FD4	Hexokinase (Fragment) OS=Homo sapiens OX=9606 PE=2 SV=1	5	5	6	4	949	105.7	6.84	2.74177e+07	48320129	#N/A
P62829	60S ribosomal protein L23 OS=Homo sapiens OX=9606 GN=RPL23 PE=1 SV=1	44	5	5	5	140	14.9	10.51	119941787	2.41182e+08	RPL23
Q9Y230	RuvB-like 2 OS=Homo sapiens OX=9606 GN=RUVBL2 PE=1 SV=3	16	7	7	7	463	51.1	5.64	3.78635e+07	60406268	RUVBL2
J3KRX5	60S ribosomal protein L17 (Fragment) OS=Homo sapiens OX=9606 GN=RPL17 PE=1 SV=1	34	5	6	5	174	20.2	10.1	108770199	211324042	RPL17
B4DN59	CD44 antigen OS=Homo sapiens OX=9606 PE=2 SV=1	18	5	5	5	329	36	5.9	5.83027e+07	9.50845e+07	#N/A
P78527	DNA-dependent protein kinase catalytic subunit OS=Homo sapiens OX=9606 GN=PRKDC PE=1 SV=3	2	8	8	8	4128	468.8	7.12	9.27142e+06		PRKDC
Q6PKI6	YBX1 protein (Fragment) OS=Homo sapiens OX=9606 GN=YBX1 PE=2 SV=1	21	5	5	5	266	29.4	10.23	3.82503e+07	#N/A	YBX1
B3KT21	BH3-interacting domain death agonist OS=Homo sapiens OX=9606 PE=2 SV=1	16	3	4	3	241	26.8	7.08	1.48522e+07	20153123	#N/A
P09382	Galectin-1 OS=Homo sapiens OX=9606 GN=LGALS1 PE=1 SV=2	32	4	5	4	135	14.7	5.5	87705262	109777364	LGALS1
A0A024R321	Filamin B, beta (Actin binding protein 278), isoform CRA_a OS=Homo sapiens OX=9606 GN=FLNB PE=3 SV=1	3	5	6	2	2622	280.3	5.94		9.26923e+06	FLNB
P62269	40S ribosomal protein S18 OS=Homo sapiens OX=9606 GN=RPS18 PE=1 SV=3	42	7	8	7	152	17.7	10.99	242786480	289735945	RPS18
P05386	60S acidic ribosomal protein P1 OS=Homo sapiens OX=9606 GN=RPLP1 PE=1 SV=1	52	2	3	2	114	11.5	4.32	1.11925e+07	#N/A	RPLP1
Q562R1	Beta-actin-like protein 2 OS=Homo sapiens OX=9606 GN=ACTBL2 PE=1 SV=2	11	4	7	1	376	42	5.59		7814938	ACTBL2
Q53GL5	IDP (Fragment) OS=Homo sapiens OX=9606 PE=2 SV=1	17	7	7	6	452	50.9	8.48	3.70539e+07	7.1753e+07	#N/A
B2RDE1	cDNA, FLJ96568, highly similar to Homo sapiens tropomyosin 3 (TPM3), mRNA OS=Homo sapiens OX=9606 PE=2 SV=1	28	7	7	5	248	29	4.75	4.91613e+07	#N/A	#N/A
E5RH77	40S ribosomal protein S14 OS=Homo sapiens OX=9606 GN=RPS14 PE=1 SV=1	46	3	4	3	134	14.3	9.52	122494632	204798662	RPS14
P35237	Serpin B6 OS=Homo sapiens OX=9606 GN=SERPINB6 PE=1 SV=3	11	3	4	3	376	42.6	5.27	3.3705e+06		SERPINB6
A0A3B3IRQ8	CTP synthase OS=Homo sapiens OX=9606 GN=CTPS1 PE=1 SV=1	14	5	5	5	451	50.4	6.23	1.78532e+07	1.0096e+07	CTPS1
A0A3B3IT92	DNA helicase OS=Homo sapiens OX=9606 GN=MCM4 PE=1 SV=1	8	6	6	6	904	100.7	6.95	3.11554e+07	3.00966e+07	MCM4
Q99714	3-hydroxyacyl-CoA dehydrogenase type-2 OS=Homo sapiens OX=9606 GN=HSD17B10 PE=1 SV=3	26	3	4	3	261	26.9	7.78	6.29889e+06	#N/A	HSD17B10
B2R8Z8	cDNA, FLJ94136, highly similar to Homo sapiens synaptotagmin binding, cytoplasmic RNA interacting protein (SYNCRIP), mRNA OS=Homo sapiens OX=9606 PE=2 SV=1	10	5	5	5	623	69.6	8.76	2.51952e+07	1.11105e+08	#N/A
Q8TC62	Septin-7 OS=Homo sapiens OX=9606 GN=SEPT7 PE=2 SV=3	17	6	6	6	417	48.6	8.63	29866015	#N/A	44446
P83731	60S ribosomal protein L24 OS=Homo sapiens OX=9606 GN=RPL24 PE=1 SV=1	25	4	5	4	157	17.8	11.25	97035223	103430104	RPL24
A8K4W0	40S ribosomal protein S3a OS=Homo sapiens OX=9606 GN=RPS3A PE=2 SV=1	23	6	8	6	264	29.9	9.73	7.40045e+07	3.62206e+07	RPS3A
P46783	40S ribosomal protein S10 OS=Homo sapiens OX=9606 GN=RPS10 PE=1 SV=1	29	5	5	5	165	18.9	10.15	7.21849e+07	1.67447e+08	RPS10
B2RDX5	Threonyl-tRNA synthetase OS=Homo sapiens OX=9606 PE=1 SV=1	7	4	5	4	711	82.1	6.67	1.93407e+07	7.6504e+07	#N/A
Q14764	Major vault protein OS=Homo sapiens OX=9606 GN=MVP PE=1 SV=4	8	4	4	4	893	99.3	5.48	6397722	#N/A	MVP
O43175	D-3-phosphoglycerate dehydrogenase OS=Homo sapiens OX=9606 GN=PHGDH PE=1 SV=4	13	6	6	6	533	56.6	6.71	28132746	6.47251e+07	PHGDH
P30085	UMP-CMP kinase OS=Homo sapiens OX=9606 GN=CMPK1 PE=1 SV=3	15	3	4	3	196	22.2	5.57	1.04643e+06	1.89557e+07	CMPK1
Q13200	26S proteasome non-ATPase regulatory subunit 2 OS=Homo sapiens OX=9606 GN=PSMD2 PE=1 SV=3	6	4	4	4	908	100.1	5.2	1.90065e+06	4.49015e+07	PSMD2
A0A0A0MSQ0	Plastin-3 OS=Homo sapiens OX=9606 GN=PLS3 PE=1 SV=1	10	5	6	5	617	69.3	5.94	1.96789e+07	#N/A	PLS3
E4W6B6	60S ribosomal protein L27 (Fragment) OS=Homo sapiens OX=9606 GN=RPL27 PE=2 SV=1	46	5	7	5	126	14.2	10.46	1.18297e+08	203076147	RPL27
Q9Y295	Developmentally-regulated GTP-binding protein 1 OS=Homo sapiens OX=9606 GN=DRG1 PE=1 SV=1	20	4	4	4	367	40.5	8.9	5205570	1.35133e+07	DRG1
M0R210	40S ribosomal protein S16 OS=Homo sapiens OX=9606 GN=RPS16 PE=1 SV=1	34	5	6	5	129	14.4	10.23	1.80235e+08	3.19929e+08	RPS16
P35998	26S proteasome regulatory subunit 7 OS=Homo sapiens OX=9606 GN=PSMC2 PE=1 SV=3	12	5	5	5	433	48.6	5.95	2.28729e+07	5.66405e+07	PSMC2
P23381	Tryptophan--tRNA ligase, cytoplasmic OS=Homo sapiens OX=9606 GN=WARS1 PE=1 SV=2	11	3	3	3	471	53.1	6.23	1.01638e+07	1.81198e+07	WARS1
O75390	Citrate synthase, mitochondrial OS=Homo sapiens OX=9606 GN=CS PE=1 SV=2	15	7	8	3	466	51.7	8.32	8.19742e+07	66163409	CS
Q9HB71	Calcyclin-binding protein OS=Homo sapiens OX=9606 GN=CACYBP PE=1 SV=2	24	5	5	5	228	26.2	8.25	5.81591e+07	84824858	CACYBP
P78417	Glutathione S-transferase omega-1 OS=Homo sapiens OX=9606 GN=GSTO1 PE=1 SV=2	21	6	8	6	241	27.5	6.6	6.48109e+07	#N/A	GSTO1
P06493	Cyclin-dependent kinase 1 OS=Homo sapiens OX=9606 GN=CDK1 PE=1 SV=3	15	3	4	2	297	34.1	8.4	2.18512e+07	372490	CDK1
A0A140VJN8	Perilipin OS=Homo sapiens OX=9606 PE=2 SV=1	12	4	4	4	433	46.9	5.44	3.53461e+07	#N/A	#N/A
G3V203	60S ribosomal protein L18 OS=Homo sapiens OX=9606 GN=RPL18 PE=1 SV=1	34	5	5	5	164	18.7	11.59	150139398	249350924	RPL18
I6L957	Heterogeneous nuclear ribonucleoproteins A2/B1 OS=Homo sapiens OX=9606 GN=HNRNPA2B1 PE=1 SV=1	19	4	5	3	249	28.4	4.86	29772885	#N/A	HNRNPA2B1
P16152	Carbonyl reductase [NADPH] 1 OS=Homo sapiens OX=9606 GN=CBR1 PE=1 SV=3	18	4	4	4	277	30.4	8.32	15415048	1.99683e+07	CBR1
P05787	Keratin, type II cytoskeletal 8 OS=Homo sapiens OX=9606 GN=KRT8 PE=1 SV=7	11	6	7	4	483	53.7	5.59	32311836	1.77959e+08	KRT8
B7ZB41	cDNA, FLJ79405, highly similar to Homo sapiens solute carrier family 25, member 24, transcript variant 1, mRNA OS=Homo sapiens OX=9606 PE=2 SV=1	9	4	5	4	477	53.3	6.61	1.0485e+07	3.77795e+07	#N/A
B1Q3B3	Ferritin (Fragment) OS=Homo sapiens OX=9606 GN=FTL PE=3 SV=1	37	2	3	2	92	10.3	5.99	20197930	26201146	FTL
P39656	Dolichyl-diphosphooligosaccharide--protein glycosyltransferase 48 kDa subunit OS=Homo sapiens OX=9606 GN=DDOST PE=1 SV=4	14	4	4	4	456	50.8	6.55	25816169	100080037	DDOST
B2R7T8	F-actin-capping protein subunit beta OS=Homo sapiens OX=9606 PE=2 SV=1	15	3	4	3	272	30.6	6	18102174	66808579	#N/A
Q04760	Lactoylglutathione lyase OS=Homo sapiens OX=9606 GN=GLO1 PE=1 SV=4	28	4	4	4	184	20.8	5.31	30007599	1.45359e+07	GLO1
Q59GS3	Proteasome 26S ATPase subunit 5 variant (Fragment) OS=Homo sapiens OX=9606 PE=2 SV=1	14	4	4	4	345	38.7	6.47	1.15093e+07	51846791	#N/A
Q05DH1	Proteasome subunit alpha type (Fragment) OS=Homo sapiens OX=9606 GN=PSMA7 PE=2 SV=1	23	3	3	3	238	26.7	8.87	1.19258e+07	4.94024e+07	PSMA7
A8K5W7	Isoleucyl-tRNA synthetase OS=Homo sapiens OX=9606 PE=2 SV=1	7	6	6	6	940	105.9	6.42	1.86172e+07	2.11088e+07	#N/A
P21796	Voltage-dependent anion-selective channel protein 1 OS=Homo sapiens OX=9606 GN=VDAC1 PE=1 SV=2	22	5	5	5	283	30.8	8.54	44328501	84696593	VDAC1
B1ALA9	Ribose-phosphate pyrophosphokinase 1 OS=Homo sapiens OX=9606 GN=PRPS1 PE=1 SV=2	16	4	5	2	285	31.4	6.86	1.62681e+07	1.47438e+07	PRPS1
B3KX19	116 kDa U5 small nuclear ribonucleoprotein component OS=Homo sapiens OX=9606 PE=2 SV=1	7	6	6	5	962	108.1	5	9.50675e+06	3416393	#N/A
P53618	Coatomer subunit beta OS=Homo sapiens OX=9606 GN=COPB1 PE=1 SV=3	6	4	4	4	953	107.1	6.05	14188346	#N/A	COPB1
Q9Y5K6	CD2-associated protein OS=Homo sapiens OX=9606 GN=CD2AP PE=1 SV=1	7	4	4	4	639	71.4	6.4	762859	1.1683e+06	CD2AP
Q03252	Lamin-B2 OS=Homo sapiens OX=9606 GN=LMNB2 PE=1 SV=4	10	7	7	4	620	69.9	5.59	19645696	32954344	LMNB2
P61088	Ubiquitin-conjugating enzyme E2 N OS=Homo sapiens OX=9606 GN=UBE2N PE=1 SV=1	42	5	5	5	152	17.1	6.57	5.50965e+07	9.83115e+07	UBE2N
B4DS66	MICOS complex subunit MIC60 OS=Homo sapiens OX=9606 PE=2 SV=1	11	6	6	6	660	73.3	5.99	1.60295e+08	#N/A	#N/A
B4DM21	cDNA FLJ58021, highly similar to Fragile X mental retardation syndrome-related protein 1 OS=Homo sapiens OX=9606 PE=2 SV=1	12	5	5	5	490	55.1	7.72	1.3749e+07	1.72844e+07	#N/A
A0A087WUL9	26S proteasome non-ATPase regulatory subunit 13 OS=Homo sapiens OX=9606 GN=PSMD13 PE=1 SV=1	7	2	3	2	377	42.7	5.91	9443707	2.2639e+07	PSMD13
Q54A51	Basigin (Ok blood group), isoform CRA_a OS=Homo sapiens OX=9606 GN=hEMMPRIN PE=2 SV=1	18	4	4	4	269	29.2	5.64	4.91597e+07	#N/A	hEMMPRIN
D3DQ69	SERPINE1 mRNA binding protein 1, isoform CRA_c OS=Homo sapiens OX=9606 GN=SERBP1 PE=4 SV=1	10	4	4	4	450	49.1	9.33	34294705	#N/A	SERBP1
B7Z8Z6	DNA replication licensing factor MCM2 OS=Homo sapiens OX=9606 PE=2 SV=1	7	6	6	6	954	106.8	5.36	2.3371e+07	1.01577e+08	#N/A
H0YEU2	40S ribosomal protein S3 (Fragment) OS=Homo sapiens OX=9606 GN=RPS3 PE=1 SV=1	40	7	7	1	171	18.7	8.41	3857212	#N/A	RPS3
Q9NTK5	Obg-like ATPase 1 OS=Homo sapiens OX=9606 GN=OLA1 PE=1 SV=2	7	2	3	2	396	44.7	7.81	1.21228e+07	17578760	OLA1
P30044	Peroxiredoxin-5, mitochondrial OS=Homo sapiens OX=9606 GN=PRDX5 PE=1 SV=4	20	3	4	3	214	22.1	8.7	1.1858e+07	1.2185e+07	PRDX5
P14923	Junction plakoglobin OS=Homo sapiens OX=9606 GN=JUP PE=1 SV=3	6	3	3	3	745	81.7	6.14	1.00495e+06		JUP
P07814	Bifunctional glutamate/proline--tRNA ligase OS=Homo sapiens OX=9606 GN=EPRS1 PE=1 SV=5	4	6	6	6	1512	170.5	7.33	4.0434e+07	1.42303e+08	EPRS1
Q56VL3	OCIA domain-containing protein 2 OS=Homo sapiens OX=9606 GN=OCIAD2 PE=1 SV=1	42	5	6	5	154	16.9	9.03	1.25903e+07	14146670	OCIAD2
Q86UY0	TXNDC5 protein OS=Homo sapiens OX=9606 GN=TXNDC5 PE=1 SV=1	19	5	5	5	360	40.3	5.83	2.8168e+07	7.39175e+07	TXNDC5
P22090	40S ribosomal protein S4, Y isoform 1 OS=Homo sapiens OX=9606 GN=RPS4Y1 PE=1 SV=2	17	5	6	1	263	29.4	10.24	795339	#N/A	RPS4Y1
Q5U0A0	Proteasome subunit alpha type OS=Homo sapiens OX=9606 PE=2 SV=1	21	4	4	4	241	26.4	4.79	40985852	4.17197e+07	#N/A
B8ZZ54	10 kDa heat shock protein, mitochondrial OS=Homo sapiens OX=9606 GN=HSPE1 PE=1 SV=1	68	3	4	3	47	5.2	4.72	4.36283e+07	#N/A	HSPE1
P62266	40S ribosomal protein S23 OS=Homo sapiens OX=9606 GN=RPS23 PE=1 SV=3	34	3	5	3	143	15.8	10.49	3.49436e+07	129026593	RPS23
O75874	Isocitrate dehydrogenase [NADP] cytoplasmic OS=Homo sapiens OX=9606 GN=IDH1 PE=1 SV=2	15	5	5	4	414	46.6	7.01	1.21778e+07	48278656	IDH1
B5MCT8	40S ribosomal protein S9 OS=Homo sapiens OX=9606 GN=RPS9 PE=1 SV=1	32	6	7	6	139	16.6	11.06	1.68428e+08	#N/A	RPS9
H0YL69	Proteasome subunit alpha type (Fragment) OS=Homo sapiens OX=9606 GN=PSMA4 PE=1 SV=1	9	1	2	1	236	26.4	7.71	1.99567e+06	3.95502e+07	PSMA4
E9PC52	Histone-binding protein RBBP7 OS=Homo sapiens OX=9606 GN=RBBP7 PE=1 SV=1	18	3	3	3	416	46.9	5.07		7.75945e+07	RBBP7
B4DFL1	Dihydrolipoyl dehydrogenase OS=Homo sapiens OX=9606 PE=2 SV=1	11	4	4	4	459	48.9	7.49	20725649	24326877	#N/A
P27816	Microtubule-associated protein 4 OS=Homo sapiens OX=9606 GN=MAP4 PE=1 SV=3	3	2	3	2	1152	120.9	5.43	608418	29732033	MAP4
K9MS24	Spectrin beta chain OS=Homo sapiens OX=9606 GN=SPTBN1 PE=2 SV=1	2	5	5	5	2364	274.2	5.55	7.45486e+06	#N/A	SPTBN1
O00425	Insulin-like growth factor 2 mRNA-binding protein 3 OS=Homo sapiens OX=9606 GN=IGF2BP3 PE=1 SV=2	7	3	4	2	579	63.7	8.87	7.60682e+06	1.46095e+07	IGF2BP3
Q8IWR8	60S ribosomal protein L19 (Fragment) OS=Homo sapiens OX=9606 PE=2 SV=1	24	4	6	4	173	20.8	11.44	1.06349e+08	#N/A	#N/A
J3QTR3	Ubiquitin-40S ribosomal protein S27a (Fragment) OS=Homo sapiens OX=9606 GN=RPS27A PE=1 SV=1	32	3	5	3	106	12.2	10.14	230892929	#N/A	RPS27A
D6RFH4	Cytochrome b5 type B OS=Homo sapiens OX=9606 GN=CYB5B PE=1 SV=2	32	2	3	2	135	15.2	6.19		4.85439e+06	CYB5B
P48047	ATP synthase subunit O, mitochondrial OS=Homo sapiens OX=9606 GN=ATP5PO PE=1 SV=1	24	4	4	4	213	23.3	9.96	41396289	4.12134e+07	ATP5PO
Q99536	Synaptic vesicle membrane protein VAT-1 homolog OS=Homo sapiens OX=9606 GN=VAT1 PE=1 SV=2	14	3	3	3	393	41.9	6.29	1.10972e+07	1.57047e+07	VAT1
Q4VB24	Histone cluster 1, H1e OS=Homo sapiens OX=9606 GN=HIST1H1E PE=2 SV=1	10	3	4	3	219	21.9	11.03	49809003	3.06912e+08	HIST1H1E
B2RDE8	cDNA, FLJ96580, highly similar to Homo sapiens hepatoma-derived growth factor (high-mobility group protein 1-like) (HDGF), mRNA OS=Homo sapiens OX=9606 PE=2 SV=1	25	5	5	4	240	26.8	4.67	4.2748e+07	58409915	#N/A
O95831	Apoptosis-inducing factor 1, mitochondrial OS=Homo sapiens OX=9606 GN=AIFM1 PE=1 SV=1	12	5	5	5	613	66.9	8.95	1.27318e+07	17549199	AIFM1
H0YIC4	Citrate synthase (Fragment) OS=Homo sapiens OX=9606 GN=CS PE=1 SV=1	40	5	6	1	123	14.1	9.57	4040984	7311364	CS
B2R806	Eukaryotic translation initiation factor 3 subunit E OS=Homo sapiens OX=9606 GN=EIF3E PE=2 SV=1	11	5	5	5	445	52.2	6.04	2.84965e+07	6.06148e+07	EIF3E
P39019	40S ribosomal protein S19 OS=Homo sapiens OX=9606 GN=RPS19 PE=1 SV=2	23	4	4	4	145	16.1	10.32	119941330	249768242	RPS19
Q8N7G1	Purine nucleoside phosphorylase OS=Homo sapiens OX=9606 PE=2 SV=1	16	3	3	3	293	32.5	7.21	6.58761e+06	3.92573e+07	#N/A
B4E1T1	cDNA FLJ54081, highly similar to Keratin, type II cytoskeletal 5 OS=Homo sapiens OX=9606 PE=2 SV=1	6	4	6	1	555	58.8	5.97	3.52909e+06	1.888e+07	#N/A
O96008	Mitochondrial import receptor subunit TOM40 homolog OS=Homo sapiens OX=9606 GN=TOMM40 PE=1 SV=1	8	3	3	3	361	37.9	7.25	2.28685e+06	1.1362e+07	TOMM40
Q53FN7	BZW1 protein variant (Fragment) OS=Homo sapiens OX=9606 PE=2 SV=1	13	4	4	4	424	48.6	6.11	16357840	3.10434e+07	#N/A
P27695	DNA-(apurinic or apyrimidinic site) endonuclease OS=Homo sapiens OX=9606 GN=APEX1 PE=1 SV=2	17	4	4	4	318	35.5	8.12	3.42285e+07	7.7214e+07	APEX1
P62917	60S ribosomal protein L8 OS=Homo sapiens OX=9606 GN=RPL8 PE=1 SV=2	16	4	5	4	257	28	11.03	108859563	212688158	RPL8
Q96G03	Phosphoglucomutase-2 OS=Homo sapiens OX=9606 GN=PGM2 PE=1 SV=4	5	2	3	2	612	68.2	6.73	9.68055e+06	32130898	PGM2
B3KU28	Lon protease homolog, mitochondrial OS=Homo sapiens OX=9606 GN=LONP1 PE=2 SV=1	5	4	4	4	845	95.1	6.27	1.22426e+07	1.03448e+07	LONP1
Q597H1	N-myc downstream-regulated gene 1 protein OS=Homo sapiens OX=9606 GN=TRG14 PE=2 SV=1	12	3	3	3	394	42.8	5.82	2.48118e+07	5.14757e+07	TRG14
Q16777	Histone H2A type 2-C OS=Homo sapiens OX=9606 GN=H2AC20 PE=1 SV=4	33	4	5	4	129	14	10.9	78780916	152645609	H2AC20
G3V180	Dipeptidyl peptidase 3 OS=Homo sapiens OX=9606 GN=DPP3 PE=1 SV=1	6	3	3	3	757	84.3	5.03	1.02568e+07	#N/A	DPP3
B5BU01	Eukaryotic translation initiation factor 2 beta OS=Homo sapiens OX=9606 GN=EIF2S2 PE=2 SV=1	14	4	4	4	333	38.3	5.94	18899937	60246815	EIF2S2
P60866	40S ribosomal protein S20 OS=Homo sapiens OX=9606 GN=RPS20 PE=1 SV=1	19	2	3	2	119	13.4	9.94	55342310	153592748	RPS20
O00231	26S proteasome non-ATPase regulatory subunit 11 OS=Homo sapiens OX=9606 GN=PSMD11 PE=1 SV=3	16	6	6	6	422	47.4	6.48	3.55249e+07	90071866	PSMD11
P13674	Prolyl 4-hydroxylase subunit alpha-1 OS=Homo sapiens OX=9606 GN=P4HA1 PE=1 SV=2	8	4	4	4	534	61	6.01	1.47838e+07	2.8671e+07	P4HA1
B7Z6L0	Annexin OS=Homo sapiens OX=9606 PE=2 SV=1	6	3	3	3	605	65.6	8.27	2.028e+06	1.88545e+07	#N/A
A0A3B3ISQ4	Epidermal growth factor receptor kinase substrate 8-like protein 2 OS=Homo sapiens OX=9606 GN=EPS8L2 PE=1 SV=1	3	2	3	2	788	88	6.98	418569	5.05102e+06	EPS8L2
P38606	V-type proton ATPase catalytic subunit A OS=Homo sapiens OX=9606 GN=ATP6V1A PE=1 SV=2	3	1	2	1	617	68.3	5.52	741130	837846	ATP6V1A
Q9Y383	Putative RNA-binding protein Luc7-like 2 OS=Homo sapiens OX=9606 GN=LUC7L2 PE=1 SV=2	10	3	3	3	392	46.5	10.01	4.29109e+06	1.70126e+07	LUC7L2
A8MXL6	GATOR complex protein SEC13 OS=Homo sapiens OX=9606 GN=SEC13 PE=1 SV=1	16	3	3	3	284	31.6	5.82	8.67806e+06	6.95512e+06	SEC13
Q5U8W9	Protein arginine methyltransferase 1 isoform 4 OS=Homo sapiens OX=9606 GN=HRMT1L2 PE=2 SV=1	15	5	5	5	327	37.5	5.72	2.03263e+07	98655372	HRMT1L2
A0A2R8Y849	40S ribosomal protein S24 OS=Homo sapiens OX=9606 GN=RPS24 PE=1 SV=1	26	3	7	3	131	15.2	10.9	1.34076e+07	7.19753e+07	RPS24
A0A0S2Z4W7	Protein kinase C substrate 80K-H isoform 2 (Fragment) OS=Homo sapiens OX=9606 GN=PRKCSH PE=2 SV=1	12	5	6	5	406	45.9	4.34	1.6375e+07	53983901	PRKCSH
P62314	Small nuclear ribonucleoprotein Sm D1 OS=Homo sapiens OX=9606 GN=SNRPD1 PE=1 SV=1	28	2	2	2	119	13.3	11.56	1.43189e+07	6.46385e+07	SNRPD1
B4DSU9	cDNA FLJ58421, highly similar to Cleavage and polyadenylation specificity factor 6 OS=Homo sapiens OX=9606 PE=2 SV=1	8	1	2	1	300	33.6	6.27		2982652	#N/A
P61224	Ras-related protein Rap-1b OS=Homo sapiens OX=9606 GN=RAP1B PE=1 SV=1	24	4	4	4	184	20.8	5.78	52328968	#N/A	RAP1B
B7Z9M9	Actin-depolymerizing factor OS=Homo sapiens OX=9606 PE=2 SV=1	28	3	3	3	148	16.5	8.5	1.55496e+07	2.87254e+07	#N/A
Q9UM02	Post-proline cleaving enzyme OS=Homo sapiens OX=9606 PE=2 SV=1	6	3	3	3	710	80.7	5.86		7.0549e+06	#N/A
Q53H34	60S ribosomal protein L13a (Fragment) OS=Homo sapiens OX=9606 PE=2 SV=1	24	5	5	5	203	23.5	10.86	1.20412e+08	209196545	#N/A
P26583	High mobility group protein B2 OS=Homo sapiens OX=9606 GN=HMGB2 PE=1 SV=2	13	2	4	2	209	24	7.81	5.60334e+07	65932317	HMGB2
B3KSR8	cDNA FLJ36832 fis, clone ASTRO2010799, highly similar to ALPHA-1 CATENIN OS=Homo sapiens OX=9606 PE=2 SV=1	8	3	3	3	588	65.2	5.5	4565185	1075363	#N/A
A0A087WTV2	Proteasome activator complex subunit 3 OS=Homo sapiens OX=9606 GN=PSME3 PE=1 SV=1	27	4	4	4	170	19.9	5.69	1.22679e+07	3.74994e+06	PSME3
P26373	60S ribosomal protein L13 OS=Homo sapiens OX=9606 GN=RPL13 PE=1 SV=4	24	5	5	5	211	24.2	11.65	157505640	2.88599e+08	RPL13
B7Z953	BRO1 domain- and CAAX motif-containing protein OS=Homo sapiens OX=9606 PE=2 SV=1	13	2	2	2	338	38.1	8.48	3.13039e+06	5250153	#N/A
O95433	Activator of 90 kDa heat shock protein ATPase homolog 1 OS=Homo sapiens OX=9606 GN=AHSA1 PE=1 SV=1	16	4	4	4	338	38.3	5.53	63740487	4.32235e+07	AHSA1
A0A5F9ZHH9	Acetyl-CoA acetyltransferase, mitochondrial OS=Homo sapiens OX=9606 GN=ACAT1 PE=1 SV=1	9	1	2	1	197	20.9	9.39		#N/A	ACAT1
P54819	Adenylate kinase 2, mitochondrial OS=Homo sapiens OX=9606 GN=AK2 PE=1 SV=2	16	2	2	2	239	26.5	7.81	7.32774e+06	1.75623e+07	AK2
B4DH39	cDNA FLJ57028, highly similar to Long-chain-fatty-acid--CoA ligase 4 OS=Homo sapiens OX=9606 PE=2 SV=1	9	5	5	5	650	72.1	8.22	3.18025e+07	2.94563e+07	#N/A
B2RB90	Glutamine--fructose-6-phosphate transaminase (isomerizing) OS=Homo sapiens OX=9606 PE=2 SV=1	6	4	5	4	682	76.9	7.25	1.32825e+07	22977106	#N/A
Q12906	Interleukin enhancer-binding factor 3 OS=Homo sapiens OX=9606 GN=ILF3 PE=1 SV=3	3	3	4	3	894	95.3	8.76	19429182	6.10551e+07	ILF3
B2R659	cDNA, FLJ92803, highly similar to Homo sapiens hydroxysteroid (17-beta) dehydrogenase 4 (HSD17B4), mRNA OS=Homo sapiens OX=9606 PE=2 SV=1	5	3	3	3	736	79.6	8.9	3.61854e+06	#N/A	#N/A
Q9BSV4	SFPQ protein (Fragment) OS=Homo sapiens OX=9606 GN=SFPQ PE=2 SV=2	9	5	5	4	634	68.6	8.82	5.20309e+07	21874539	SFPQ
Q15631	Translin OS=Homo sapiens OX=9606 GN=TSN PE=1 SV=1	24	4	4	4	228	26.2	6.44	10985576	4.00015e+07	TSN
B3KT18	Glutamate dehydrogenase OS=Homo sapiens OX=9606 PE=2 SV=1	11	4	4	4	515	55.9	8.84	1.56264e+07	4.84197e+07	#N/A
P42766	60S ribosomal protein L35 OS=Homo sapiens OX=9606 GN=RPL35 PE=1 SV=2	26	3	5	3	123	14.5	11.05	9.70865e+07	163695996	RPL35
B4DVQ5	Eukaryotic translation initiation factor 3 subunit C OS=Homo sapiens OX=9606 GN=EIF3C PE=2 SV=1	4	3	3	3	898	103.6	5.53	2.46229e+07	#N/A	EIF3C
P45974	Ubiquitin carboxyl-terminal hydrolase 5 OS=Homo sapiens OX=9606 GN=USP5 PE=1 SV=2	5	4	4	4	858	95.7	5.03	1.89064e+07		USP5
A0A1B0GVN9	Uroporphyrinogen decarboxylase OS=Homo sapiens OX=9606 GN=UROD PE=1 SV=1	13	2	2	2	298	33.2	7.37	1.35641e+06	544157	UROD
O75643	U5 small nuclear ribonucleoprotein 200 kDa helicase OS=Homo sapiens OX=9606 GN=SNRNP200 PE=1 SV=2	2	3	3	3	2136	244.4	6.06		2.71701e+06	SNRNP200
Q5T5C7	Seryl-tRNA synthetase OS=Homo sapiens OX=9606 GN=SARS1 PE=1 SV=1	11	5	5	5	536	61.3	7.06	2.49879e+07	6.98718e+07	SARS1
P54578	Ubiquitin carboxyl-terminal hydrolase 14 OS=Homo sapiens OX=9606 GN=USP14 PE=1 SV=3	12	4	4	4	494	56	5.3	2.84771e+07	3.54873e+07	USP14
G3V3U4	Proteasome subunit alpha type OS=Homo sapiens OX=9606 GN=PSMA6 PE=1 SV=1	39	4	4	4	107	11.6	9.1	4.60765e+07	31783806	PSMA6
B4DPZ5	cDNA FLJ53495, highly similar to Polymerase I and transcript release factor OS=Homo sapiens OX=9606 PE=2 SV=1	8	2	3	2	363	40.5	5.25		#N/A	#N/A
P37837	Transaldolase OS=Homo sapiens OX=9606 GN=TALDO1 PE=1 SV=2	17	6	6	6	337	37.5	6.81	1.34803e+08	133617004	TALDO1
P40306	Proteasome subunit beta type-10 OS=Homo sapiens OX=9606 GN=PSMB10 PE=1 SV=1	7	1	2	1	273	28.9	7.81	573844	#N/A	PSMB10
O00429	Dynamin-1-like protein OS=Homo sapiens OX=9606 GN=DNM1L PE=1 SV=2	5	3	3	3	736	81.8	6.81	3.43154e+06	3.21371e+08	DNM1L
A4UJ43	Glutathione S-transferase OS=Homo sapiens OX=9606 GN=GSTM3 PE=2 SV=1	8	1	2	1	210	24.8	5.24	4.22155e+06	2558550	GSTM3
Q9NR31	GTP-binding protein SAR1a OS=Homo sapiens OX=9606 GN=SAR1A PE=1 SV=1	22	3	3	3	198	22.4	6.68	2.77301e+07	2.73588e+07	SAR1A
A4D2P0	Ras-related C3 botulinum toxin substrate 1 (Rho family, small GTP binding protein Rac1) OS=Homo sapiens OX=9606 GN=RAC1 PE=2 SV=1	22	4	4	2	211	23.5	8.63	25825151	59287745	RAC1
A0A0G2JS82	AP-2 complex subunit alpha-2 (Fragment) OS=Homo sapiens OX=9606 GN=AP2A2 PE=1 SV=1	7	4	4	1	917	101.6	6.86	570572	#N/A	AP2A2
H0YAF8	Receptor of-activated protein C kinase 1 (Fragment) OS=Homo sapiens OX=9606 GN=RACK1 PE=1 SV=1	24	4	4	4	198	22	6.33	2.58196e+07	#N/A	RACK1
P50914	60S ribosomal protein L14 OS=Homo sapiens OX=9606 GN=RPL14 PE=1 SV=4	17	3	3	3	215	23.4	10.93	165334692	1.46408e+08	RPL14
D6RBZ0	Heterogeneous nuclear ribonucleoprotein A/B OS=Homo sapiens OX=9606 GN=HNRNPAB PE=1 SV=1	11	3	3	3	327	35.7	6.95	2.71908e+07	46860839	HNRNPAB
Q9BQQ5	Ribosomal protein L27a OS=Homo sapiens OX=9606 GN=L27a PE=4 SV=1	39	4	4	4	106	12	11.46	76294681	164031324	L27a
Q6FI03	G3BP protein OS=Homo sapiens OX=9606 GN=G3BP PE=2 SV=1	12	4	4	4	466	52.1	5.59	1.56878e+07	2.23293e+07	G3BP
V9H0B2	MSH2 protein OS=Homo sapiens OX=9606 GN=MSH2 PE=1 SV=1	6	2	3	2	410	45.9	5.62	1.92222e+06	#N/A	MSH2
B3KMV5	cDNA FLJ12728 fis, clone NT2RP2000040, highly similar to Protein FAM62A OS=Homo sapiens OX=9606 PE=2 SV=1	4	3	3	3	1104	122.8	5.85	2.54084e+06	5027180	#N/A
Q13151	Heterogeneous nuclear ribonucleoprotein A0 OS=Homo sapiens OX=9606 GN=HNRNPA0 PE=1 SV=1	17	4	5	3	305	30.8	9.29		1.53202e+07	HNRNPA0
Q9Y6M1	Insulin-like growth factor 2 mRNA-binding protein 2 OS=Homo sapiens OX=9606 GN=IGF2BP2 PE=1 SV=2	4	2	3	1	599	66.1	8.46	6633538	1.65925e+07	IGF2BP2
Q13126	S-methyl-5'-thioadenosine phosphorylase OS=Homo sapiens OX=9606 GN=MTAP PE=1 SV=2	12	2	2	2	283	31.2	7.18	4.28173e+06	#N/A	MTAP
H0Y8G5	Heterogeneous nuclear ribonucleoprotein D0 (Fragment) OS=Homo sapiens OX=9606 GN=HNRNPD PE=1 SV=8	18	5	5	5	260	29.6	9.16	75935972	1.11274e+08	HNRNPD
B3KMS0	Condensin complex subunit 1 OS=Homo sapiens OX=9606 PE=2 SV=1	3	3	3	3	1401	157.1	6.61	655554		#N/A
Q13347	Eukaryotic translation initiation factor 3 subunit I OS=Homo sapiens OX=9606 GN=EIF3I PE=1 SV=1	18	4	4	4	325	36.5	5.64	1.80695e+07	58071259	EIF3I
Q6LES9	RFC5 protein (Fragment) OS=Homo sapiens OX=9606 GN=RFC5 PE=2 SV=1	9	2	3	2	340	38.4	6.95	2.98364e+06	1817480	RFC5
P30048	Thioredoxin-dependent peroxide reductase, mitochondrial OS=Homo sapiens OX=9606 GN=PRDX3 PE=1 SV=3	16	4	5	4	256	27.7	7.78	43432241	94902671	PRDX3
A0A087X1I3	Flavoprotein subunit of complex II OS=Homo sapiens OX=9606 GN=SDHA PE=1 SV=1	3	1	2	1	519	56.6	7.5	4.8501e+06	3940408	SDHA
P43487	Ran-specific GTPase-activating protein OS=Homo sapiens OX=9606 GN=RANBP1 PE=1 SV=1	20	3	3	3	201	23.3	5.29	30250530	68753174	RANBP1
A8K9K4	cDNA FLJ75504, highly similar to Homo sapiens glucosidase I, mRNA OS=Homo sapiens OX=9606 PE=2 SV=1	5	2	2	2	562	62.2	7.11	3.30461e+06		#N/A
A8K7A0	DNA primase large subunit OS=Homo sapiens OX=9606 PE=2 SV=1	7	3	3	3	509	58.8	7.91	3.02021e+06	1.20161e+06	#N/A
A0A087WYT3	Prostaglandin E synthase 3 OS=Homo sapiens OX=9606 GN=PTGES3 PE=1 SV=1	19	4	4	4	164	19.1	4.55	5.7512e+07	5.12929e+07	PTGES3
P62316	Small nuclear ribonucleoprotein Sm D2 OS=Homo sapiens OX=9606 GN=SNRPD2 PE=1 SV=1	31	4	4	4	118	13.5	9.91	29761505	7.07066e+07	SNRPD2
P05783	Keratin, type I cytoskeletal 18 OS=Homo sapiens OX=9606 GN=KRT18 PE=1 SV=2	10	5	5	4	430	48	5.45	8.57349e+07	74230673	KRT18
B2R6U8	Cleavage and polyadenylation specificity factor subunit 5 OS=Homo sapiens OX=9606 PE=2 SV=1	22	3	3	3	227	26.2	8.82	1.22548e+07	1.11488e+07	#N/A
P11908	Ribose-phosphate pyrophosphokinase 2 OS=Homo sapiens OX=9606 GN=PRPS2 PE=1 SV=2	10	3	4	1	318	34.7	6.61	2725805	6.35422e+06	PRPS2
B4DPZ3	cDNA FLJ53290, highly similar to Cytoplasmic dynein 1 intermediate chain 2 OS=Homo sapiens OX=9606 PE=2 SV=1	5	2	2	2	630	70.4	5.3	3.50255e+06	8.27625e+07	#N/A
B3KUZ8	Aspartate aminotransferase OS=Homo sapiens OX=9606 PE=2 SV=1	13	4	4	4	371	41.3	8.84	1.49724e+07	4.3135e+07	#N/A
J3KT73	60S ribosomal protein L38 OS=Homo sapiens OX=9606 GN=RPL38 PE=1 SV=1	38	3	3	3	64	7.6	9.99	19814291	51056184	RPL38
B7Z7P8	Eukaryotic peptide chain release factor subunit 1 OS=Homo sapiens OX=9606 GN=ETF1 PE=1 SV=1	11	4	4	4	423	47.4	5.57	19588812	29683795	ETF1
E7ETU9	Procollagen-lysine 5-dioxygenase OS=Homo sapiens OX=9606 GN=PLOD2 PE=1 SV=1	7	3	3	3	703	81.1	6.65	1.83359e+06	9083100	PLOD2
B4DM97	cDNA FLJ55002, highly similar to Alpha-centractin OS=Homo sapiens OX=9606 PE=2 SV=1	19	3	3	3	334	38.3	6.96	4.63067e+06	4.91667e+07	#N/A
A0A386NG45	Cellular tumor antigen p53 OS=Homo sapiens OX=9606 GN=TP53 PE=2 SV=1	9	3	3	3	393	43.6	6.65	1.28365e+07	40871519	TP53
B4DV79	Eukaryotic translation initiation factor 3 subunit B OS=Homo sapiens OX=9606 GN=EIF3B PE=2 SV=1	5	3	3	3	738	85.1	5.26	6.52928e+06	7.90954e+07	EIF3B
P63279	SUMO-conjugating enzyme UBC9 OS=Homo sapiens OX=9606 GN=UBE2I PE=1 SV=1	34	3	3	3	158	18	8.66	4.56197e+07	#N/A	UBE2I
P05198	Eukaryotic translation initiation factor 2 subunit 1 OS=Homo sapiens OX=9606 GN=EIF2S1 PE=1 SV=3	12	4	4	4	315	36.1	5.08	4.127e+07	7.81758e+07	EIF2S1
Q0VDF9	Heat shock 70 kDa protein 14 OS=Homo sapiens OX=9606 GN=HSPA14 PE=1 SV=1	10	3	3	3	509	54.8	5.59	6.99568e+06	8.53035e+06	HSPA14
P10155	60 kDa SS-A/Ro ribonucleoprotein OS=Homo sapiens OX=9606 GN=RO60 PE=1 SV=2	11	5	5	5	538	60.6	8.03	1.33661e+07	2.13741e+07	RO60
P39748	Flap endonuclease 1 OS=Homo sapiens OX=9606 GN=FEN1 PE=1 SV=1	9	3	3	3	380	42.6	8.62	3.00714e+07	6.08483e+07	FEN1
P61513	60S ribosomal protein L37a OS=Homo sapiens OX=9606 GN=RPL37A PE=1 SV=2	28	2	2	2	92	10.3	10.43	2.34266e+07	98047214	RPL37A
A0A5H2UYU2	MHC class I antigen OS=Homo sapiens OX=9606 GN=HLA-B PE=3 SV=1	14	3	3	3	362	40.5	6.54	5.15845e+06	#N/A	HLA-B
P60953	Cell division control protein 42 homolog OS=Homo sapiens OX=9606 GN=CDC42 PE=1 SV=2	20	3	3	3	191	21.2	6.55	2.35063e+07	6.98167e+07	CDC42
P61106	Ras-related protein Rab-14 OS=Homo sapiens OX=9606 GN=RAB14 PE=1 SV=4	27	4	4	3	215	23.9	6.21	1.77497e+07	4.31345e+07	RAB14
H7C3T4	Peroxiredoxin-4 (Fragment) OS=Homo sapiens OX=9606 GN=PRDX4 PE=1 SV=1	24	4	4	3	161	18.3	6.19	1.38251e+07		PRDX4
P62491	Ras-related protein Rab-11A OS=Homo sapiens OX=9606 GN=RAB11A PE=1 SV=3	15	3	3	3	216	24.4	6.57	46574224	63423818	RAB11A
P08579	U2 small nuclear ribonucleoprotein B'' OS=Homo sapiens OX=9606 GN=SNRPB2 PE=1 SV=1	17	3	3	3	225	25.5	9.72	1.13363e+07	1.64876e+07	SNRPB2
Q9UBE0	SUMO-activating enzyme subunit 1 OS=Homo sapiens OX=9606 GN=SAE1 PE=1 SV=1	12	3	4	3	346	38.4	5.3	8.40738e+06	1.21198e+07	SAE1
P49720	Proteasome subunit beta type-3 OS=Homo sapiens OX=9606 GN=PSMB3 PE=1 SV=2	20	3	3	3	205	22.9	6.55	2.1657e+07	3.47273e+07	PSMB3
F8VY02	Endoplasmic reticulum resident protein 29 OS=Homo sapiens OX=9606 GN=ERP29 PE=1 SV=1	28	3	3	3	160	18.1	8	8.98164e+06	1.31294e+07	ERP29
C9J177	Protein phosphatase 1 regulatory subunit 7 (Fragment) OS=Homo sapiens OX=9606 GN=PPP1R7 PE=1 SV=1	10	2	2	2	289	33.7	5.22	40827312		PPP1R7
P04632	Calpain small subunit 1 OS=Homo sapiens OX=9606 GN=CAPNS1 PE=1 SV=1	12	2	3	2	268	28.3	5.2	1.30196e+07	6.54496e+07	CAPNS1
B3KQ33	cDNA FLJ32715 fis, clone TESTI2000784, highly similar to Importin-4 OS=Homo sapiens OX=9606 PE=2 SV=1	3	2	2	2	1081	118.7	4.96	530282	3.87812e+06	#N/A
Q99460	26S proteasome non-ATPase regulatory subunit 1 OS=Homo sapiens OX=9606 GN=PSMD1 PE=1 SV=2	3	3	3	3	953	105.8	5.39	6.96352e+06	11639820	PSMD1
H0Y993	DEK oncogene (DNA binding), isoform CRA_b OS=Homo sapiens OX=9606 GN=DEK PE=1 SV=2	12	4	4	4	380	43.2	8.56	2.83287e+07	66451162	DEK
B3KXZ2	cDNA FLJ46417 fis, clone THYMU3012402, highly similar to Importin alpha-1 subunit OS=Homo sapiens OX=9606 PE=2 SV=1	9	2	3	1	337	37.4	4.93	426182	#N/A	#N/A
O60888	Protein CutA OS=Homo sapiens OX=9606 GN=CUTA PE=1 SV=2	15	1	2	1	179	19.1	5.5	890728	#N/A	CUTA
P28074	Proteasome subunit beta type-5 OS=Homo sapiens OX=9606 GN=PSMB5 PE=1 SV=3	10	2	2	2	263	28.5	6.92	16089780	6.24805e+07	PSMB5
P51991	Heterogeneous nuclear ribonucleoprotein A3 OS=Homo sapiens OX=9606 GN=HNRNPA3 PE=1 SV=2	14	4	5	3	378	39.6	9.01		26074490	HNRNPA3
C9JIZ6	Prosaposin OS=Homo sapiens OX=9606 GN=PSAP PE=1 SV=2	3	1	2	1	527	58.4	5.17	2.24923e+06	1.48266e+06	PSAP
K7ER16	Phenylalanine--tRNA ligase alpha subunit OS=Homo sapiens OX=9606 GN=FARSA PE=1 SV=1	6	1	2	1	235	26	6.67	2.92468e+06	#N/A	FARSA
G1UI32	Pyridoxal kinase (Fragment) OS=Homo sapiens OX=9606 GN=PDXK PE=2 SV=1	13	1	2	1	166	19	4.97	3.61516e+06	3.61167e+06	PDXK
Q9NZI8	Insulin-like growth factor 2 mRNA-binding protein 1 OS=Homo sapiens OX=9606 GN=IGF2BP1 PE=1 SV=2	6	3	3	3	577	63.4	9.2	12436134	2.02864e+07	IGF2BP1
A0A1B0GVD5	Cathepsin D OS=Homo sapiens OX=9606 GN=CTSD PE=1 SV=1	11	5	5	5	409	44.2	6.54	4.94735e+07	#N/A	CTSD
B2R7B5	cDNA, FLJ93365, highly similar to Homo sapiens KH domain containing, RNA binding, signal transduction associated 1 (KHDRBS1), mRNA OS=Homo sapiens OX=9606 PE=2 SV=1	9	3	3	3	443	48.2	8.66	1.34377e+07	22546215	#N/A
Q53H03	Nuclear autoantigenic sperm protein (Fragment) OS=Homo sapiens OX=9606 PE=2 SV=1	4	2	3	2	788	85.2	4.3	929255	4.56708e+07	#N/A
P24534	Elongation factor 1-beta OS=Homo sapiens OX=9606 GN=EEF1B2 PE=1 SV=3	13	3	3	3	225	24.7	4.67	68953684	77504638	EEF1B2
O00629	Importin subunit alpha-3 OS=Homo sapiens OX=9606 GN=KPNA4 PE=1 SV=1	6	2	2	2	521	57.9	4.96	7.0321e+06	2.8783e+07	KPNA4
O60841	Eukaryotic translation initiation factor 5B OS=Homo sapiens OX=9606 GN=EIF5B PE=1 SV=4	3	3	3	3	1220	138.7	5.49	4.62023e+06	1.92741e+07	EIF5B
Q75MU2	Eukaryotic translation initiation factor 4H (Fragment) OS=Homo sapiens OX=9606 GN=WBSCR1 PE=4 SV=1	28	4	4	4	156	17.1	5.31	3.07024e+07	#N/A	WBSCR1
O15460	Prolyl 4-hydroxylase subunit alpha-2 OS=Homo sapiens OX=9606 GN=P4HA2 PE=1 SV=1	8	2	2	2	535	60.9	5.71	814149	#N/A	P4HA2
B1AH78	Ras-related C3 botulinum toxin substrate 2 (Fragment) OS=Homo sapiens OX=9606 GN=RAC2 PE=1 SV=1	19	3	3	1	166	18.5	6.54		#N/A	RAC2
Q9UNX3	60S ribosomal protein L26-like 1 OS=Homo sapiens OX=9606 GN=RPL26L1 PE=1 SV=1	23	5	5	5	145	17.2	10.55	79769842	#N/A	RPL26L1
Q96HE7	ERO1-like protein alpha OS=Homo sapiens OX=9606 GN=ERO1A PE=1 SV=2	9	3	3	3	468	54.4	5.68	1.09579e+07	5.17582e+07	ERO1A
Q15370	Elongin-B OS=Homo sapiens OX=9606 GN=ELOB PE=1 SV=1	18	2	3	2	118	13.1	4.88	1.43186e+07	9438003	ELOB
P31930	Cytochrome b-c1 complex subunit 1, mitochondrial OS=Homo sapiens OX=9606 GN=UQCRC1 PE=1 SV=3	8	3	3	3	480	52.6	6.37	1.65501e+07	#N/A	UQCRC1
Q10471	Polypeptide N-acetylgalactosaminyltransferase 2 OS=Homo sapiens OX=9606 GN=GALNT2 PE=1 SV=1	5	3	3	3	571	64.7	8.35	6.94724e+06	27071870	GALNT2
A0A384E0N4	Adenylosuccinate lyase OS=Homo sapiens neanderthalensis OX=63221 GN=ADSL PE=1 SV=1	8	3	3	3	487	55.1	7.14	7017277	#N/A	ADSL
Q09161	Nuclear cap-binding protein subunit 1 OS=Homo sapiens OX=9606 GN=NCBP1 PE=1 SV=1	5	3	3	3	790	91.8	6.43	9.75623e+06	5.22799e+07	NCBP1
O75131	Copine-3 OS=Homo sapiens OX=9606 GN=CPNE3 PE=1 SV=1	6	2	2	2	537	60.1	5.85	5.20442e+06	42111916	CPNE3
A0A024R8V0	Septin 9, isoform CRA_a OS=Homo sapiens OX=9606 GN=SEPT9 PE=3 SV=1	8	4	4	4	568	63.6	8.4	1.54003e+07	#N/A	44448
B4DPW5	cDNA FLJ59374, highly similar to Homo sapiens caldesmon 1 (CALD1), transcript variant 2, mRNA OS=Homo sapiens OX=9606 PE=2 SV=1	5	2	2	2	497	57.4	8.22	6615193	4.70254e+07	#N/A
Q9NSD9	Phenylalanine--tRNA ligase beta subunit OS=Homo sapiens OX=9606 GN=FARSB PE=1 SV=3	7	4	4	4	589	66.1	6.84	5.89988e+06	63860851	FARSB
D3YTB1	60S ribosomal protein L32 (Fragment) OS=Homo sapiens OX=9606 GN=RPL32 PE=1 SV=1	10	1	2	1	133	15.6	11.44	36007293	5.6196e+07	RPL32
A8K5M4	Non-specific serine/threonine protein kinase OS=Homo sapiens OX=9606 PE=2 SV=1	9	3	3	3	524	58	5.85	11404487	34937969	#N/A
A9UK01	Rho GTPase activating protein OS=Homo sapiens OX=9606 PE=2 SV=1	5	3	3	3	663	74.9	6.18	4371404		#N/A
P37108	Signal recognition particle 14 kDa protein OS=Homo sapiens OX=9606 GN=SRP14 PE=1 SV=2	24	3	3	3	136	14.6	10.04	4.67434e+07	6.41717e+07	SRP14
B4DEX8	S-adenosylmethionine synthase OS=Homo sapiens OX=9606 GN=MAT2A PE=2 SV=1	7	2	2	2	362	39.7	6.04	22467986	#N/A	MAT2A
A8K4T6	26S proteasome non-ATPase regulatory subunit 5 OS=Homo sapiens OX=9606 PE=2 SV=1	6	3	3	3	504	56.2	5.57	1.45596e+07	13118313	#N/A
Q9NPQ8	Synembryn-A OS=Homo sapiens OX=9606 GN=RIC8A PE=1 SV=3	7	3	3	3	531	59.7	5.33	2.42634e+06	2792236	RIC8A
A0A6Q8PHH9	Glycine--tRNA ligase OS=Homo sapiens OX=9606 GN=GARS1 PE=4 SV=1	4	2	2	2	705	79.3	6.7	5.31034e+06	2.34859e+07	GARS1
Q5QNW6	Histone H2B type 2-F OS=Homo sapiens OX=9606 GN=H2BC18 PE=1 SV=3	24	4	4	4	126	13.9	10.32	7.63204e+07	#N/A	H2BC18
P17980	26S proteasome regulatory subunit 6A OS=Homo sapiens OX=9606 GN=PSMC3 PE=1 SV=3	6	2	2	2	439	49.2	5.24	1.14702e+07	1.27768e+07	PSMC3
P61026	Ras-related protein Rab-10 OS=Homo sapiens OX=9606 GN=RAB10 PE=1 SV=1	15	3	3	1	200	22.5	8.38	8.19009e+06	62659098	RAB10
A6NLM8	Signal sequence receptor subunit delta OS=Homo sapiens OX=9606 GN=SSR4 PE=1 SV=1	20	2	2	2	148	16.2	5.74	1.27658e+07	17901322	SSR4
Q02978	Mitochondrial 2-oxoglutarate/malate carrier protein OS=Homo sapiens OX=9606 GN=SLC25A11 PE=1 SV=3	9	3	3	3	314	34	9.91	6.35926e+06	3.15097e+06	SLC25A11
P28070	Proteasome subunit beta type-4 OS=Homo sapiens OX=9606 GN=PSMB4 PE=1 SV=4	13	3	3	3	264	29.2	5.97	1.9398e+07	#N/A	PSMB4
O95861	3'(2'),5'-bisphosphate nucleotidase 1 OS=Homo sapiens OX=9606 GN=BPNT1 PE=1 SV=1	10	2	2	2	308	33.4	5.69	7.87045e+06	1.77762e+07	BPNT1
Q9UJZ1	Stomatin-like protein 2, mitochondrial OS=Homo sapiens OX=9606 GN=STOML2 PE=1 SV=1	7	2	2	2	356	38.5	7.39	1.01562e+07	4.1681e+07	STOML2
B3KM42	Dynein light intermediate chain OS=Homo sapiens OX=9606 PE=1 SV=1	9	2	2	2	377	41.1	6.96	697636	5.07977e+06	#N/A
D3DP78	Aspartate--tRNA ligase, cytoplasmic OS=Homo sapiens OX=9606 GN=DARS PE=3 SV=1	8	3	3	3	468	53.4	6.54	24181394	#N/A	DARS
H9KV28	Protein diaphanous homolog 1 OS=Homo sapiens OX=9606 GN=DIAPH1 PE=1 SV=2	1	1	2	1	1228	136.8	5.24	851487	4.54164e+06	DIAPH1
Q53HB3	Proteasome 26S ATPase subunit 1 variant (Fragment) OS=Homo sapiens OX=9606 PE=1 SV=1	10	3	3	3	440	49.2	6.21	19203671	2.55138e+07	#N/A
P62942	Peptidyl-prolyl cis-trans isomerase FKBP1A OS=Homo sapiens OX=9606 GN=FKBP1A PE=1 SV=2	25	2	2	2	108	11.9	8.16	10706668	#N/A	FKBP1A
O95782	AP-2 complex subunit alpha-1 OS=Homo sapiens OX=9606 GN=AP2A1 PE=1 SV=3	5	4	4	1	977	107.5	7.03	828897	8262502	AP2A1
Q9Y3U8	60S ribosomal protein L36 OS=Homo sapiens OX=9606 GN=RPL36 PE=1 SV=3	19	2	3	2	105	12.2	11.59	25116069	25700698	RPL36
O00232	26S proteasome non-ATPase regulatory subunit 12 OS=Homo sapiens OX=9606 GN=PSMD12 PE=1 SV=3	3	1	2	1	456	52.9	7.65	3321807	2.26279e+07	PSMD12
M0R080	DnaJ homolog subfamily B member 1 (Fragment) OS=Homo sapiens OX=9606 GN=DNAJB1 PE=1 SV=1	16	3	3	3	183	20.5	8.56	1.81296e+07	#N/A	DNAJB1
Q12904	Aminoacyl tRNA synthase complex-interacting multifunctional protein 1 OS=Homo sapiens OX=9606 GN=AIMP1 PE=1 SV=2	9	2	2	2	312	34.3	8.43	4111693		AIMP1
P62633	Cellular nucleic acid-binding protein OS=Homo sapiens OX=9606 GN=CNBP PE=1 SV=1	14	2	2	2	177	19.5	7.71	8.15687e+06	2.50873e+07	CNBP
F5H365	Protein transport protein SEC23 OS=Homo sapiens OX=9606 GN=SEC23A PE=1 SV=1	3	2	2	2	736	82.9	7.46	7.8997e+06	#N/A	SEC23A
P61326	Protein mago nashi homolog OS=Homo sapiens OX=9606 GN=MAGOH PE=1 SV=1	16	2	2	2	146	17.2	6.11	2.02366e+06	9013033	MAGOH
Q8IZP2	Putative protein FAM10A4 OS=Homo sapiens OX=9606 GN=ST13P4 PE=5 SV=1	11	3	3	3	240	27.4	5.08	13981827	5.27647e+07	ST13P4
P08621	U1 small nuclear ribonucleoprotein 70 kDa OS=Homo sapiens OX=9606 GN=SNRNP70 PE=1 SV=2	8	3	3	3	437	51.5	9.94	28198254	4.63518e+07	SNRNP70
O95202	Mitochondrial proton/calcium exchanger protein OS=Homo sapiens OX=9606 GN=LETM1 PE=1 SV=1	4	3	3	3	739	83.3	6.7	14044917	1.92928e+07	LETM1
H9KV45	Ubiquitin-conjugating enzyme E2 D3 OS=Homo sapiens OX=9606 GN=UBE2D3 PE=1 SV=1	25	2	2	2	141	15.9	6.29	1.49685e+07	1.84376e+07	UBE2D3
Q2L6I2	ABC50 protein OS=Homo sapiens OX=9606 GN=ABCF1 PE=4 SV=1	4	3	3	3	807	91.6	7.68	9.78298e+06	1.47898e+07	ABCF1
A8KAK1	cDNA FLJ77398, highly similar to Homo sapiens UDP-glucose ceramide glucosyltransferase-like 1, transcript variant 2, mRNA OS=Homo sapiens OX=9606 PE=2 SV=1	2	2	2	2	1531	174.9	5.52			#N/A
Q96HY6	DDRGK domain-containing protein 1 OS=Homo sapiens OX=9606 GN=DDRGK1 PE=1 SV=2	10	2	2	2	314	35.6	5.12	313648	1.43595e+06	DDRGK1
A0A024R326	60S ribosomal protein L29 OS=Homo sapiens OX=9606 GN=RPL29 PE=1 SV=1	15	2	3	2	157	17.5	11.66	68174051	112427288	RPL29
B7Z1C5	Glutathione synthetase OS=Homo sapiens OX=9606 PE=2 SV=1	9	3	3	3	405	44.8	6.57	8.07193e+06	36015683	#N/A
A0A0A0MR02	Outer mitochondrial membrane protein porin 2 (Fragment) OS=Homo sapiens OX=9606 GN=VDAC2 PE=1 SV=1	11	3	3	3	282	30.3	7.81	6872910	#N/A	VDAC2
P59998	Actin-related protein 2/3 complex subunit 4 OS=Homo sapiens OX=9606 GN=ARPC4 PE=1 SV=3	23	4	4	4	168	19.7	8.43	3.18892e+07	46925871	ARPC4
Q53GS8	Wolf-Hirschhorn syndrome candidate 2 protein variant (Fragment) OS=Homo sapiens OX=9606 PE=2 SV=1	5	1	1	1	528	57.3	8.92			#N/A
Q8N684	Cleavage and polyadenylation specificity factor subunit 7 OS=Homo sapiens OX=9606 GN=CPSF7 PE=1 SV=1	5	1	2	1	471	52	8	1.35752e+06	1.22981e+06	CPSF7
Q9NR12	PDZ and LIM domain protein 7 OS=Homo sapiens OX=9606 GN=PDLIM7 PE=1 SV=1	7	3	3	3	457	49.8	8.41	8.534e+06	1.25111e+07	PDLIM7
A0A384P5S9	Epididymis secretory sperm binding protein OS=Homo sapiens OX=9606 PE=2 SV=1	1	3	3	3	2452	282.1	5.34	5.71983e+06	2.60024e+06	#N/A
Q56VW8	Serine/threonine-protein phosphatase 2A 55 kDa regulatory subunit B OS=Homo sapiens OX=9606 PE=2 SV=1	3	1	2	1	447	51.6	6.2	1.17421e+06	2.49218e+06	#N/A
H3BN98	40S ribosomal protein S15a (Fragment) OS=Homo sapiens OX=9606 PE=3 SV=2	10	2	2	2	237	27.2	9.55	34102421	#N/A	#N/A
P48556	26S proteasome non-ATPase regulatory subunit 8 OS=Homo sapiens OX=9606 GN=PSMD8 PE=1 SV=2	9	3	4	3	350	39.6	9.7	1.558e+07	9487439	PSMD8
P02533	Keratin, type I cytoskeletal 14 OS=Homo sapiens OX=9606 GN=KRT14 PE=1 SV=4	7	3	3	1	472	51.5	5.16	3473453	26178310	KRT14
A8KA19	Exportin-T OS=Homo sapiens OX=9606 PE=2 SV=1	3	2	2	2	962	109.8	5.39	280417		#N/A
H7BZ58	Protein ABHD11 (Fragment) OS=Homo sapiens OX=9606 GN=ABHD11 PE=1 SV=1	11	1	1	1	184	19.8	9.69	835039	#N/A	ABHD11
Q32Q75	Eukaryotic translation initiation factor 4E OS=Homo sapiens OX=9606 GN=EIF4E PE=2 SV=1	12	3	3	3	217	25.1	6.15	14137848	938367	EIF4E
Q9NQW7	Xaa-Pro aminopeptidase 1 OS=Homo sapiens OX=9606 GN=XPNPEP1 PE=1 SV=3	5	2	2	2	623	69.9	5.67	1.31585e+06	1.19122e+06	XPNPEP1
B5BU25	U2 snRNP auxiliary factor large subunit OS=Homo sapiens OX=9606 GN=U2AF2 PE=2 SV=1	8	3	3	3	471	53.1	9.09	26883514	58462159	U2AF2
Q9Y224	RNA transcription, translation and transport factor protein OS=Homo sapiens OX=9606 GN=RTRAF PE=1 SV=1	11	2	2	2	244	28.1	6.65	1156529	5878823	RTRAF
D3DXC9	Serine hydroxymethyltransferase OS=Homo sapiens OX=9606 GN=SHMT1 PE=3 SV=1	7	2	3	1	444	49	7.69	693932	1.08053e+06	SHMT1
Q9NR45	Sialic acid synthase OS=Homo sapiens OX=9606 GN=NANS PE=1 SV=2	8	2	2	2	359	40.3	6.74	1.29307e+07	18000132	NANS
A0A0A0MRM9	Nucleolar and coiled-body phosphoprotein 1 (Fragment) OS=Homo sapiens OX=9606 GN=NOLC1 PE=1 SV=1	2	1	2	1	708	74.6	9.47	985165	727473	NOLC1
Q15404	Ras suppressor protein 1 OS=Homo sapiens OX=9606 GN=RSU1 PE=1 SV=3	9	1	1	1	277	31.5	8.65	899592	#N/A	RSU1
P49755	Transmembrane emp24 domain-containing protein 10 OS=Homo sapiens OX=9606 GN=TMED10 PE=1 SV=2	9	2	3	2	219	25	7.44	3.53284e+07	#N/A	TMED10
A0A7D5Q2L7	NAD(P) dependent steroid dehydrogenase-like protein transcript variant OS=Homo sapiens OX=9606 PE=4 SV=1	10	2	2	2	373	41.9	8.06	1.88206e+06	31639064	#N/A
Q5SSJ5	Heterochromatin protein 1-binding protein 3 OS=Homo sapiens OX=9606 GN=HP1BP3 PE=1 SV=1	5	2	2	2	553	61.2	9.67	5.07217e+06	7.51288e+07	HP1BP3
P51665	26S proteasome non-ATPase regulatory subunit 7 OS=Homo sapiens OX=9606 GN=PSMD7 PE=1 SV=2	8	2	2	2	324	37	6.77	8.11217e+06	2.62545e+07	PSMD7
B2R6K4	cDNA, FLJ92996, highly similar to Homo sapiens guanine nucleotide binding protein (G protein), beta polypeptide 1 (GNB1), mRNA OS=Homo sapiens OX=9606 PE=2 SV=1	9	3	3	3	340	37.3	6.18	2.13303e+07	1.17029e+07	#N/A
K7EQA9	Hsp90 chaperone protein kinase-targeting subunit (Fragment) OS=Homo sapiens OX=9606 GN=CDC37 PE=1 SV=1	14	2	2	2	230	27.4	5.19	6.22607e+06	11422163	CDC37
Q8IV08	5'-3' exonuclease PLD3 OS=Homo sapiens OX=9606 GN=PLD3 PE=1 SV=1	6	3	3	3	490	54.7	6.47	1.387e+07	3.13197e+07	PLD3
Q16836	Hydroxyacyl-coenzyme A dehydrogenase, mitochondrial OS=Homo sapiens OX=9606 GN=HADH PE=1 SV=3	10	1	1	1	314	34.3	8.85		#N/A	HADH
R9S3C3	p14ARF/p16INK4a fusion protein OS=Homo sapiens OX=9606 GN=p14ARF PE=2 SV=1	20	2	2	2	170	18.5	11.68			p14ARF
C9JH92	Quinone oxidoreductase (Fragment) OS=Homo sapiens OX=9606 GN=CRYZ PE=1 SV=1	14	3	3	3	206	21.9	8.76	3.0849e+07	#N/A	CRYZ
B7Z6Z4	Myosin light polypeptide 6 OS=Homo sapiens OX=9606 GN=MYL6 PE=1 SV=1	14	3	3	3	238	26.7	5.08	26236846	1.73542e+07	MYL6
Q96K97	cDNA FLJ14416 fis, clone HEMBA1005202, highly similar to SIGNAL RECOGNITION PARTICLE 68 KD PROTEIN OS=Homo sapiens OX=9606 PE=2 SV=1	8	2	2	2	335	38.2	6.3	3.59616e+06	3061183	#N/A
Q15645	Pachytene checkpoint protein 2 homolog OS=Homo sapiens OX=9606 GN=TRIP13 PE=1 SV=2	5	2	2	2	432	48.5	6.09	16357928	4.00018e+07	TRIP13
D9HTE9	Plasma membrane citrate carrier OS=Homo sapiens OX=9606 GN=SLC25A1 PE=2 SV=1	17	3	3	3	318	35	9.99	18600975	12164099	SLC25A1
E9PNJ7	Nucleosome assembly protein 1-like 4 (Fragment) OS=Homo sapiens OX=9606 GN=NAP1L4 PE=1 SV=1	13	2	3	1	140	16	5.26	7854431	1389832448	NAP1L4
B4DZ08	Aconitate hydratase, mitochondrial OS=Homo sapiens OX=9606 PE=2 SV=1	4	2	2	2	761	83.4	7.72	1950822	9.06281e+06	#N/A
P46063	ATP-dependent DNA helicase Q1 OS=Homo sapiens OX=9606 GN=RECQL PE=1 SV=3	2	1	2	1	649	73.4	7.88	1.03843e+06	1.06415e+07	RECQL
A0A1W2PNP0	GPI transamidase component PIG-T (Fragment) OS=Homo sapiens OX=9606 GN=PIGT PE=1 SV=1	3	1	1	1	580	65.9	8.65		1.16933e+06	PIGT
Q71V07	Signal recognition particle subunit SRP72 OS=Homo sapiens OX=9606 PE=2 SV=1	5	2	2	2	671	74.6	9.19	3.71797e+06	8447804	#N/A
A0A1W2PPU6	Lysosome membrane protein 2 OS=Homo sapiens OX=9606 GN=SCARB2 PE=1 SV=1	4	1	1	1	438	49.6	5.26	1.43423e+06	6095944	SCARB2
Q53FG5	DNA helicase (Fragment) OS=Homo sapiens OX=9606 PE=2 SV=1	5	3	3	3	734	82.2	8.28	1.1515e+07	37302588	#N/A
B4DLQ2	Acetyltransferase component of pyruvate dehydrogenase complex OS=Homo sapiens OX=9606 PE=2 SV=1	6	2	2	2	428	46.2	9.09	5.62852e+06	5.62827e+06	#N/A
B9EG90	DNA topoisomerase I OS=Homo sapiens OX=9606 GN=TOP1 PE=2 SV=1	4	3	3	3	765	90.6	9.31	1.3595e+07	1.62524e+07	TOP1
O60684	Importin subunit alpha-7 OS=Homo sapiens OX=9606 GN=KPNA6 PE=1 SV=1	6	2	2	1	536	60	4.98	307872	#N/A	KPNA6
Q4W4Y1	Dopamine receptor interacting protein 4 OS=Homo sapiens OX=9606 GN=DRIP4 PE=2 SV=1	3	2	2	2	868	96	6.52	6458532	18580980	DRIP4
E9PRJ8	Tetraspanin (Fragment) OS=Homo sapiens OX=9606 GN=CD81 PE=1 SV=1	11	1	1	1	209	22.5	6.15		7.97122e+06	CD81
B4DWV5	GrpE protein homolog OS=Homo sapiens OX=9606 PE=2 SV=1	16	3	3	3	196	21.9	8.62	50822000	#N/A	#N/A
Q53F10	UV excision repair protein RAD23 (Fragment) OS=Homo sapiens OX=9606 PE=2 SV=1	7	2	2	2	409	43.1	4.88	1.1096e+06	2.53943e+06	#N/A
Q7Z4V5	Hepatoma-derived growth factor-related protein 2 OS=Homo sapiens OX=9606 GN=HDGFL2 PE=1 SV=1	3	2	2	1	671	74.3	7.49	4.42337e+06	#N/A	HDGFL2
Q6FI54	RAB5B protein OS=Homo sapiens OX=9606 GN=RAB5B PE=2 SV=1	11	2	2	1	215	23.7	7.3		#N/A	RAB5B
Q15046	Lysine--tRNA ligase OS=Homo sapiens OX=9606 GN=KARS1 PE=1 SV=3	4	2	2	2	597	68	6.35	2481923	47605251	KARS1
O00264	Membrane-associated progesterone receptor component 1 OS=Homo sapiens OX=9606 GN=PGRMC1 PE=1 SV=3	12	2	2	2	195	21.7	4.7		11217930	PGRMC1
Q04837	Single-stranded DNA-binding protein, mitochondrial OS=Homo sapiens OX=9606 GN=SSBP1 PE=1 SV=1	23	3	3	3	148	17.2	9.6	2.43325e+07	#N/A	SSBP1
P40121	Macrophage-capping protein OS=Homo sapiens OX=9606 GN=CAPG PE=1 SV=2	6	2	2	2	348	38.5	6.19	10839211	1.99599e+07	CAPG
X6RAC9	Eukaryotic translation initiation factor 4C OS=Homo sapiens OX=9606 GN=EIF1AX PE=1 SV=1	12	1	2	1	116	13.2	4.83	1.33182e+06	#N/A	EIF1AX
P54577	Tyrosine--tRNA ligase, cytoplasmic OS=Homo sapiens OX=9606 GN=YARS1 PE=1 SV=4	5	3	3	3	528	59.1	7.05	1.37575e+07	7.31008e+06	YARS1
Q92820	Gamma-glutamyl hydrolase OS=Homo sapiens OX=9606 GN=GGH PE=1 SV=2	4	1	2	1	318	35.9	7.11	746637		GGH
P48444	Coatomer subunit delta OS=Homo sapiens OX=9606 GN=ARCN1 PE=1 SV=1	4	2	2	2	511	57.2	6.21	1.62082e+07	4.2913e+07	ARCN1
Q9Y617	Phosphoserine aminotransferase OS=Homo sapiens OX=9606 GN=PSAT1 PE=1 SV=2	8	3	3	3	370	40.4	7.66	22913209	11453531	PSAT1
P10599	Thioredoxin OS=Homo sapiens OX=9606 GN=TXN PE=1 SV=3	21	2	2	2	105	11.7	4.92	68834804	7.83165e+07	TXN
Q9Y266	Nuclear migration protein nudC OS=Homo sapiens OX=9606 GN=NUDC PE=1 SV=1	11	3	3	3	331	38.2	5.38	1.69448e+07	#N/A	NUDC
E7ENY0	Alpha-adducin OS=Homo sapiens OX=9606 GN=ADD1 PE=1 SV=1	3	1	1	1	663	73.4	6.55	570559		ADD1
Q96TC7	Regulator of microtubule dynamics protein 3 OS=Homo sapiens OX=9606 GN=RMDN3 PE=1 SV=2	5	1	1	1	470	52.1	5.1	1164267	88839.6	RMDN3
E5RHE9	Inositol-phosphate phosphatase OS=Homo sapiens OX=9606 GN=IMPA1 PE=1 SV=1	18	1	1	1	126	14.2	5.95		#N/A	IMPA1
H0YL12	Electron transfer flavoprotein subunit alpha, mitochondrial (Fragment) OS=Homo sapiens OX=9606 GN=ETFA PE=1 SV=8	11	2	2	2	239	24.9	6.54	8.90174e+06	#N/A	ETFA
O95486	Protein transport protein Sec24A OS=Homo sapiens OX=9606 GN=SEC24A PE=1 SV=2	2	2	2	2	1093	119.7	7.66	469187		SEC24A
A0A2N9DMJ4	MHC class I antigen (Fragment) OS=Homo sapiens OX=9606 GN=HLA-B PE=3 SV=1	8	2	2	2	181	21	5.96	3.09549e+06	#N/A	HLA-B
I3L1L3	Myb-binding protein 1A (Fragment) OS=Homo sapiens OX=9606 GN=MYBBP1A PE=1 SV=1	3	2	2	2	1252	140.2	9.26	780225	541226	MYBBP1A
B4DZ87	cDNA FLJ57240, highly similar to Mitochondrial proteins import receptor OS=Homo sapiens OX=9606 PE=2 SV=1	4	1	1	1	501	56.9	5.91	1.29142e+06	2.50518e+07	#N/A
F4ZW63	NF45 OS=Homo sapiens OX=9606 PE=2 SV=1	6	2	2	2	390	43	5.34		5.37565e+06	#N/A
P14550	Aldo-keto reductase family 1 member A1 OS=Homo sapiens OX=9606 GN=AKR1A1 PE=1 SV=3	9	2	2	1	325	36.6	6.79	796565	#N/A	AKR1A1
Q59EC0	Adenosine deaminase, RNA-specific isoform ADAR-a variant (Fragment) OS=Homo sapiens OX=9606 PE=2 SV=1	2	2	2	2	1244	137.7	8.48	1.64496e+06	1.52887e+07	#N/A
P07858	Cathepsin B OS=Homo sapiens OX=9606 GN=CTSB PE=1 SV=3	5	1	1	1	339	37.8	6.3	883248	#N/A	CTSB
P25787	Proteasome subunit alpha type-2 OS=Homo sapiens OX=9606 GN=PSMA2 PE=1 SV=2	9	1	1	1	234	25.9	7.43	4.15666e+06	21016457	PSMA2
F5GXX5	Dolichyl-diphosphooligosaccharide--protein glycosyltransferase subunit DAD1 OS=Homo sapiens OX=9606 GN=DAD1 PE=1 SV=1	26	2	2	2	85	9.5	7.18	7806831	13130059	DAD1
P62854	40S ribosomal protein S26 OS=Homo sapiens OX=9606 GN=RPS26 PE=1 SV=3	24	3	3	3	115	13	11	65531996	91046560	RPS26
Q15417	Calponin-3 OS=Homo sapiens OX=9606 GN=CNN3 PE=1 SV=1	7	2	2	2	329	36.4	6.05	1.94683e+07	4.85633e+07	CNN3
B4DY96	cDNA FLJ55769, highly similar to Trifunctional enzyme subunit beta, mitochondrial OS=Homo sapiens OX=9606 PE=2 SV=1	5	2	2	2	469	50.6	9.28	7.47852e+06	24708870	#N/A
O43684	Mitotic checkpoint protein BUB3 OS=Homo sapiens OX=9606 GN=BUB3 PE=1 SV=1	9	3	3	3	328	37.1	6.84	17936020	2.8548e+07	BUB3
B4DV94	cDNA FLJ58285, highly similar to Homo sapiens pre-B-cell leukemia transcription factor interacting protein 1 (PBXIP1), mRNA OS=Homo sapiens OX=9606 PE=2 SV=1	3	1	1	1	507	57.6	6.76	1.02341e+06	#N/A	#N/A
P61086	Ubiquitin-conjugating enzyme E2 K OS=Homo sapiens OX=9606 GN=UBE2K PE=1 SV=3	15	2	2	2	200	22.4	5.44	1.12245e+07	11311288	UBE2K
P61221	ATP-binding cassette sub-family E member 1 OS=Homo sapiens OX=9606 GN=ABCE1 PE=1 SV=1	4	2	2	2	599	67.3	8.34		8.02953e+06	ABCE1
Q7Z2W4	Zinc finger CCCH-type antiviral protein 1 OS=Homo sapiens OX=9606 GN=ZC3HAV1 PE=1 SV=3	2	1	1	1	902	101.4	8.4		#N/A	ZC3HAV1
Q9NTJ3	Structural maintenance of chromosomes protein 4 OS=Homo sapiens OX=9606 GN=SMC4 PE=1 SV=2	2	2	2	2	1288	147.1	6.79	12005507	3.8801e+07	SMC4
Q03135	Caveolin-1 OS=Homo sapiens OX=9606 GN=CAV1 PE=1 SV=4	8	1	2	1	178	20.5	6.02	15847771	14906716	CAV1
A0A0C4DFL7	Lanosterol 14-alpha demethylase OS=Homo sapiens OX=9606 GN=CYP51A1 PE=1 SV=1	4	1	1	1	509	57.2	8.53	1.27824e+06	1695831	CYP51A1
P38117	Electron transfer flavoprotein subunit beta OS=Homo sapiens OX=9606 GN=ETFB PE=1 SV=3	8	2	2	2	255	27.8	8.1	7.12075e+06	1.64371e+07	ETFB
P62318	Small nuclear ribonucleoprotein Sm D3 OS=Homo sapiens OX=9606 GN=SNRPD3 PE=1 SV=1	15	2	2	2	126	13.9	10.32	2.03596e+07	30048896	SNRPD3
Q86YZ3	Hornerin OS=Homo sapiens OX=9606 GN=HRNR PE=1 SV=2	2	1	1	1	2850	282.2	10.04		4.99613e+06	HRNR
B4DZC3	5'-3' exoribonuclease OS=Homo sapiens OX=9606 PE=2 SV=1	3	2	2	2	896	102.4	7.64		4.38766e+06	#N/A
A0A0A0MT26	Sodium/potassium-transporting ATPase subunit alpha-3 OS=Homo sapiens OX=9606 GN=ATP1A3 PE=1 SV=1	2	2	2	2	1226	133.2	6.1	2.87868e+07	#N/A	ATP1A3
Q7Z434	Mitochondrial antiviral-signaling protein OS=Homo sapiens OX=9606 GN=MAVS PE=1 SV=2	5	2	2	2	540	56.5	5.52	3094549	17928010	MAVS
B3KV02	cDNA FLJ41015 fis, clone UTERU2018712, highly similar to COP9 signalosome complex subunit 7b OS=Homo sapiens OX=9606 PE=2 SV=1	11	1	1	1	157	18.1	6.9	1.23877e+06	819294	#N/A
P30043	Flavin reductase (NADPH) OS=Homo sapiens OX=9606 GN=BLVRB PE=1 SV=3	7	1	1	1	206	22.1	7.65	970006	3.31246e+06	BLVRB
Q05397	Focal adhesion kinase 1 OS=Homo sapiens OX=9606 GN=PTK2 PE=1 SV=2	3	3	3	3	1052	119.2	6.62	8.489e+06		PTK2
Q13185	Chromobox protein homolog 3 OS=Homo sapiens OX=9606 GN=CBX3 PE=1 SV=4	8	1	1	1	183	20.8	5.33		15898627	CBX3
E5RGR0	Acyl-protein thioesterase 1 (Fragment) OS=Homo sapiens OX=9606 GN=LYPLA1 PE=1 SV=1	7	1	1	1	197	20.8	7.06			LYPLA1
Q05CN7	GTF3C4 protein (Fragment) OS=Homo sapiens OX=9606 GN=GTF3C4 PE=2 SV=1	3	1	1	1	567	62.6	7.77	694434	#N/A	GTF3C4
D6RDG3	Transcription factor BTF3 (Fragment) OS=Homo sapiens OX=9606 GN=BTF3 PE=1 SV=3	17	1	1	1	109	11.8	5.9	6751636	2.14956e+06	BTF3
B3KPA6	Acyl-Coenzyme A dehydrogenase, very long chain, isoform CRA_e OS=Homo sapiens OX=9606 GN=ACADVL PE=2 SV=1	4	2	2	2	579	62.5	7.25	3.12667e+06	7065868	ACADVL
Q8TC12	Retinol dehydrogenase 11 OS=Homo sapiens OX=9606 GN=RDH11 PE=1 SV=2	4	1	1	1	318	35.4	8.82		4.08107e+06	RDH11
B4DRK5	cDNA FLJ59584, highly similar to Mitochondrial-processing peptidase alpha subunit, mitochondrial OS=Homo sapiens OX=9606 PE=2 SV=1	7	1	1	1	257	28.2	6.76			#N/A
P58546	Myotrophin OS=Homo sapiens OX=9606 GN=MTPN PE=1 SV=2	18	1	1	1	118	12.9	5.52	886184	6327372	MTPN
K7ENK9	Vesicle-associated membrane protein 2 OS=Homo sapiens OX=9606 GN=VAMP2 PE=3 SV=1	25	1	1	1	68	7.8	8.79		7.61916e+06	VAMP2
Q9Y4A1	Talin-related protein (Fragment) OS=Homo sapiens OX=9606 PE=2 SV=1	7	1	1	1	195	20.2	4.81	1.98292e+06	3.10871e+06	#N/A
D0EKE5	Peptidylprolyl isomerase OS=Homo sapiens OX=9606 GN=AIP PE=4 SV=1	6	1	1	1	337	38.5	6.84		#N/A	AIP
B2R9T9	cDNA, FLJ94551 OS=Homo sapiens OX=9606 PE=2 SV=1	9	2	2	2	243	26.2	10.67	16014337	17019626	#N/A
P57764	Gasdermin-D OS=Homo sapiens OX=9606 GN=GSDMD PE=1 SV=1	3	1	1	1	484	52.8	5.08	1.59978e+06	#N/A	GSDMD
H0YJX6	Protein arginine N-methyltransferase 5 (Fragment) OS=Homo sapiens OX=9606 GN=PRMT5 PE=1 SV=1	8	2	2	2	279	32.3	5.91	6.09189e+06	1.63623e+07	PRMT5
P08779	Keratin, type I cytoskeletal 16 OS=Homo sapiens OX=9606 GN=KRT16 PE=1 SV=4	5	3	3	1	473	51.2	5.05	9022501		KRT16
O43237	Cytoplasmic dynein 1 light intermediate chain 2 OS=Homo sapiens OX=9606 GN=DYNC1LI2 PE=1 SV=1	3	1	1	1	492	54.1	6.38		2.8953e+06	DYNC1LI2
Q6NUR1	Non-SMC condensin I complex, subunit G OS=Homo sapiens OX=9606 GN=NCAPG PE=2 SV=1	2	2	2	2	1015	114.1	5.67	30564674		NCAPG
P62857	40S ribosomal protein S28 OS=Homo sapiens OX=9606 GN=RPS28 PE=1 SV=1	17	1	1	1	69	7.8	10.7	8.05556e+06	13828153	RPS28
B4E324	cDNA FLJ60397, highly similar to Lysosomal protective protein OS=Homo sapiens OX=9606 PE=2 SV=1	4	2	2	2	480	54.2	6.98	1.23543e+07		#N/A
Q16629	Serine/arginine-rich splicing factor 7 OS=Homo sapiens OX=9606 GN=SRSF7 PE=1 SV=1	11	2	2	1	238	27.4	11.82	7185266	4.62646e+07	SRSF7
Q15582	Transforming growth factor-beta-induced protein ig-h3 OS=Homo sapiens OX=9606 GN=TGFBI PE=1 SV=1	3	2	2	2	683	74.6	7.71	7.60244e+06	#N/A	TGFBI
B0AZV0	cDNA, FLJ79540, highly similar to Serine-threonine kinase receptor-associatedprotein OS=Homo sapiens OX=9606 PE=2 SV=1	11	2	3	2	256	28.5	4.91	1.71565e+07	29676984	#N/A
I3L0A0	HCG2044781 OS=Homo sapiens OX=9606 GN=PEDS1-UBE2V1 PE=1 SV=1	7	3	3	3	370	42.2	6.71	51651153	61727817	PEDS1-UBE2V1
A0A087WYF2	Branched-chain-amino-acid aminotransferase, cytosolic (Fragment) OS=Homo sapiens OX=9606 GN=BCAT1 PE=1 SV=1	9	1	1	1	225	25.3	6.04	597520	1.52455e+06	BCAT1
K7ERP6	cAMP-dependent protein kinase catalytic subunit alpha (Fragment) OS=Homo sapiens OX=9606 GN=PRKACA PE=1 SV=1	14	2	2	2	251	29	7.52	1.29939e+06	2.51661e+06	PRKACA
A0A087WUD3	Oligosaccharyltransferase complex subunit OS=Homo sapiens OX=9606 GN=OSTC PE=1 SV=1	14	1	1	1	83	9.4	7.43	2.6042e+06	5500996	OSTC
Q96AE4	Far upstream element-binding protein 1 OS=Homo sapiens OX=9606 GN=FUBP1 PE=1 SV=3	6	4	4	2	644	67.5	7.61	1.06515e+07	1.19145e+07	FUBP1
O00116	Alkyldihydroxyacetonephosphate synthase, peroxisomal OS=Homo sapiens OX=9606 GN=AGPS PE=1 SV=1	5	2	2	2	658	72.9	7.34	3.15215e+06		AGPS
H0YIC9	5'-AMP-activated protein kinase subunit gamma-1 (Fragment) OS=Homo sapiens OX=9606 GN=PRKAG1 PE=1 SV=1	8	1	1	1	251	28.9	8.5	753951	599362	PRKAG1
Q1ZYL5	Tropomyosin 1 alpha variant 6 OS=Homo sapiens OX=9606 PE=2 SV=1	11	3	3	1	245	28.5	4.78	3841357	#N/A	#N/A
Q9BRX8	Peroxiredoxin-like 2A OS=Homo sapiens OX=9606 GN=PRXL2A PE=1 SV=3	9	2	2	2	229	25.7	8.84	2215458	4438497	PRXL2A
Q5VVC8	60S ribosomal protein L11 OS=Homo sapiens OX=9606 GN=RPL11 PE=1 SV=2	8	1	1	1	167	19	9.8		69939244	RPL11
O95292	Vesicle-associated membrane protein-associated protein B/C OS=Homo sapiens OX=9606 GN=VAPB PE=1 SV=3	7	1	1	1	243	27.2	7.3		25227104	VAPB
A0A6Q8PHA5	Histidine--tRNA ligase, cytoplasmic OS=Homo sapiens OX=9606 GN=HARS1 PE=4 SV=1	4	2	2	2	473	53.4	7.2	7.49499e+06	6.24071e+07	HARS1
Q9H3K6	BolA-like protein 2 OS=Homo sapiens OX=9606 GN=BOLA2 PE=1 SV=1	19	1	1	1	86	10.1	6.52		3776053	BOLA2
C9JA28	Signal sequence receptor subunit gamma OS=Homo sapiens OX=9606 GN=SSR3 PE=1 SV=1	8	1	1	1	174	20.1	9.44			SSR3
H7C2R7	Spermine synthase (Fragment) OS=Homo sapiens OX=9606 GN=SMS PE=1 SV=1	8	2	2	2	311	33.5	5.6		#N/A	SMS
P46109	Crk-like protein OS=Homo sapiens OX=9606 GN=CRKL PE=1 SV=1	6	1	1	1	303	33.8	6.74	991530	#N/A	CRKL
Q53ET2	Dihydropyrimidinase-related protein 2 (Fragment) OS=Homo sapiens OX=9606 PE=2 SV=1	3	1	1	1	572	62.2	6.32	1.11309e+06	#N/A	#N/A
Q9HA77	Probable cysteine--tRNA ligase, mitochondrial OS=Homo sapiens OX=9606 GN=CARS2 PE=1 SV=1	3	1	1	1	564	62.2	8.34	431260	8125189	CARS2
P25788	Proteasome subunit alpha type-3 OS=Homo sapiens OX=9606 GN=PSMA3 PE=1 SV=2	7	2	2	2	255	28.4	5.33	11400618	48457620	PSMA3
A0A024R7I1	GIPC PDZ domain containing family, member 1, isoform CRA_b OS=Homo sapiens OX=9606 GN=GIPC1 PE=3 SV=1	7	1	1	1	236	26.1	5.57	1271603	#N/A	GIPC1
E9PIE4	Mitochondrial carrier homolog 2 (Fragment) OS=Homo sapiens OX=9606 GN=MTCH2 PE=1 SV=8	5	1	1	1	262	28.5	7.61	1.02226e+06	759240	MTCH2
Q9H0C8	Integrin-linked kinase-associated serine/threonine phosphatase 2C OS=Homo sapiens OX=9606 GN=ILKAP PE=1 SV=1	8	2	3	2	392	42.9	7.09	1.73022e+06	723002	ILKAP
A0A6Q8PFE5	Calpastatin OS=Homo sapiens OX=9606 GN=CAST PE=4 SV=1	3	2	3	2	615	66.3	4.81	9.0127e+06	#N/A	CAST
Q2TU89	Aging-associated protein 1 OS=Homo sapiens OX=9606 GN=AAG1 PE=2 SV=1	4	3	3	3	701	79.6	6.74	2.48715e+06	5.77956e+06	AAG1
P0DN76	Splicing factor U2AF 35 kDa subunit-like protein OS=Homo sapiens OX=9606 GN=U2AF1L5 PE=1 SV=1	5	1	1	1	240	27.9	8.81		1.93529e+07	#N/A
Q9UID3	Vacuolar protein sorting-associated protein 51 homolog OS=Homo sapiens OX=9606 GN=VPS51 PE=1 SV=2	3	1	1	1	782	86	6.47		451368	VPS51
A0A0K0K1L1	Carbonic anhydrase OS=Homo sapiens OX=9606 GN=HEL-S-282 PE=2 SV=1	10	2	2	2	260	29.2	7.74	6969383	323695	HEL-S-282
Q9H3N1	Thioredoxin-related transmembrane protein 1 OS=Homo sapiens OX=9606 GN=TMX1 PE=1 SV=1	8	2	2	2	280	31.8	4.98	11063636	1.27146e+07	TMX1
A8KA83	Vesicle-associated membrane protein-associated protein A OS=Homo sapiens OX=9606 PE=1 SV=1	7	1	1	1	242	27.3	8.62	4.24696e+06	1.70546e+07	#N/A
A0A087WVV1	Proteasome endopeptidase complex OS=Homo sapiens OX=9606 GN=PSMB2 PE=1 SV=1	45	3	3	3	84	9.6	8.78	12557874	#N/A	PSMB2
P47985	Cytochrome b-c1 complex subunit Rieske, mitochondrial OS=Homo sapiens OX=9606 GN=UQCRFS1 PE=1 SV=2	5	1	1	1	274	29.6	8.32		#N/A	UQCRFS1
A0A024RAB7	UDP-galactose-4-epimerase, isoform CRA_b OS=Homo sapiens OX=9606 GN=GALE PE=4 SV=1	8	2	2	2	239	26.2	7.11	6875836	3.26004e+06	GALE
Q02750	Dual specificity mitogen-activated protein kinase kinase 1 OS=Homo sapiens OX=9606 GN=MAP2K1 PE=1 SV=2	3	1	1	1	393	43.4	6.62		7.25754e+06	MAP2K1
A0A087X2I4	Proteasome subunit beta OS=Homo sapiens OX=9606 GN=PSMB6 PE=1 SV=1	18	1	1	1	213	23.1	4.75		23788240	PSMB6
B4DVZ8	Leukotriene A(4) hydrolase OS=Homo sapiens OX=9606 PE=2 SV=1	4	2	2	2	561	63.8	5.83	2.9501e+06	79154506	#N/A
A0A2R8Y706	Cytoplasmic dynein 1 heavy chain 1 (Fragment) OS=Homo sapiens OX=9606 GN=DYNC1H1 PE=1 SV=1	1	1	1	1	1942	222.3	6.67	216476	#N/A	DYNC1H1
P61457	Pterin-4-alpha-carbinolamine dehydratase OS=Homo sapiens OX=9606 GN=PCBD1 PE=1 SV=2	15	1	2	1	104	12	6.8	2.71472e+06	1.45348e+06	PCBD1
I3L3C4	Ribosomal L1 domain-containing protein 1 (Fragment) OS=Homo sapiens OX=9606 GN=RSL1D1 PE=1 SV=1	8	1	1	1	158	18.5	10.07	852881	#N/A	RSL1D1
O60645	Exocyst complex component 3 OS=Homo sapiens OX=9606 GN=EXOC3 PE=1 SV=3	2	1	1	1	745	85.5	6.29		#N/A	EXOC3
Q7L2H7	Eukaryotic translation initiation factor 3 subunit M OS=Homo sapiens OX=9606 GN=EIF3M PE=1 SV=1	5	1	1	1	374	42.5	5.63	5341547	14752154	EIF3M
A0A5H1ZRP4	Negative elongation factor B OS=Homo sapiens OX=9606 GN=NELFB PE=1 SV=1	4	2	2	2	628	70	6.04	2.08073e+06	2504332	NELFB
F2Z2K0	NSFL1 cofactor p47 OS=Homo sapiens OX=9606 GN=NSFL1C PE=1 SV=1	8	2	2	2	274	30.2	5.1	6085146	37081012	NSFL1C
E5RJR5	S-phase kinase-associated protein 1 OS=Homo sapiens OX=9606 GN=SKP1 PE=1 SV=1	13	2	2	2	163	18.7	4.7	2.56905e+06	3.01897e+06	SKP1
Q9Y371	Endophilin-B1 OS=Homo sapiens OX=9606 GN=SH3GLB1 PE=1 SV=1	4	1	1	1	365	40.8	6.04		4.55645e+06	SH3GLB1
Q5JR08	Rho-related GTP-binding protein RhoC (Fragment) OS=Homo sapiens OX=9606 GN=RHOC PE=1 SV=8	12	2	2	2	188	21.5	6.58	1.75336e+07		RHOC
F8VYN9	ADP-ribosylation factor-like protein 1 OS=Homo sapiens OX=9606 GN=ARL1 PE=1 SV=1	10	2	2	2	194	21.8	6.77	5604705	#N/A	ARL1
Q9Y3A6	Transmembrane emp24 domain-containing protein 5 OS=Homo sapiens OX=9606 GN=TMED5 PE=1 SV=1	5	1	1	1	229	26	4.84	3346012		TMED5
Q1L838	GTBP-ALT OS=Homo sapiens OX=9606 GN=GTBP PE=4 SV=1	1	1	1	1	1068	121	8.22	1.64652e+06	5.25285e+06	GTBP
B4DWS6	cDNA FLJ61181, highly similar to Homo sapiens hydroxysteroid (17-beta) dehydrogenase 12 (HSD17B12), mRNA OS=Homo sapiens OX=9606 PE=2 SV=1	5	1	1	1	304	33.5	9.39			#N/A
P30837	Aldehyde dehydrogenase X, mitochondrial OS=Homo sapiens OX=9606 GN=ALDH1B1 PE=1 SV=3	2	1	1	1	517	57.2	6.8	1.57858e+06	3985606	ALDH1B1
A8K651	Complement component 1 Q subcomponent-binding protein, mitochondrial OS=Homo sapiens OX=9606 PE=2 SV=1	5	1	1	1	282	31.4	4.84	19683284	45576238	#N/A
B4DEH0	Mitochondrial ribosomal protein L10, isoform CRA_d OS=Homo sapiens OX=9606 GN=MRPL10 PE=2 SV=1	9	1	1	1	222	25.1	8.44	754384		MRPL10
P49903	Selenide, water dikinase 1 OS=Homo sapiens OX=9606 GN=SEPHS1 PE=1 SV=2	4	1	1	1	392	42.9	5.97		3781374	SEPHS1
P36957	Dihydrolipoyllysine-residue succinyltransferase component of 2-oxoglutarate dehydrogenase complex, mitochondrial OS=Homo sapiens OX=9606 GN=DLST PE=1 SV=4	6	3	3	3	453	48.7	8.95	13838027	48610482	DLST
V9HWJ5	Nicotinate-nucleotide pyrophosphorylase [carboxylating] OS=Homo sapiens OX=9606 GN=HEL-S-90n PE=1 SV=1	7	2	2	2	297	30.8	6.21	7185395	7.01373e+06	HEL-S-90n
X6RLT1	Negative elongation factor C/D (Fragment) OS=Homo sapiens OX=9606 GN=NELFCD PE=1 SV=1	3	1	1	1	593	66.5	5.07	607841	605320	NELFCD
O60518	Ran-binding protein 6 OS=Homo sapiens OX=9606 GN=RANBP6 PE=1 SV=2	2	1	1	1	1105	124.6	5.01	565156		RANBP6
Q9Y2Z0	Protein SGT1 homolog OS=Homo sapiens OX=9606 GN=SUGT1 PE=1 SV=3	4	1	1	1	365	41	5.16		#N/A	SUGT1
Q9UMS4	Pre-mRNA-processing factor 19 OS=Homo sapiens OX=9606 GN=PRPF19 PE=1 SV=1	3	1	1	1	504	55.1	6.61		1.27963e+07	PRPF19
A0A087WYR0	Signal recognition particle 19 kDa protein OS=Homo sapiens OX=9606 GN=SRP19 PE=1 SV=1	13	1	1	1	120	13.6	10.23	2.61195e+06	#N/A	SRP19
B4DM33	cDNA FLJ52068, highly similar to Microtubule-associated protein RP/EB family member 1 OS=Homo sapiens OX=9606 PE=2 SV=1	5	1	1	1	238	26.6	5.29		32584756	#N/A
Q9H2U1	ATP-dependent DNA/RNA helicase DHX36 OS=Homo sapiens OX=9606 GN=DHX36 PE=1 SV=2	1	1	1	1	1008	114.7	7.68	382349	187530	DHX36
A0A1B0GVH5	Alpha-ketoglutarate-dependent dioxygenase FTO OS=Homo sapiens OX=9606 GN=FTO PE=1 SV=1	3	1	1	1	559	64.1	5.38	719957	1.78894e+06	FTO
F8VR50	Actin-related protein 2/3 complex subunit 3 (Fragment) OS=Homo sapiens OX=9606 GN=ARPC3 PE=1 SV=1	15	1	1	1	84	9.7	7.93	1.56344e+06	966342	ARPC3
A0A3B3ITS5	DNA polymerase alpha subunit B OS=Homo sapiens OX=9606 PE=3 SV=1	3	1	1	1	581	64.5	5.24	577112	1.30382e+06	#N/A
B4E014	Origin recognition complex subunit 3 OS=Homo sapiens OX=9606 PE=2 SV=1	3	1	1	1	649	75	7.75			#N/A
Q53ET7	Serine hydroxymethyltransferase (Fragment) OS=Homo sapiens OX=9606 PE=2 SV=1	6	2	2	1	483	53.1	7.53	464774	2.22212e+07	#N/A
Q53FE1	ATP synthase membrane subunit f (Fragment) OS=Homo sapiens OX=9606 PE=2 SV=1	14	1	1	1	94	10.9	9.67	1.84332e+06	#N/A	#N/A
D3DV26	Calpactin I light chain (Fragment) OS=Homo sapiens OX=9606 GN=S100A10 PE=4 SV=1	11	2	2	2	205	22.3	10.33	36469156	9751131	S100A10
M0R205	Interferon regulatory factor 3 (Fragment) OS=Homo sapiens OX=9606 GN=IRF3 PE=1 SV=1	5	1	1	1	287	31.8	5.73		#N/A	IRF3
H0YKD8	60S ribosomal protein L28 OS=Homo sapiens OX=9606 GN=RPL28 PE=1 SV=1	7	1	1	1	170	19.1	11.46	9364465	71291271	RPL28
B2RBV7	cDNA, FLJ95721, highly similar to Homo sapiens cullin 4A (CUL4A), mRNA OS=Homo sapiens OX=9606 PE=2 SV=1	3	2	2	2	659	76.8	7.18	4.79699e+06	2.217e+06	#N/A
B4DY85	cDNA FLJ61463, highly similar to Zyxin OS=Homo sapiens OX=9606 PE=2 SV=1	5	2	2	2	516	55.4	6.06	6.77017e+06	2.87559e+07	#N/A
Q92522	Histone H1.10 OS=Homo sapiens OX=9606 GN=H1-10 PE=1 SV=1	13	2	3	2	213	22.5	10.76	6.37436e+06	4.94736e+06	H1-10
F8W7Q4	Protein FAM162A OS=Homo sapiens OX=9606 GN=FAM162A PE=1 SV=1	8	1	1	1	144	16.5	9.77		7418001	FAM162A
Q8WU90	Zinc finger CCCH domain-containing protein 15 OS=Homo sapiens OX=9606 GN=ZC3H15 PE=1 SV=1	6	2	2	2	426	48.6	5.31	6815072	#N/A	ZC3H15
B4DP80	NAD(P)H-hydrate epimerase OS=Homo sapiens OX=9606 GN=APOA1BP PE=2 SV=1	4	1	1	1	307	33.6	8.73	5.87854e+06	6839580	APOA1BP
O43765	Small glutamine-rich tetratricopeptide repeat-containing protein alpha OS=Homo sapiens OX=9606 GN=SGTA PE=1 SV=1	4	1	1	1	313	34	4.87			SGTA
A8K6K2	cDNA FLJ75877, highly similar to Homo sapiens 5'-nucleotidase, cytosolic II (NT5C2), mRNA OS=Homo sapiens OX=9606 PE=2 SV=1	3	1	1	1	561	64.9	6.14	444659	7.83899e+06	#N/A
B7Z3K3	Inositol-3-phosphate synthase 1 OS=Homo sapiens OX=9606 PE=2 SV=1	4	1	1	1	356	38.8	5.4	2.35454e+06	#N/A	#N/A
F2Z3K5	Dolichyl-diphosphooligosaccharide--protein glycosyltransferase subunit 2 (Fragment) OS=Homo sapiens OX=9606 GN=RPN2 PE=1 SV=1	7	1	1	1	162	17.8	5.15	3.18548e+06	#N/A	RPN2
B4E3P1	cDNA FLJ57036, highly similar to Homo sapiens tropomyosin 2 (beta) (TPM2), transcript variant 2, mRNA OS=Homo sapiens OX=9606 PE=2 SV=1	6	2	2	1	303	34.1	5.05	5068976	#N/A	#N/A
P21283	V-type proton ATPase subunit C 1 OS=Homo sapiens OX=9606 GN=ATP6V1C1 PE=1 SV=4	4	1	1	1	382	43.9	7.46	886243	7.24931e+06	ATP6V1C1
Q59G24	Activated RNA polymerase II transcriptional coactivator p15 (Fragment) OS=Homo sapiens OX=9606 PE=2 SV=1	10	1	1	1	134	15.1	9.38	6.92551e+06	5830270	#N/A
P10644	cAMP-dependent protein kinase type I-alpha regulatory subunit OS=Homo sapiens OX=9606 GN=PRKAR1A PE=1 SV=1	4	1	1	1	381	43	5.35	4346747	1.8483e+07	PRKAR1A
Q15181	Inorganic pyrophosphatase OS=Homo sapiens OX=9606 GN=PPA1 PE=1 SV=2	5	1	1	1	289	32.6	5.86		#N/A	PPA1
B4E3S0	Coronin OS=Homo sapiens OX=9606 GN=CORO1C PE=1 SV=1	4	1	1	1	369	41.6	6.73	2668256	4.20353e+06	CORO1C
B4DPY0	Glutathione peroxidase OS=Homo sapiens OX=9606 PE=2 SV=1	13	1	1	1	158	18.1	8.81	2.62375e+06	#N/A	#N/A
K7EMH1	60S ribosomal protein L22 (Fragment) OS=Homo sapiens OX=9606 GN=RPL22 PE=1 SV=1	15	1	1	1	89	10.4	9.66	38566084	#N/A	RPL22
O60502	Protein O-GlcNAcase OS=Homo sapiens OX=9606 GN=OGA PE=1 SV=2	1	1	1	1	916	102.8	4.91		#N/A	OGA
P39023	60S ribosomal protein L3 OS=Homo sapiens OX=9606 GN=RPL3 PE=1 SV=2	5	3	3	3	403	46.1	10.18	66530354	198308493	RPL3
Q96IX5	ATP synthase membrane subunit DAPIT, mitochondrial OS=Homo sapiens OX=9606 GN=ATP5MD PE=1 SV=1	26	1	1	1	58	6.5	9.76	4.25006e+06	6.78887e+06	ATP5MK
K7EJV9	60S ribosomal protein L23a (Fragment) OS=Homo sapiens OX=9606 GN=RPL23A PE=1 SV=1	15	3	3	3	170	19.4	10.48	56923445	208571740	RPL23A
A0A590UK80	Uncharacterized protein (Fragment) OS=Homo sapiens OX=9606 PE=3 SV=1	2	2	2	2	1090	121	6.84	31537352	73443823	#N/A
Q5QPJ9	Dolichol-phosphate mannosyltransferase subunit 1 (Fragment) OS=Homo sapiens OX=9606 GN=DPM1 PE=1 SV=2	10	1	1	1	221	25.1	8.25	961680	987910	DPM1
Q9BV20	Methylthioribose-1-phosphate isomerase OS=Homo sapiens OX=9606 GN=MRI1 PE=1 SV=1	4	1	1	1	369	39.1	6.3	1.60642e+06		MRI1
F5GZS6	4F2 cell-surface antigen heavy chain OS=Homo sapiens OX=9606 GN=SLC3A2 PE=1 SV=1	2	1	1	1	599	64.8	5.1	1.50478e+06		SLC3A2
B2RBI2	cDNA, FLJ95525, highly similar to Homo sapiens synapse associated protein 1, SAP47 homolog (Drosophila) (SYAP1), mRNA OS=Homo sapiens OX=9606 PE=2 SV=1	4	1	1	1	352	39.9	4.53	507807	#N/A	#N/A
A0A4Y1U1P4	Superoxide dismutase [Mn], mitochondrial (Fragment) OS=Homo sapiens OX=9606 GN=MnSOD PE=4 SV=1	21	1	1	1	72	8.4	7.61	3.62086e+06	#N/A	MnSOD
H0YF10	Histone-binding protein RBBP4 (Fragment) OS=Homo sapiens OX=9606 GN=RBBP4 PE=1 SV=1	13	1	1	1	207	23.3	5.16		#N/A	RBBP4
O75489	NADH dehydrogenase [ubiquinone] iron-sulfur protein 3, mitochondrial OS=Homo sapiens OX=9606 GN=NDUFS3 PE=1 SV=1	4	1	1	1	264	30.2	7.5	1.2667e+06	3.81005e+06	NDUFS3
D6RBC5	OCIA domain-containing protein 1 (Fragment) OS=Homo sapiens OX=9606 GN=OCIAD1 PE=1 SV=1	16	1	1	1	80	9	6.52		#N/A	OCIAD1
Q5QPN9	Acyl-protein thioesterase 2 OS=Homo sapiens OX=9606 GN=LYPLA2 PE=1 SV=1	19	1	1	1	137	14.5	6.71	1.26449e+06	#N/A	LYPLA2
A0A3B3ITK7	Phosphoglucomutase-1 OS=Homo sapiens OX=9606 GN=PGM1 PE=1 SV=1	4	1	1	1	584	63.9	6.76	1.19084e+06		PGM1
Q9P032	NADH dehydrogenase [ubiquinone] 1 alpha subcomplex assembly factor 4 OS=Homo sapiens OX=9606 GN=NDUFAF4 PE=1 SV=1	8	1	1	1	175	20.3	8.82	1.07415e+06		NDUFAF4
B4DYY1	cDNA FLJ51659, highly similar to 4-trimethylaminobutyraldehyde dehydrogenase OS=Homo sapiens OX=9606 PE=2 SV=1	4	1	1	1	321	35	6.02		13493685	#N/A
C9J1V9	EEF1E1-BLOC1S5 readthrough (NMD candidate) OS=Homo sapiens OX=9606 GN=EEF1E1-BLOC1S5 PE=4 SV=2	17	1	1	1	151	17	7.55		12171156	EEF1E1-BLOC1S5
Q92979	Ribosomal RNA small subunit methyltransferase NEP1 OS=Homo sapiens OX=9606 GN=EMG1 PE=1 SV=4	8	1	1	1	244	26.7	9.17	479954	#N/A	EMG1
B4DSU6	Heterogeneous nuclear ribonucleoproteins C1/C2 OS=Homo sapiens OX=9606 GN=HNRNPC PE=1 SV=1	7	1	1	1	147	15.7	9.01	8137723	4122816	HNRNPC
B4DLP6	Serine/threonine-protein phosphatase OS=Homo sapiens OX=9606 PE=2 SV=1	3	1	1	1	482	54.9	5.86		#N/A	#N/A
Q96CE4	Stathmin OS=Homo sapiens OX=9606 GN=STMN1 PE=1 SV=1	9	1	1	1	149	17.3	5.97	4900469	#N/A	STMN1
Q04941	Proteolipid protein 2 OS=Homo sapiens OX=9606 GN=PLP2 PE=1 SV=1	10	1	1	1	152	16.7	7.24			PLP2
Q08211	ATP-dependent RNA helicase A OS=Homo sapiens OX=9606 GN=DHX9 PE=1 SV=4	1	1	1	1	1270	140.9	6.84	245557	5.23837e+06	DHX9
P04183	Thymidine kinase, cytosolic OS=Homo sapiens OX=9606 GN=TK1 PE=1 SV=2	8	1	1	1	234	25.5	8.51	2.36896e+06	3.76872e+06	TK1
Q6P453	Ubiquitin carboxyl-terminal hydrolase (Fragment) OS=Homo sapiens OX=9606 GN=USP11 PE=2 SV=1	1	1	1	1	923	105.3	5.35	1.07494e+06	465461	USP11
F5GZ28	DNA ligase OS=Homo sapiens OX=9606 GN=LIG1 PE=1 SV=1	2	1	1	1	851	93.9	6.01		#N/A	LIG1
A0A087X2D0	Serine/arginine-rich-splicing factor 3 OS=Homo sapiens OX=9606 GN=SRSF3 PE=1 SV=1	33	3	3	2	95	10.3	5.14	2.36486e+07	21142726	SRSF3
O14950	Myosin regulatory light chain 12B OS=Homo sapiens OX=9606 GN=MYL12B PE=1 SV=2	6	1	1	1	172	19.8	4.84			MYL12B
Q9H488	GDP-fucose protein O-fucosyltransferase 1 OS=Homo sapiens OX=9606 GN=POFUT1 PE=1 SV=1	4	1	1	1	388	43.9	8.53		2.90968e+06	POFUT1
B3KXL8	cDNA FLJ45688 fis, clone FCBBF3021191, highly similar to Protein phosphatase 2C isoform gamma OS=Homo sapiens OX=9606 PE=2 SV=1	4	2	2	2	529	57.4	4.34	1.43902e+07	26979130	#N/A
A8MU27	Small ubiquitin-related modifier 3 OS=Homo sapiens OX=9606 GN=SUMO3 PE=1 SV=1	8	1	1	1	147	16.9	9.67	8006270	14862299	SUMO3
C9JIG9	Non-specific serine/threonine protein kinase OS=Homo sapiens OX=9606 GN=OXSR1 PE=1 SV=1	3	1	1	1	468	51.8	7.8	1.70947e+06	7301791	OXSR1
P24539	ATP synthase F(0) complex subunit B1, mitochondrial OS=Homo sapiens OX=9606 GN=ATP5PB PE=1 SV=2	5	1	1	1	256	28.9	9.36	13651657	39959284	ATP5PB
K7ES25	Xaa-Pro dipeptidase (Fragment) OS=Homo sapiens OX=9606 GN=PEPD PE=1 SV=3	4	2	2	2	512	56.5	6.25	9.09371e+06	4579376	PEPD
P53634	Dipeptidyl peptidase 1 OS=Homo sapiens OX=9606 GN=CTSC PE=1 SV=2	5	2	2	2	463	51.8	6.99	7.99305e+06	7.61587e+06	CTSC
O60884	DnaJ homolog subfamily A member 2 OS=Homo sapiens OX=9606 GN=DNAJA2 PE=1 SV=1	4	1	1	1	412	45.7	6.48		20765329	DNAJA2
Q8NF37	Lysophosphatidylcholine acyltransferase 1 OS=Homo sapiens OX=9606 GN=LPCAT1 PE=1 SV=2	3	1	1	1	534	59.1	6.02	168067	793720	LPCAT1
B4DZH8	cDNA FLJ50311, highly similar to Tumor necrosis factor, alpha-induced protein 2 OS=Homo sapiens OX=9606 PE=2 SV=1	3	1	1	1	323	36.5	6.68			#N/A
P06756	Integrin alpha-V OS=Homo sapiens OX=9606 GN=ITGAV PE=1 SV=2	3	3	3	3	1048	116	5.68	3.82039e+06	#N/A	ITGAV
B4DSN5	Tyrosine-protein phosphatase non-receptor type OS=Homo sapiens OX=9606 GN=PTPN1 PE=1 SV=1	3	1	1	1	362	41.2	5.97	6378199	8431473	PTPN1
A8K5J5	cDNA FLJ77818 OS=Homo sapiens OX=9606 PE=2 SV=1	15	1	1	1	117	13.5	9.6	492022	#N/A	#N/A
C9JRZ6	MICOS complex subunit MIC19 OS=Homo sapiens OX=9606 GN=CHCHD3 PE=1 SV=2	5	1	1	1	232	26.7	7.75	6173479	5231808	CHCHD3
Q13895	Bystin OS=Homo sapiens OX=9606 GN=BYSL PE=1 SV=3	3	1	1	1	437	49.6	8.12	825886	821387	BYSL
Q5JTZ9	Alanine--tRNA ligase, mitochondrial OS=Homo sapiens OX=9606 GN=AARS2 PE=1 SV=1	3	1	1	1	985	107.3	6.27	401415	#N/A	AARS2
G3V4T2	Polyadenylate-binding protein 2 OS=Homo sapiens OX=9606 GN=PABPN1 PE=1 SV=1	6	1	1	1	178	20.2	9.48		6592794	PABPN1
E9PF16	Medium-chain acyl-CoA ligase ACSF2, mitochondrial OS=Homo sapiens OX=9606 GN=ACSF2 PE=1 SV=1	2	1	1	1	572	63.6	7.42	3.60488e+06	#N/A	ACSF2
E9PFH4	Transportin-3 OS=Homo sapiens OX=9606 GN=TNPO3 PE=1 SV=1	2	1	1	1	857	96.6	5.66	562669	669050	TNPO3
P62851	40S ribosomal protein S25 OS=Homo sapiens OX=9606 GN=RPS25 PE=1 SV=1	15	2	2	2	125	13.7	10.11	128289300	105705986	RPS25
Q9H2G2	STE20-like serine/threonine-protein kinase OS=Homo sapiens OX=9606 GN=SLK PE=1 SV=1	2	1	1	1	1235	142.6	5.15	934694	10763371	SLK
A0A024QZ42	HCG1985580, isoform CRA_c OS=Homo sapiens OX=9606 GN=PDCD6 PE=1 SV=1	9	1	1	1	121	14.4	5.29	3.65971e+06	8.98878e+06	PDCD6
B4DT57	cDNA FLJ61383, highly similar to Serine/threonine-protein kinase 24 OS=Homo sapiens OX=9606 PE=2 SV=1	5	2	2	2	450	50	5.6	564877	649083	#N/A
P11177	Pyruvate dehydrogenase E1 component subunit beta, mitochondrial OS=Homo sapiens OX=9606 GN=PDHB PE=1 SV=3	5	2	2	2	359	39.2	6.65	9.1593e+06	#N/A	PDHB
Q9ULC4	Malignant T-cell-amplified sequence 1 OS=Homo sapiens OX=9606 GN=MCTS1 PE=1 SV=1	7	1	1	1	181	20.5	8.82	4.60272e+06	1.49284e+07	MCTS1
J3KTC7	Nuclear pore complex protein Nup85 (Fragment) OS=Homo sapiens OX=9606 GN=NUP85 PE=1 SV=1	13	1	1	1	100	11.3	5.31	1.61423e+06	#N/A	NUP85
Q14320	Protein FAM50A OS=Homo sapiens OX=9606 GN=FAM50A PE=1 SV=2	5	1	1	1	339	40.2	6.83	7.99653e+06	#N/A	FAM50A
P04080	Cystatin-B OS=Homo sapiens OX=9606 GN=CSTB PE=1 SV=2	12	1	1	1	98	11.1	7.56	6.3851e+06	#N/A	CSTB
Q9NVP1	ATP-dependent RNA helicase DDX18 OS=Homo sapiens OX=9606 GN=DDX18 PE=1 SV=2	2	1	1	1	670	75.4	9.5	1.25501e+06	#N/A	DDX18
M0R261	6-phosphogluconolactonase (Fragment) OS=Homo sapiens OX=9606 GN=PGLS PE=1 SV=1	7	1	1	1	216	23	5.86	5923469		PGLS
A0A096LNZ9	Ubiquitin-like protein ISG15 (Fragment) OS=Homo sapiens OX=9606 GN=ISG15 PE=1 SV=6	15	2	2	2	143	15.6	6.29	1.83864e+07	3.25987e+07	ISG15
Q6IBU0	Eukaryotic translation initiation factor 5 OS=Homo sapiens OX=9606 GN=EIF5 PE=2 SV=1	4	2	2	2	431	49.1	5.5	5.84784e+06	1.38206e+07	EIF5
Q5QTQ6	MSTP010 OS=Homo sapiens OX=9606 PE=2 SV=1	5	1	1	1	216	24.6	8.37		4.23335e+06	#N/A
Q9Y5M8	Signal recognition particle receptor subunit beta OS=Homo sapiens OX=9606 GN=SRPRB PE=1 SV=3	6	1	1	1	271	29.7	9.04	767688	606555	SRPRB
O76003	Glutaredoxin-3 OS=Homo sapiens OX=9606 GN=GLRX3 PE=1 SV=2	6	2	2	2	335	37.4	5.39	1.0196e+07	35091926	GLRX3
Q96FJ2	Dynein light chain 2, cytoplasmic OS=Homo sapiens OX=9606 GN=DYNLL2 PE=1 SV=1	12	1	1	1	89	10.3	7.37	3.21081e+06	#N/A	DYNLL2
Q6FHK1	MRPL28 protein (Fragment) OS=Homo sapiens OX=9606 GN=MRPL28 PE=2 SV=1	17	1	1	1	128	14.8	4.91			MRPL28
M0QX69	NEDD8-conjugating enzyme Ubc12 (Fragment) OS=Homo sapiens OX=9606 GN=UBE2M PE=1 SV=8	14	1	1	1	69	8.1	4.78	14686183	#N/A	UBE2M
Q9NQG5	Regulation of nuclear pre-mRNA domain-containing protein 1B OS=Homo sapiens OX=9606 GN=RPRD1B PE=1 SV=1	5	1	1	1	326	36.9	5.97	3.24459e+06	6.12866e+06	RPRD1B
B4E0S6	RNA helicase OS=Homo sapiens OX=9606 PE=2 SV=1	2	1	1	1	784	89.5	7.46	3.0544e+06	75034134	#N/A
P53004	Biliverdin reductase A OS=Homo sapiens OX=9606 GN=BLVRA PE=1 SV=2	5	1	1	1	296	33.4	6.44	3.38635e+06	2.6439e+06	BLVRA
Q9BRA2	Thioredoxin domain-containing protein 17 OS=Homo sapiens OX=9606 GN=TXNDC17 PE=1 SV=1	15	2	2	2	123	13.9	5.52	17749258	11331388	TXNDC17
B4DUF1	1,4-alpha-glucan branching enzyme OS=Homo sapiens OX=9606 PE=2 SV=1	2	1	1	1	661	75.8	6.52	618099	#N/A	#N/A
Q16222	UDP-N-acetylhexosamine pyrophosphorylase OS=Homo sapiens OX=9606 GN=UAP1 PE=1 SV=3	2	1	1	1	522	58.7	6.33	1.18675e+06	1.70394e+06	UAP1
P80297	Metallothionein-1X OS=Homo sapiens OX=9606 GN=MT1X PE=1 SV=1	20	1	1	1	61	6.1	7.96			MT1X
B4DU16	Fibronectin OS=Homo sapiens OX=9606 PE=2 SV=1	2	1	1	1	894	98.1	6.24	514274	#N/A	#N/A
Q9NZV5	Selenoprotein N OS=Homo sapiens OX=9606 GN=SELENON PE=1 SV=5	3	1	1	1	590	65.8	5.48	321928	185679	SELENON
P14174	Macrophage migration inhibitory factor OS=Homo sapiens OX=9606 GN=MIF PE=1 SV=4	10	1	1	1	115	12.5	7.88	12285495	14412913	MIF
B4DLA4	Coiled-coil domain-containing protein 22 OS=Homo sapiens OX=9606 PE=2 SV=1	6	2	2	2	355	39.3	8.4	1.04754e+06	852478	#N/A
K7EIH8	DnaJ homolog subfamily C member 7 (Fragment) OS=Homo sapiens OX=9606 GN=DNAJC7 PE=1 SV=9	4	1	1	1	267	30.4	7.56	4.13306e+06	#N/A	DNAJC7
P56192	Methionine--tRNA ligase, cytoplasmic OS=Homo sapiens OX=9606 GN=MARS1 PE=1 SV=2	1	1	1	1	900	101.1	6.16		9.48172e+06	MARS1
M0QXM4	Amino acid transporter OS=Homo sapiens OX=9606 GN=SLC1A5 PE=1 SV=1	3	1	1	1	365	39.4	5.66	5768700	#N/A	SLC1A5
A6NFX8	ADP-sugar pyrophosphatase OS=Homo sapiens OX=9606 GN=NUDT5 PE=1 SV=1	5	1	1	1	232	25.9	5.19	5682172	13372954	NUDT5
A0A024R8D4	Mitochondrial ribosomal protein S2, isoform CRA_a OS=Homo sapiens OX=9606 GN=MRPS2 PE=3 SV=1	7	1	1	1	319	35.5	8.94		#N/A	MRPS2
H0YJZ8	Kinectin (Fragment) OS=Homo sapiens OX=9606 GN=KTN1 PE=1 SV=1	8	1	1	1	153	17.3	4.92	883342	#N/A	KTN1
P00390	Glutathione reductase, mitochondrial OS=Homo sapiens OX=9606 GN=GSR PE=1 SV=2	2	1	1	1	522	56.2	8.5			GSR
K7EQM4	Eukaryotic translation initiation factor 3 subunit K (Fragment) OS=Homo sapiens OX=9606 GN=EIF3K PE=1 SV=1	8	1	1	1	170	19.7	5.19	17248478	#N/A	EIF3K
Q3KQT6	40S ribosomal protein S2 OS=Homo sapiens OX=9606 GN=RPS2 PE=2 SV=1	9	3	3	3	293	31.4	10.24	48532118	#N/A	RPS2
P62861	40S ribosomal protein S30 OS=Homo sapiens OX=9606 GN=FAU PE=1 SV=1	17	1	1	1	59	6.6	12.15	16507143	#N/A	FAU
D6REB4	Polyadenylate-binding protein-interacting protein 1 OS=Homo sapiens OX=9606 GN=PAIP1 PE=1 SV=1	3	1	1	1	351	39.9	4.86	3.56158e+06	#N/A	PAIP1
B2R4V2	cDNA, FLJ92227, highly similar to Homo sapiens ribosomal protein L36a-like (RPL36AL), mRNA OS=Homo sapiens OX=9606 PE=2 SV=1	18	3	3	3	106	12.5	10.65	3.85532e+07	#N/A	#N/A
A0A3B3ITJ4	Heterogeneous nuclear ribonucleoprotein L (Fragment) OS=Homo sapiens OX=9606 GN=HNRNPL PE=1 SV=1	6	1	1	1	537	59.2	7.11	520139	4.42999e+07	HNRNPL
Q9Y3D6	Mitochondrial fission 1 protein OS=Homo sapiens OX=9606 GN=FIS1 PE=1 SV=2	7	1	1	1	152	16.9	8.79	675345	1812072	FIS1
Q71UM5	40S ribosomal protein S27-like OS=Homo sapiens OX=9606 GN=RPS27L PE=1 SV=3	15	1	1	1	84	9.5	9.45	6481454	#N/A	RPS27L
E9PK91	Bcl-2-associated transcription factor 1 OS=Homo sapiens OX=9606 GN=BCLAF1 PE=1 SV=1	2	1	1	1	871	100.3	9.95			BCLAF1
B4DPZ4	cDNA FLJ60782, highly similar to Rho-GTPase-activating protein 1 OS=Homo sapiens OX=9606 PE=2 SV=1	5	2	2	2	458	52.7	6.7	8.35379e+06	29933816	#N/A
P67870	Casein kinase II subunit beta OS=Homo sapiens OX=9606 GN=CSNK2B PE=1 SV=1	5	1	1	1	215	24.9	5.55		7763609	CSNK2B
P11047	Laminin subunit gamma-1 OS=Homo sapiens OX=9606 GN=LAMC1 PE=1 SV=3	1	1	1	1	1609	177.5	5.12	3.06941e+06	#N/A	LAMC1
H9NKY4	IFITM3 OS=Homo sapiens OX=9606 GN=IFITM3 PE=3 SV=1	19	1	1	1	133	14.6	6.9		#N/A	IFITM3
A8K5K5	Eukaryotic translation initiation factor 3 subunit G OS=Homo sapiens OX=9606 GN=EIF3G PE=2 SV=1	5	1	1	1	320	35.6	6.13	4362861	3.04837e+07	EIF3G
B7ZKK7	eIF2AK2 protein OS=Homo sapiens OX=9606 GN=EIF2AK2 PE=2 SV=1	2	1	1	1	546	61.5	8.29	3.99208e+06	11848991	EIF2AK2
P49662	Caspase-4 OS=Homo sapiens OX=9606 GN=CASP4 PE=1 SV=1	5	1	1	1	377	43.2	6	3.94179e+06	#N/A	CASP4
P54886	Delta-1-pyrroline-5-carboxylate synthase OS=Homo sapiens OX=9606 GN=ALDH18A1 PE=1 SV=2	2	2	2	2	795	87.2	7.12	34075977	13896090	ALDH18A1
Q96FQ6	Protein S100-A16 OS=Homo sapiens OX=9606 GN=S100A16 PE=1 SV=1	11	1	1	1	103	11.8	6.79		12235987	S100A16
O75347	Tubulin-specific chaperone A OS=Homo sapiens OX=9606 GN=TBCA PE=1 SV=3	10	1	2	1	108	12.8	5.29	5.35721e+06	2.34624e+07	TBCA
P23610	40-kDa huntingtin-associated protein OS=Homo sapiens OX=9606 GN=F8A1 PE=1 SV=2	8	1	1	1	371	39.1	6.84		#N/A	F8A1
Q14914	Prostaglandin reductase 1 OS=Homo sapiens OX=9606 GN=PTGR1 PE=1 SV=2	3	1	1	1	329	35.8	8.29	3420165	#N/A	PTGR1
P0DJD0	RANBP2-like and GRIP domain-containing protein 1 OS=Homo sapiens OX=9606 GN=RGPD1 PE=2 SV=1	1	1	1	1	1748	196.5	6.14		#N/A	RGPD1
P36551	Oxygen-dependent coproporphyrinogen-III oxidase, mitochondrial OS=Homo sapiens OX=9606 GN=CPOX PE=1 SV=3	4	2	2	2	454	50.1	8.25	8691913	5.34936e+06	CPOX
S4R3F9	Calpain small subunit 1 (Fragment) OS=Homo sapiens OX=9606 GN=CAPNS1 PE=1 SV=1	46	1	1	1	54	5.7	6.33	420354	#N/A	CAPNS1
J3KR44	Ubiquitin thioesterase OS=Homo sapiens OX=9606 GN=OTUB1 PE=1 SV=2	6	2	2	2	272	31.4	5	1.28322e+07	1.27635e+07	OTUB1
C9JFR7	Cytochrome c (Fragment) OS=Homo sapiens OX=9606 GN=CYCS PE=1 SV=1	11	1	1	1	101	11.3	9.66	9819276	1.78692e+07	CYCS
A0A3B3IT01	Aspartate--tRNA ligase, mitochondrial OS=Homo sapiens OX=9606 GN=DARS2 PE=1 SV=1	3	2	2	2	594	67.6	8.48	1.44178e+07		DARS2
M0R0C3	Mitochondrial import inner membrane translocase subunit TIM50 (Fragment) OS=Homo sapiens OX=9606 GN=TIMM50 PE=1 SV=1	10	1	1	1	104	12	7.25	2.00956e+06	#N/A	TIMM50
B4DJI4	cDNA FLJ58065, highly similar to LIM and SH3 domain protein 1 OS=Homo sapiens OX=9606 PE=2 SV=1	5	1	1	1	220	24.5	8.54	13316213	#N/A	#N/A
A2A3R5	40S ribosomal protein S6 OS=Homo sapiens OX=9606 GN=RPS6 PE=1 SV=1	6	1	1	1	218	25	11.14	12691010	12111504	RPS6
A5YKK6	CCR4-NOT transcription complex subunit 1 OS=Homo sapiens OX=9606 GN=CNOT1 PE=1 SV=2	0	1	1	1	2376	266.8	7.11	759102	598211	CNOT1
K7EKP8	Cytosolic acyl coenzyme A thioester hydrolase (Fragment) OS=Homo sapiens OX=9606 GN=ACOT7 PE=1 SV=8	4	1	1	1	279	30.8	6.99	2.96105e+06	#N/A	ACOT7
Q9BQ67	Glutamate-rich WD repeat-containing protein 1 OS=Homo sapiens OX=9606 GN=GRWD1 PE=1 SV=1	4	1	1	1	446	49.4	4.92			GRWD1
B4DTV0	cDNA FLJ57801, highly similar to Homo sapiens AHNAK nucleoprotein (desmoyokin) (AHNAK), transcript variant 1, mRNA (Fragment) OS=Homo sapiens OX=9606 PE=2 SV=1	2	1	1	1	1079	114.1	6.43	6.38879e+06	#N/A	#N/A
P21399	Cytoplasmic aconitate hydratase OS=Homo sapiens OX=9606 GN=ACO1 PE=1 SV=3	2	2	2	2	889	98.3	6.68	2.97431e+06	8125667	ACO1
Q00535	Cyclin-dependent-like kinase 5 OS=Homo sapiens OX=9606 GN=CDK5 PE=1 SV=3	5	2	2	1	292	33.3	7.66	1.12812e+06	2.54316e+06	CDK5
Q8TBQ9	Protein kish-A OS=Homo sapiens OX=9606 GN=TMEM167A PE=1 SV=1	13	1	1	1	72	8.1	8.95	1.5866e+06		TMEM167A
Q68E00	Uncharacterized protein DKFZp686G2045 (Fragment) OS=Homo sapiens OX=9606 GN=DKFZp686G2045 PE=3 SV=2	5	1	1	1	315	32.6	6.77	6.07806e+06	4725214	DKFZp686G2045
A0AVT1	Ubiquitin-like modifier-activating enzyme 6 OS=Homo sapiens OX=9606 GN=UBA6 PE=1 SV=1	1	1	1	1	1052	117.9	6.14	943018	#N/A	UBA6
Q9NXW1	BJ-HCC-24 tumor antigen OS=Homo sapiens OX=9606 PE=2 SV=1	3	1	1	1	412	46.8	6.83	12441002	56054102	#N/A
P46060	Ran GTPase-activating protein 1 OS=Homo sapiens OX=9606 GN=RANGAP1 PE=1 SV=1	2	1	1	1	587	63.5	4.68	4139469	2.89413e+07	RANGAP1
Q12765	Secernin-1 OS=Homo sapiens OX=9606 GN=SCRN1 PE=1 SV=2	3	1	1	1	414	46.4	4.75	6382076	1.75806e+07	SCRN1
Q6B823	Histone H4 (Fragment) OS=Homo sapiens OX=9606 PE=3 SV=1	23	1	1	1	43	4.9	10.92	16616339	#N/A	#N/A
Q15126	Phosphomevalonate kinase OS=Homo sapiens OX=9606 GN=PMVK PE=1 SV=3	7	1	1	1	192	22	5.73	458401	#N/A	PMVK
Q00688	Peptidyl-prolyl cis-trans isomerase FKBP3 OS=Homo sapiens OX=9606 GN=FKBP3 PE=1 SV=1	5	1	1	1	224	25.2	9.28	8501549	1.53052e+07	FKBP3
Q8TE01	DERP12 (Dermal papilla derived protein 12) OS=Homo sapiens OX=9606 GN=derp12 PE=2 SV=1	3	1	1	1	343	38.2	6.58			derp12
A0A0S2Z5H3	Clathrin interactor 1 isoform 2 (Fragment) OS=Homo sapiens OX=9606 GN=CLINT1 PE=2 SV=1	2	1	1	1	643	70.3	6.58	5687882	10591187	CLINT1
B4DRG0	cDNA FLJ51764, highly similar to Histone deacetylase 1 OS=Homo sapiens OX=9606 PE=2 SV=1	4	1	1	1	289	32.7	4.82		#N/A	#N/A
Q8N0U8	Vitamin K epoxide reductase complex subunit 1-like protein 1 OS=Homo sapiens OX=9606 GN=VKORC1L1 PE=1 SV=2	6	1	1	1	176	19.8	9.13	728819	1.47563e+06	VKORC1L1
Q08J23	RNA cytosine C(5)-methyltransferase NSUN2 OS=Homo sapiens OX=9606 GN=NSUN2 PE=1 SV=2	2	1	1	1	767	86.4	6.77	991918	1.22851e+07	NSUN2
A8K5Y7	cDNA FLJ78655, highly similar to Homo sapiens exportin 5 (XPO5), mRNA OS=Homo sapiens OX=9606 PE=2 SV=1	1	1	1	1	1204	136.2	5.9	605558	#N/A	#N/A
Q7Z4X0	MO25-like protein OS=Homo sapiens OX=9606 PE=2 SV=1	3	1	1	1	341	39.7	7.47	3818414	7.903e+06	#N/A
A0A6Q8PHK0	E3 ubiquitin-protein ligase TRIP12 OS=Homo sapiens OX=9606 GN=TRIP12 PE=4 SV=1	1	1	1	1	2067	228.3	8.6	790342	#N/A	TRIP12
Q8TC07	TBC1 domain family member 15 OS=Homo sapiens OX=9606 GN=TBC1D15 PE=1 SV=2	2	1	1	1	691	79.4	5.67	905708	2069147	TBC1D15
F8VXU5	Vacuolar protein sorting-associated protein 29 OS=Homo sapiens OX=9606 GN=VPS29 PE=1 SV=1	5	1	1	1	214	24	8.18	10489786	24147835	VPS29
B2RAM6	cDNA, FLJ95005, highly similar to Homo sapiens kinesin family member 11 (KIF11), mRNA OS=Homo sapiens OX=9606 PE=2 SV=1	1	1	1	1	1056	119.1	5.72	858766	#N/A	#N/A
A0A0J9YW13	RNA-binding protein 8A (Fragment) OS=Homo sapiens OX=9606 GN=RBM8A PE=1 SV=1	10	1	1	1	106	12.3	8.72	3978053		RBM8A
Q8NBX0	Saccharopine dehydrogenase-like oxidoreductase OS=Homo sapiens OX=9606 GN=SCCPDH PE=1 SV=1	7	1	1	1	429	47.1	9.14	356562	12193488	SCCPDH
P62304	Small nuclear ribonucleoprotein E OS=Homo sapiens OX=9606 GN=SNRPE PE=1 SV=1	12	1	1	1	92	10.8	9.44	3.24066e+06	1.59175e+07	SNRPE
Q53GS9	U4/U6.U5 tri-snRNP-associated protein 2 OS=Homo sapiens OX=9606 GN=USP39 PE=1 SV=2	3	1	1	1	565	65.3	8.91		4.92444e+06	USP39
P42126	Enoyl-CoA delta isomerase 1, mitochondrial OS=Homo sapiens OX=9606 GN=ECI1 PE=1 SV=1	4	1	1	1	302	32.8	8.54		4483203	ECI1
Q08945	FACT complex subunit SSRP1 OS=Homo sapiens OX=9606 GN=SSRP1 PE=1 SV=1	2	2	2	2	709	81	6.87	1.35053e+07	5.08585e+07	SSRP1
M0R3F1	Heterogeneous nuclear ribonucleoprotein U-like protein 1 (Fragment) OS=Homo sapiens OX=9606 GN=HNRNPUL1 PE=1 SV=1	3	1	1	1	641	71.7	8.98	972048	#N/A	HNRNPUL1
P06703	Protein S100-A6 OS=Homo sapiens OX=9606 GN=S100A6 PE=1 SV=1	17	2	2	2	90	10.2	5.48	2.80463e+07	#N/A	S100A6
P61758	Prefoldin subunit 3 OS=Homo sapiens OX=9606 GN=VBP1 PE=1 SV=4	5	1	1	1	197	22.6	7.11		#N/A	VBP1
B3KPZ7	cDNA FLJ32517 fis, clone SMINT1000117, highly similar to Pyruvate dehydrogenase (lipoamide)-phosphatase 1 OS=Homo sapiens OX=9606 PE=2 SV=1	2	1	1	1	535	60.8	6.74		#N/A	#N/A
B2R8A2	cDNA, FLJ93804, highly similar to Homo sapiens gp25L2 protein (HSGP25L2G), mRNA OS=Homo sapiens OX=9606 PE=2 SV=1	4	2	2	2	214	25.1	7.18	1.6334e+07	#N/A	#N/A
B2RB43	BCL2-like 13 (Apoptosis facilitator), isoform CRA_c OS=Homo sapiens OX=9606 GN=BCL2L13 PE=2 SV=1	2	1	1	1	386	41.7	4.37	676128		BCL2L13
B4E0E0	cDNA FLJ54898, highly similar to Homo sapiens transmembrane protein 41B (TMEM41B), mRNA OS=Homo sapiens OX=9606 PE=2 SV=1	7	1	1	1	291	32.5	9.51		#N/A	#N/A
Q149N5	DOCK4 protein OS=Homo sapiens OX=9606 GN=DOCK4 PE=1 SV=1	1	1	1	1	2011	229.9	7.8		#N/A	DOCK4
H0YB56	Protein LYRIC (Fragment) OS=Homo sapiens OX=9606 GN=MTDH PE=1 SV=1	5	1	1	1	224	24.5	9.76	5.52661e+06	#N/A	MTDH
B7Z9J8	cDNA, FLJ78862, highly similar to Isocitrate dehydrogenase OS=Homo sapiens OX=9606 PE=2 SV=1	4	1	1	1	257	28.1	5.66	3.76058e+06	14619738	#N/A
Q9Y6N5	Sulfide:quinone oxidoreductase, mitochondrial OS=Homo sapiens OX=9606 GN=SQOR PE=1 SV=1	3	1	1	1	450	49.9	9.11	3.38067e+06	1.68593e+07	SQOR
A8K4G7	cDNA FLJ78528, highly similar to Homo sapiens vacuolar protein sorting 4B (yeast) (VPS4B), mRNA OS=Homo sapiens OX=9606 PE=2 SV=1	3	1	1	1	444	49.2	6.76		#N/A	#N/A
Q13617	Cullin-2 OS=Homo sapiens OX=9606 GN=CUL2 PE=1 SV=2	1	1	1	1	745	86.9	6.92			CUL2
Q53HT6	B-cell receptor-associated protein (Fragment) OS=Homo sapiens OX=9606 PE=2 SV=1	7	2	2	2	246	27.9	8.44	1.9692e+07	84620454	#N/A
Q53G61	Small nuclear ribonucleoprotein polypeptide A' variant (Fragment) OS=Homo sapiens OX=9606 PE=2 SV=1	4	1	1	1	255	28.4	8.62	3.90218e+06		#N/A
D3DNA1	Integrin beta OS=Homo sapiens OX=9606 GN=ITGB5 PE=3 SV=1	2	1	1	1	691	76.7	5.77	113440	#N/A	ITGB5
Q5VWZ2	Lysophospholipase-like protein 1 OS=Homo sapiens OX=9606 GN=LYPLAL1 PE=1 SV=3	4	1	1	1	237	26.3	7.84		#N/A	LYPLAL1
Q9NSK3	Uncharacterized protein DKFZp762I166 (Fragment) OS=Homo sapiens OX=9606 GN=DKFZp762I166 PE=2 SV=1	4	1	1	1	283	31.4	5.15		2.73528e+06	DKFZp762I166
A0A024RAQ3	Dihydrofolate reductase OS=Homo sapiens OX=9606 GN=DHFR PE=3 SV=1	4	1	1	1	262	28.8	9.55	7.53205e+06	9949555	DHFR
F5H6T1	Actin-related protein 2 OS=Homo sapiens OX=9606 GN=ACTR2 PE=1 SV=2	4	1	1	1	339	38.8	6.27		5142390	ACTR2
A0A024RAM4	Microtubule-associated protein 1B, isoform CRA_b OS=Homo sapiens OX=9606 GN=MAP1B PE=4 SV=1	0	1	1	1	2468	270.5	4.81	4.19377e+06	#N/A	MAP1B
E9PQX9	Dr1-associated corepressor OS=Homo sapiens OX=9606 GN=DRAP1 PE=1 SV=1	6	1	1	1	185	20	4.65		#N/A	DRAP1
B7Z1X8	Methionine adenosyltransferase 2 subunit beta OS=Homo sapiens OX=9606 PE=2 SV=1	4	1	1	1	228	26.1	6.68	1.56763e+06	#N/A	#N/A
H0Y3M2	BUB3-interacting and GLEBS motif-containing protein ZNF207 (Fragment) OS=Homo sapiens OX=9606 GN=ZNF207 PE=1 SV=2	7	1	1	1	198	21.3	5.02	3.84975e+06	7.81225e+06	ZNF207
P30626	Sorcin OS=Homo sapiens OX=9606 GN=SRI PE=1 SV=1	6	1	1	1	198	21.7	5.59	6777072	7612851	SRI
D3DUL8	KIAA1609 protein, isoform CRA_a OS=Homo sapiens OX=9606 GN=KIAA1609 PE=4 SV=1	4	1	1	1	456	51	6.33		3498928	KIAA1609
A6NHR9	Structural maintenance of chromosomes flexible hinge domain-containing protein 1 OS=Homo sapiens OX=9606 GN=SMCHD1 PE=1 SV=2	2	2	2	2	2005	226.2	7.3	532341	#N/A	SMCHD1
J3QRU1	Tyrosine-protein kinase OS=Homo sapiens OX=9606 GN=YES1 PE=1 SV=1	3	2	2	1	548	61.3	6.57	688999	1.93014e+06	YES1
B2R7L2	Annexin OS=Homo sapiens OX=9606 PE=2 SV=1	2	1	1	1	466	50.3	6.61	5.12769e+06	6.13743e+06	#N/A
Q59GW5	Tripartite motif-containing 25 variant (Fragment) OS=Homo sapiens OX=9606 PE=2 SV=1	2	1	1	1	644	72.2	8.06		2.69172e+06	#N/A
Q4ZG77	26S proteasome regulatory subunit RPN11 (Fragment) OS=Homo sapiens OX=9606 GN=PSMD14 PE=4 SV=1	8	1	1	1	154	16.5	5.24	6564233	#N/A	PSMD14
P08243	Asparagine synthetase [glutamine-hydrolyzing] OS=Homo sapiens OX=9606 GN=ASNS PE=1 SV=4	2	1	1	1	561	64.3	6.86	1.17406e+06	7.34125e+06	ASNS
Q14694	Ubiquitin carboxyl-terminal hydrolase 10 OS=Homo sapiens OX=9606 GN=USP10 PE=1 SV=2	1	1	1	1	798	87.1	5.31	2.54964e+06	3.49979e+06	USP10
Q59EH3	Low molecular weight cytosolic acid phosphatase (Fragment) OS=Homo sapiens OX=9606 PE=2 SV=1	7	1	1	1	165	18.7	7.88		#N/A	#N/A
A8K2Q6	Peptidyl-prolyl cis-trans isomerase OS=Homo sapiens OX=9606 PE=2 SV=1	7	2	2	1	212	22.7	8.4	3039359	#N/A	#N/A
J3KR97	Tubulin-specific chaperone D OS=Homo sapiens OX=9606 GN=TBCD PE=1 SV=1	1	1	1	1	1230	136.5	6.34	932955	#N/A	TBCD
P06865	Beta-hexosaminidase subunit alpha OS=Homo sapiens OX=9606 GN=HEXA PE=1 SV=2	2	1	1	1	529	60.7	5.16		5079060	HEXA
Q8N1G4	Leucine-rich repeat-containing protein 47 OS=Homo sapiens OX=9606 GN=LRRC47 PE=1 SV=1	3	2	2	2	583	63.4	8.28		9.34709e+06	LRRC47
E5KSX8	Mitochondrial transcription factor A OS=Homo sapiens OX=9606 PE=4 SV=1	4	1	1	1	246	29.1	9.72	4772061	6587410	#N/A
I1VE16	SEC22 vesicle trafficking protein B (Fragment) OS=Homo sapiens OX=9606 GN=SEC22B PE=4 SV=1	28	1	1	1	36	4.1	9.04	6.53646e+06	#N/A	SEC22B
B4DMZ0	Tyrosine-protein kinase OS=Homo sapiens OX=9606 PE=2 SV=1	3	1	1	1	371	42.1	6.39	5.16695e+06	#N/A	#N/A
F8W651	Coatomer subunit zeta OS=Homo sapiens OX=9606 GN=COPZ1 PE=1 SV=1	16	1	1	1	119	13.4	4.82	4.93581e+06		COPZ1
Q13907	Isopentenyl-diphosphate Delta-isomerase 1 OS=Homo sapiens OX=9606 GN=IDI1 PE=1 SV=2	7	2	2	2	227	26.3	6.34	1.9289e+07	#N/A	IDI1
P62070	Ras-related protein R-Ras2 OS=Homo sapiens OX=9606 GN=RRAS2 PE=1 SV=1	5	1	1	1	204	23.4	6.01	9493439	#N/A	RRAS2
B7Z840	cDNA FLJ55601, highly similar to Glutaminyl-tRNA synthetase OS=Homo sapiens OX=9606 PE=2 SV=1	4	1	1	1	282	31.6	7.85	7.67774e+06	#N/A	#N/A
J3QKW7	Developmentally-regulated GTP-binding protein 2 OS=Homo sapiens OX=9606 GN=DRG2 PE=1 SV=1	5	1	1	1	244	26.6	9.5		#N/A	DRG2
O60763	General vesicular transport factor p115 OS=Homo sapiens OX=9606 GN=USO1 PE=1 SV=2	2	2	2	2	962	107.8	4.91	2242307		USO1
Q53TH5	Uncharacterized protein ORC4L (Fragment) OS=Homo sapiens OX=9606 GN=ORC4L PE=3 SV=1	3	1	1	1	290	33.9	7.09	886685	#N/A	ORC4L
B4DKZ6	THO complex subunit 2 (Fragment) OS=Homo sapiens OX=9606 PE=2 SV=1	1	1	1	1	847	97.1	6.48		1.87525e+06	#N/A
B2R7D2	2,3-bisphosphoglycerate 3-phosphatase OS=Homo sapiens OX=9606 PE=2 SV=1	2	1	1	1	487	55.1	7.97	657906		#N/A
Q15102	Platelet-activating factor acetylhydrolase IB subunit alpha1 OS=Homo sapiens OX=9606 GN=PAFAH1B3 PE=1 SV=1	4	1	1	1	231	25.7	6.84	11538247	9427174	PAFAH1B3
B3KY60	cDNA FLJ16777 fis, clone BRHIP2029567, highly similar to Cell division cycle 5-like protein OS=Homo sapiens OX=9606 PE=2 SV=1	1	1	1	1	802	92.2	8.18		#N/A	#N/A
Q9UL25	Ras-related protein Rab-21 OS=Homo sapiens OX=9606 GN=RAB21 PE=1 SV=3	5	1	1	1	225	24.3	7.94	7975587	7.38198e+06	RAB21
E9PLW6	4'-phosphopantetheinyl transferase (Fragment) OS=Homo sapiens OX=9606 GN=AASDHPPT PE=1 SV=1	9	1	1	1	190	22.2	6.81		#N/A	AASDHPPT
Q9UJU6	Drebrin-like protein OS=Homo sapiens OX=9606 GN=DBNL PE=1 SV=1	3	1	1	1	430	48.2	5.05		#N/A	DBNL
C9JQJ4	Septin-2 (Fragment) OS=Homo sapiens OX=9606 GN=SEPTIN2 PE=1 SV=1	8	1	1	1	147	16.6	5.15		#N/A	SEPTIN2
Q8WUM5	Gem (Nuclear organelle) associated protein 4 OS=Homo sapiens OX=9606 GN=GEMIN4 PE=2 SV=1	1	1	1	1	1058	120	6.09	757436		GEMIN4
G3V0E5	Transferrin receptor protein 1 OS=Homo sapiens OX=9606 GN=TFRC PE=1 SV=1	1	1	1	1	679	75.9	6.81			TFRC
Q8TBR3	Fusion (Involved in t(1216) in malignant liposarcoma) OS=Homo sapiens OX=9606 GN=FUS PE=2 SV=1	2	1	1	1	526	53.4	9.38	6042561	8548523	FUS
Q96AY3	Peptidyl-prolyl cis-trans isomerase FKBP10 OS=Homo sapiens OX=9606 GN=FKBP10 PE=1 SV=1	2	1	1	1	582	64.2	5.62	2.06961e+06	5.08088e+06	FKBP10
A0A649YH59	Cytochrome c oxidase subunit 2 OS=Homo sapiens OX=9606 GN=COX2 PE=3 SV=1	4	1	1	1	227	25.6	4.82	16544353	#N/A	COX2
A0A2R8Y855	SWI/SNF-related matrix-associated actin-dependent regulator of chromatin subfamily E member 1 OS=Homo sapiens OX=9606 GN=SMARCE1 PE=1 SV=1	4	1	1	1	367	41.8	5.83	9928139	#N/A	SMARCE1
O14556	Glyceraldehyde-3-phosphate dehydrogenase, testis-specific OS=Homo sapiens OX=9606 GN=GAPDHS PE=1 SV=2	3	2	3	1	408	44.5	8.19	7.95645e+06	5439350	GAPDHS
Q59F53	Transducin beta-like 1X variant (Fragment) OS=Homo sapiens OX=9606 PE=2 SV=1	2	1	1	1	540	58.1	6.37	3.04218e+06	1.11923e+07	#N/A
A0A6Q8PFI8	Solute carrier family 2, facilitated glucose transporter member 1 OS=Homo sapiens OX=9606 GN=SLC2A1 PE=4 SV=1	2	1	1	1	359	39.5	9.73		#N/A	SLC2A1
Q68CW9	Uncharacterized protein DKFZp667O0311 (Fragment) OS=Homo sapiens OX=9606 GN=DKFZp667O0311 PE=2 SV=1	4	1	1	1	281	31.4	7.4	833499	2.93076e+06	DKFZp667O0311
H7C1P0	Replication factor C subunit 4 (Fragment) OS=Homo sapiens OX=9606 GN=RFC4 PE=1 SV=1	9	1	1	1	111	11.8	5.22	3.83075e+06	#N/A	RFC4
E9PB90	Hexokinase OS=Homo sapiens OX=9606 GN=HK2 PE=1 SV=1	2	2	2	1	889	98.9	6.04	4.56253e+06	#N/A	HK2
H7C579	Omega-amidase NIT2 (Fragment) OS=Homo sapiens OX=9606 GN=NIT2 PE=1 SV=8	6	1	1	1	265	28.7	9.35	4860073	#N/A	NIT2
K7EL20	Eukaryotic translation initiation factor 3 subunit G (Fragment) OS=Homo sapiens OX=9606 GN=EIF3G PE=1 SV=8	3	1	1	1	262	29.3	5.41	3.20729e+06	#N/A	EIF3G
B4DPK2	cDNA FLJ59729, highly similar to DnaJ homolog subfamily C member 11 OS=Homo sapiens OX=9606 PE=2 SV=1	3	1	1	1	521	58.8	8.97		#N/A	#N/A
Q9UHY1	Nuclear receptor-binding protein OS=Homo sapiens OX=9606 GN=NRBP1 PE=1 SV=1	3	1	1	1	535	59.8	5.08	2778016	4499664	NRBP1
Q92692	Nectin-2 OS=Homo sapiens OX=9606 GN=NECTIN2 PE=1 SV=1	2	1	1	1	538	57.7	4.82	4.19284e+06	#N/A	NECTIN2
Q13257	Mitotic spindle assembly checkpoint protein MAD2A OS=Homo sapiens OX=9606 GN=MAD2L1 PE=1 SV=1	7	1	1	1	205	23.5	5.08		#N/A	MAD2L1
Q9BRX5	DNA replication complex GINS protein PSF3 OS=Homo sapiens OX=9606 GN=GINS3 PE=1 SV=1	4	1	1	1	216	24.5	5.34	206664	#N/A	GINS3
B5MCH7	Basic leucine zipper and W2 domain-containing protein 2 OS=Homo sapiens OX=9606 GN=BZW2 PE=1 SV=1	3	1	1	1	343	39.4	6.35	3527149	11605560	BZW2
F8WB72	60S ribosomal protein L35a OS=Homo sapiens OX=9606 GN=RPL35A PE=1 SV=1	25	2	2	2	57	6.8	9.76	86714078	#N/A	RPL35A
Q3LIE7	Delta(24)-sterol reductase OS=Homo sapiens OX=9606 GN=Nbla03646 PE=1 SV=1	2	1	1	1	427	49.4	7.55	3925648	#N/A	Nbla03646
Q5U043	S-(hydroxymethyl)glutathione dehydrogenase OS=Homo sapiens OX=9606 PE=2 SV=1	2	1	1	1	374	39.7	7.49	2.49438e+06	#N/A	#N/A
Q13630	GDP-L-fucose synthase OS=Homo sapiens OX=9606 GN=GFUS PE=1 SV=1	4	1	1	1	321	35.9	6.6		#N/A	GFUS
P13473	Lysosome-associated membrane glycoprotein 2 OS=Homo sapiens OX=9606 GN=LAMP2 PE=1 SV=2	2	1	1	1	410	44.9	5.63	12851368	13256759	LAMP2
Q6I9T8	Serine/threonine-protein phosphatase OS=Homo sapiens OX=9606 GN=PPP2CA PE=2 SV=1	3	1	1	1	309	35.5	5.54	14857966	12784509	PPP2CA
Q53FA5	Protein translocation complex beta variant (Fragment) OS=Homo sapiens OX=9606 PE=2 SV=1	16	1	1	1	96	10	11.72		10171618	#N/A
O00217	NADH dehydrogenase [ubiquinone] iron-sulfur protein 8, mitochondrial OS=Homo sapiens OX=9606 GN=NDUFS8 PE=1 SV=1	4	1	1	1	210	23.7	6.34	2716675	1.11198e+06	NDUFS8
P05109	Protein S100-A8 OS=Homo sapiens OX=9606 GN=S100A8 PE=1 SV=1	12	1	1	1	93	10.8	7.03			S100A8
E9PFG7	2-oxoglutarate dehydrogenase, mitochondrial OS=Homo sapiens OX=9606 GN=OGDH PE=1 SV=1	2	1	1	1	873	99	7.46	837048	10335396	OGDH
P27144	Adenylate kinase 4, mitochondrial OS=Homo sapiens OX=9606 GN=AK4 PE=1 SV=1	5	1	1	1	223	25.3	8.4	5040570	#N/A	AK4
Q53HM6	Splicing factor 3a, subunit 3 variant (Fragment) OS=Homo sapiens OX=9606 PE=2 SV=1	2	1	1	1	501	58.8	5.38			#N/A
A0A6I8PIK9	Polyadenylate-binding protein 1-like (Fragment) OS=Homo sapiens OX=9606 GN=PABPC1L PE=1 SV=1	14	1	1	1	73	8.4	10.51	9246830	#N/A	PABPC1L
H0Y5B0	Band 4.1-like protein 2 (Fragment) OS=Homo sapiens OX=9606 GN=EPB41L2 PE=1 SV=1	2	1	1	1	380	42.1	5.31	5.75468e+06	#N/A	EPB41L2
O00505	Importin subunit alpha-4 OS=Homo sapiens OX=9606 GN=KPNA3 PE=1 SV=2	2	1	1	1	521	57.8	4.94			KPNA3
Q9UHV9	Prefoldin subunit 2 OS=Homo sapiens OX=9606 GN=PFDN2 PE=1 SV=1	9	1	1	1	154	16.6	6.58	4562134	#N/A	PFDN2
F8W9B8	Exocyst complex component 5 OS=Homo sapiens OX=9606 GN=EXOC5 PE=1 SV=1	2	1	1	1	643	74.3	6.99	5550099	#N/A	EXOC5
Q9H173	Nucleotide exchange factor SIL1 OS=Homo sapiens OX=9606 GN=SIL1 PE=1 SV=1	2	1	1	1	461	52.1	5.36	320678	#N/A	SIL1
P49207	60S ribosomal protein L34 OS=Homo sapiens OX=9606 GN=RPL34 PE=1 SV=3	8	1	1	1	117	13.3	11.47	28447562	116483288	RPL34
P25786	Proteasome subunit alpha type-1 OS=Homo sapiens OX=9606 GN=PSMA1 PE=1 SV=1	4	1	1	1	263	29.5	6.61	9582886	4.87038e+07	PSMA1
B2RE88	cDNA, FLJ96465, highly similar to Homo sapiens solute carrier family 25 (mitochondrial carrier;phosphate carrier), member 3 (SLC25A3), nuclear gene encodingmitochondrial protein, transcript variant... OS=Homo sapiens OX=9606 PE=2 SV=1	2	1	1	1	361	39.9	9.36	3.6672e+06	49718342	#N/A
A0A291FIZ5	Complex I-75kD OS=Homo sapiens OX=9606 PE=3 SV=1	2	1	1	1	741	81	6.64			#N/A
B4DWB5	3'-phosphoadenosine-5'-phosphosulfate synthase OS=Homo sapiens OX=9606 PE=2 SV=1	3	1	1	1	618	70	7.33		#N/A	#N/A
Q9NRV9	Heme-binding protein 1 OS=Homo sapiens OX=9606 GN=HEBP1 PE=1 SV=1	6	1	1	1	189	21.1	5.8		#N/A	HEBP1
Q96T76	MMS19 nucleotide excision repair protein homolog OS=Homo sapiens OX=9606 GN=MMS19 PE=1 SV=2	1	1	1	1	1030	113.2	6.35		3532840	MMS19
Q9H223	EH domain-containing protein 4 OS=Homo sapiens OX=9606 GN=EHD4 PE=1 SV=1	2	1	1	1	541	61.1	6.76		9005070	EHD4
A0A384ME25	Epididymis secretory sperm binding protein OS=Homo sapiens OX=9606 PE=1 SV=1	3	1	1	1	397	42.3	5.03	6.77345e+06	#N/A	#N/A
Q58I18	Sodium/potassium-transporting ATPase subunit beta (Fragment) OS=Homo sapiens OX=9606 GN=ATP1B3 PE=2 SV=1	8	1	1	1	137	15.1	8.32	10949028	12399517	ATP1B3
B4E020	cDNA FLJ52154, moderately similar to Transmembrane emp24 domain-containing protein 2 OS=Homo sapiens OX=9606 PE=2 SV=1	6	1	1	1	151	17.1	4.84		2.67267e+06	#N/A
Q6ZSB8	cDNA FLJ45654 fis, clone CTONG2012123, moderately similar to Mus musculus enabled homolog (Drosophila) (Enah) OS=Homo sapiens OX=9606 PE=2 SV=1	5	1	1	1	210	22.8	9.31	18447516	#N/A	#N/A
H0YBT4	Dihydropyrimidinase-related protein 3 (Fragment) OS=Homo sapiens OX=9606 GN=DPYSL3 PE=1 SV=1	12	2	2	2	209	21.9	8.16	4.42238e+06	#N/A	DPYSL3
Q6IAX9	SRPR protein OS=Homo sapiens OX=9606 GN=SRPR PE=2 SV=1	1	1	1	1	638	69.9	9	12558313	#N/A	SRPR
Q96CT6	C12orf10 protein (Fragment) OS=Homo sapiens OX=9606 GN=C12orf10 PE=2 SV=2	3	1	1	1	322	36.3	8.06	7239603	#N/A	C12orf10
I3L1N9	CDGSH iron-sulfur domain-containing protein 2 OS=Homo sapiens OX=9606 GN=CISD2 PE=1 SV=1	26	1	1	1	47	5.1	8.59	4555675	#N/A	CISD2
B4DR61	Protein transport protein Sec61 subunit alpha isoform 1 OS=Homo sapiens OX=9606 GN=SEC61A1 PE=1 SV=1	5	1	1	1	482	52.9	8.24	547862	#N/A	SEC61A1
Q5URX0	Beta-N-acetylhexosaminidase OS=Homo sapiens OX=9606 GN=HEXB PE=1 SV=1	3	1	1	1	331	38.2	6.44		4600434	HEXB
B4DX42	cDNA FLJ54064, highly similar to Splicing factor 1 OS=Homo sapiens OX=9606 PE=2 SV=1	2	1	1	1	433	46.4	9.35			#N/A
H0YF61	Non-specific lipid-transfer protein (Fragment) OS=Homo sapiens OX=9606 GN=SCP2 PE=1 SV=1	6	1	1	1	140	15	6.55			SCP2
Q8NBJ5	Procollagen galactosyltransferase 1 OS=Homo sapiens OX=9606 GN=COLGALT1 PE=1 SV=1	1	1	1	1	622	71.6	7.31	3.21947e+06	2.02891e+07	COLGALT1
A0A024R872	Chromosome 9 open reading frame 88, isoform CRA_a OS=Homo sapiens OX=9606 GN=C9orf88 PE=3 SV=1	2	1	1	1	733	82.6	6.15	2.48139e+06	#N/A	C9orf88
J3QLR8	28S ribosomal protein S23, mitochondrial OS=Homo sapiens OX=9606 GN=MRPS23 PE=1 SV=1	7	1	1	1	152	17.5	9.63		#N/A	MRPS23
A0A087WWY6	Integrin-linked protein kinase (Fragment) OS=Homo sapiens OX=9606 GN=ILK PE=1 SV=1	7	1	1	1	111	12.5	6.18	10913714	#N/A	ILK
P17568	NADH dehydrogenase [ubiquinone] 1 beta subcomplex subunit 7 OS=Homo sapiens OX=9606 GN=NDUFB7 PE=1 SV=4	7	1	1	1	137	16.4	8.92	8546984	#N/A	NDUFB7
G3V1D1	Ferritin OS=Homo sapiens OX=9606 GN=FTH1 PE=1 SV=1	9	1	1	1	113	12.9	5.3	12176377	#N/A	FTH1
Q14203	Dynactin subunit 1 OS=Homo sapiens OX=9606 GN=DCTN1 PE=1 SV=3	1	1	1	1	1278	141.6	5.81		#N/A	DCTN1
H0Y4Y4	EF-hand domain-containing protein D2 (Fragment) OS=Homo sapiens OX=9606 GN=EFHD2 PE=1 SV=1	4	1	1	1	179	19.6	6.35		1.57898e+06	EFHD2
Q8N2K0	Lysophosphatidylserine lipase ABHD12 OS=Homo sapiens OX=9606 GN=ABHD12 PE=1 SV=2	2	1	1	1	398	45.1	8.65		#N/A	ABHD12
Q15182	Small nuclear ribonucleoprotein-associated protein OS=Homo sapiens OX=9606 GN=SNRPB PE=2 SV=1	3	1	1	1	285	29.7	10.07	22990710	7.61275e+07	SNRPB
Q13155	Aminoacyl tRNA synthase complex-interacting multifunctional protein 2 OS=Homo sapiens OX=9606 GN=AIMP2 PE=1 SV=2	5	2	2	2	320	35.3	8.22	7507110	12324323	AIMP2
H3BSV8	Eukaryotic peptide chain release factor GTP-binding subunit ERF3A (Fragment) OS=Homo sapiens OX=9606 GN=GSPT1 PE=1 SV=1	5	1	1	1	199	22.2	4.79	7.76049e+06	#N/A	GSPT1
H7C1K0	Serrate RNA effector molecule homolog (Fragment) OS=Homo sapiens OX=9606 GN=SRRT PE=1 SV=1	21	1	1	1	47	5.5	10.8	5.51466e+06	#N/A	SRRT
Q15459	Splicing factor 3A subunit 1 OS=Homo sapiens OX=9606 GN=SF3A1 PE=1 SV=1	1	1	1	1	793	88.8	5.22	4814556	5.70963e+06	SF3A1
Q59GK9	60S ribosomal protein L21 (Fragment) OS=Homo sapiens OX=9606 PE=2 SV=1	5	1	1	1	163	18.9	10.54	28227990	77759010	#N/A
Q8NFF5	FAD synthase OS=Homo sapiens OX=9606 GN=FLAD1 PE=1 SV=1	2	1	1	1	587	65.2	6.93	1.08262e+06		FLAD1
B7Z792	Complex I-49kD OS=Homo sapiens OX=9606 PE=2 SV=1	3	1	1	1	406	46.4	7.34			#N/A
H0YLF3	Beta-2-microglobulin (Fragment) OS=Homo sapiens OX=9606 GN=B2M PE=1 SV=1	14	1	1	1	71	8.5	5.15	11800063	16418399	B2M
Q96T67	TOB3 OS=Homo sapiens OX=9606 PE=2 SV=1	1	1	1	1	578	65.1	9.33	4356786	#N/A	#N/A
M0QZK8	Gamma-glutamylcyclotransferase OS=Homo sapiens OX=9606 PE=4 SV=1	13	1	1	1	103	11.6	4.92	6037483	#N/A	#N/A
Q8N730	Peripheral-type benzodiazepine receptor (Fragment) OS=Homo sapiens OX=9606 GN=PBR PE=3 SV=1	13	1	1	1	61	6.7	9.06	6.4043e+06	#N/A	PBR
Q59FC9	Enigma homolog (Fragment) OS=Homo sapiens OX=9606 PE=2 SV=1	2	1	1	1	436	48.9	7.87		3630713	#N/A
A0A0J9YYL3	60 kDa poly(U)-binding-splicing factor (Fragment) OS=Homo sapiens OX=9606 GN=PUF60 PE=1 SV=1	2	1	1	1	505	54.6	5.34	2.58114e+06	39387945	PUF60
Q59G63	Phosphoribosyl pyrophosphate amidotransferase proprotein variant (Fragment) OS=Homo sapiens OX=9606 PE=2 SV=1	5	1	1	1	217	24.5	8.92	5297524	5879396	#N/A
Q8WYA6	Beta-catenin-like protein 1 OS=Homo sapiens OX=9606 GN=CTNNBL1 PE=1 SV=1	1	1	1	1	563	65.1	5.05		4312597	CTNNBL1
H7C2Y5	DnaJ_C domain-containing protein (Fragment) OS=Homo sapiens OX=9606 PE=1 SV=8	7	1	1	1	167	19.2	5.24	3798012	#N/A	#N/A
P68402	Platelet-activating factor acetylhydrolase IB subunit alpha2 OS=Homo sapiens OX=9606 GN=PAFAH1B2 PE=1 SV=1	4	1	1	1	229	25.6	5.92	6.23227e+06	11397832	PAFAH1B2
B4DNN4	Ribonucleoside-diphosphate reductase OS=Homo sapiens OX=9606 PE=2 SV=1	1	1	1	1	762	86.4	6.65		3.19063e+06	#N/A
Q9Y6A4	Cilia- and flagella-associated protein 20 OS=Homo sapiens OX=9606 GN=CFAP20 PE=1 SV=1	6	1	1	1	193	22.8	9.76		#N/A	CFAP20
A0A087X2I1	26S proteasome regulatory subunit 10B OS=Homo sapiens OX=9606 GN=PSMC6 PE=1 SV=1	2	1	1	1	403	45.8	7.78	13389972		PSMC6
P00568	Adenylate kinase isoenzyme 1 OS=Homo sapiens OX=9606 GN=AK1 PE=1 SV=3	7	1	1	1	194	21.6	8.63	12528071	7.42899e+06	AK1
Q53F48	Heterogeneous nuclear ribonucleoprotein H3 isoform a variant (Fragment) OS=Homo sapiens OX=9606 PE=2 SV=1	3	1	1	1	346	36.9	7.34	5.81786e+06	#N/A	#N/A
A0A6I8PRA0	Treacle protein (Fragment) OS=Homo sapiens OX=9606 GN=TCOF1 PE=1 SV=1	1	1	1	1	1240	125.2	7.93	6.61062e+06	3.4557e+06	TCOF1
Q71RC2	La-related protein 4 OS=Homo sapiens OX=9606 GN=LARP4 PE=1 SV=3	2	1	1	1	724	80.5	6.61		#N/A	LARP4
A0A024QZM0	Activating signal cointegrator 1 complex subunit 1, isoform CRA_a OS=Homo sapiens OX=9606 GN=ASCC1 PE=4 SV=1	3	1	1	1	357	41.2	5.53		#N/A	ASCC1
B4DGT0	Dimethylargininase OS=Homo sapiens OX=9606 PE=2 SV=1	4	1	1	1	192	21.3	5.6	7919406	8701376	#N/A
B4DWF8	cDNA FLJ53414, highly similar to Nuclear pore complex protein Nup98-Nup96precursor OS=Homo sapiens OX=9606 PE=2 SV=1	1	1	1	1	666	70.9	6.44	2307066	#N/A	#N/A
P53801	Pituitary tumor-transforming gene 1 protein-interacting protein OS=Homo sapiens OX=9606 GN=PTTG1IP PE=1 SV=1	4	1	1	1	180	20.3	8.79	6224221	#N/A	PTTG1IP
B4DLB8	cDNA FLJ52205, highly similar to Beta-1,4-galactosyltransferase 1 OS=Homo sapiens OX=9606 PE=2 SV=1	2	1	1	1	355	39.9	8.5	1616035	#N/A	#N/A
B4DN60	cDNA FLJ52703, highly similar to Asparaginyl-tRNA synthetase, cytoplasmic (EC6.1.1.22) OS=Homo sapiens OX=9606 PE=2 SV=1	3	1	1	1	299	34.9	5.02			#N/A
P20618	Proteasome subunit beta type-1 OS=Homo sapiens OX=9606 GN=PSMB1 PE=1 SV=2	3	1	1	1	241	26.5	8.13	13261674	629898	PSMB1
B3KPZ2	Microsomal prostaglandin E synthase 2 OS=Homo sapiens OX=9606 PE=2 SV=1	2	1	1	1	377	41.9	9.16	7635556	#N/A	#N/A
B4DH07	Pitrilysin metalloproteinase 1 OS=Homo sapiens OX=9606 PE=2 SV=1	1	1	1	1	1030	116.2	6.67	2.51575e+06	#N/A	#N/A
B3KR17	Pecanex-like protein OS=Homo sapiens OX=9606 PE=2 SV=1	1	1	1	1	776	86.5	6.74	42098040	#N/A	#N/A
Q14696	LRP chaperone MESD OS=Homo sapiens OX=9606 GN=MESD PE=1 SV=2	4	1	1	1	234	26.1	7.78	4739585	#N/A	MESD
A0A286YF97	Mitogen-activated protein kinase OS=Homo sapiens OX=9606 GN=MAPK10 PE=1 SV=1	2	1	1	1	464	52.3	6.54			MAPK10
H7C2W9	60S ribosomal protein L31 (Fragment) OS=Homo sapiens OX=9606 GN=RPL31 PE=1 SV=1	7	1	1	1	108	12.8	11	46431064	131430762	RPL31
K7EQJ5	40S ribosomal protein S15 OS=Homo sapiens OX=9606 GN=RPS15 PE=1 SV=2	9	1	1	1	141	16.6	10.46	6134587	17181085	RPS15
E7ESC6	Exportin-7 OS=Homo sapiens OX=9606 GN=XPO7 PE=1 SV=1	1	1	1	1	1088	124	6.48	4.03592e+06	#N/A	XPO7
Q9BV86	N-terminal Xaa-Pro-Lys N-methyltransferase 1 OS=Homo sapiens OX=9606 GN=NTMT1 PE=1 SV=3	3	1	1	1	223	25.4	5.52	5080479	1.31401e+07	NTMT1
Q59HE2	Ornithine--oxo-acid aminotransferase (Fragment) OS=Homo sapiens OX=9606 PE=2 SV=1	3	1	1	1	281	30.7	4.84		#N/A	#N/A
Q16531	DNA damage-binding protein 1 OS=Homo sapiens OX=9606 GN=DDB1 PE=1 SV=1	1	1	1	1	1140	126.9	5.26	476009	1382761	DDB1
Q9H0R4	Haloacid dehalogenase-like hydrolase domain-containing protein 2 OS=Homo sapiens OX=9606 GN=HDHD2 PE=1 SV=1	3	1	1	1	259	28.5	6.24		#N/A	HDHD2
I3L4P8	Heme oxygenase 2 (Fragment) OS=Homo sapiens OX=9606 GN=HMOX2 PE=1 SV=8	6	1	1	1	130	15.1	4.88	9808362	9787509	HMOX2
F6WIT2	Serine/threonine-protein phosphatase 2A activator OS=Homo sapiens OX=9606 GN=PTPA PE=1 SV=1	3	1	1	1	288	32.9	6.93	5579639	11873967	PTPA
Q9Y2A7	Nck-associated protein 1 OS=Homo sapiens OX=9606 GN=NCKAP1 PE=1 SV=1	1	1	1	1	1128	128.7	6.62	574808	#N/A	NCKAP1
A0A087WY55	Chromosome 6 open reading frame 55, isoform CRA_b OS=Homo sapiens OX=9606 GN=VTA1 PE=1 SV=1	3	1	1	1	280	31.1	6.44	5608670		VTA1
B4E318	BRCA2 and CDKN1A-interacting protein OS=Homo sapiens OX=9606 PE=2 SV=1	3	1	1	1	262	29.8	4.75	3.47965e+06	5420025	#N/A
B4DN54	cDNA FLJ55111, highly similar to Sorting and assembly machinery component 50 homolog OS=Homo sapiens OX=9606 PE=2 SV=1	4	1	1	1	259	28.5	8.54	2.66514e+06	#N/A	#N/A
A0A5F9ZI73	Ankyrin-2 OS=Homo sapiens OX=9606 GN=ANK2 PE=1 SV=1	0	1	1	1	1822	200.2	6.19	3543349	#N/A	ANK2
C9J3L8	Signal sequence receptor subunit alpha OS=Homo sapiens OX=9606 GN=SSR1 PE=1 SV=1	3	1	1	1	265	29.6	4.3	7869358	#N/A	SSR1
A8MYR4	Transcription initiation factor IIA gamma chain OS=Homo sapiens OX=9606 GN=GTF2A2 PE=1 SV=1	13	1	1	1	68	7.8	8.73	4.0538e+06	4959825	GTF2A2
Q9NTI5	Sister chromatid cohesion protein PDS5 homolog B OS=Homo sapiens OX=9606 GN=PDS5B PE=1 SV=1	0	1	1	1	1447	164.6	8.47	1.2192e+06	#N/A	PDS5B
Q7L9L4	MOB kinase activator 1B OS=Homo sapiens OX=9606 GN=MOB1B PE=1 SV=3	3	1	1	1	216	25.1	6.73	7070241	16419128	MOB1B
A0A024RDB2	Ras-GTPase activating protein SH3 domain-binding protein 2, isoform CRA_b OS=Homo sapiens OX=9606 GN=G3BP2 PE=4 SV=1	2	1	1	1	449	50.8	5.38	3.6192e+06	35992053	G3BP2
Q8IWE2	Protein NOXP20 OS=Homo sapiens OX=9606 GN=FAM114A1 PE=1 SV=2	2	1	1	1	563	60.7	4.68		4953165	FAM114A1
B1AJY5	26S proteasome non-ATPase regulatory subunit 10 OS=Homo sapiens OX=9606 GN=PSMD10 PE=1 SV=1	4	1	1	1	185	20.2	5.58	8655078	#N/A	PSMD10
O00159	Unconventional myosin-Ic OS=Homo sapiens OX=9606 GN=MYO1C PE=1 SV=4	1	1	1	1	1063	121.6	9.41		2.20485e+06	MYO1C
B4E2M8	cDNA FLJ61076, highly similar to UBX domain-containing protein 8 OS=Homo sapiens OX=9606 PE=2 SV=1	8	1	1	1	212	24.7	5.74	362565	#N/A	#N/A
Q13131	5'-AMP-activated protein kinase catalytic subunit alpha-1 OS=Homo sapiens OX=9606 GN=PRKAA1 PE=1 SV=4	2	1	1	1	559	64	8.12	7.73544e+06	#N/A	PRKAA1
B4DEE5	cDNA FLJ60230, highly similar to Arsenical pump-driving ATPase OS=Homo sapiens OX=9606 PE=2 SV=1	2	1	1	1	320	35.8	4.84	6279701	13524920	#N/A
Q6P5Z2	Serine/threonine-protein kinase N3 OS=Homo sapiens OX=9606 GN=PKN3 PE=1 SV=1	2	1	1	1	889	99.4	8.46	1.26278e+06	#N/A	PKN3
Q5BJF2	Sigma intracellular receptor 2 OS=Homo sapiens OX=9606 GN=TMEM97 PE=1 SV=1	5	1	1	1	176	20.8	9.38	2.78053e+06	#N/A	TMEM97
A4UCR9	Mitochondrial 28S ribosomal protein S34 OS=Homo sapiens OX=9606 PE=2 SV=1	5	1	1	1	176	20.8	10.93	3298360	3289974	#N/A
J3KS63	CDK5 regulatory subunit-associated protein 3 OS=Homo sapiens OX=9606 GN=CDK5RAP3 PE=1 SV=1	6	1	1	1	124	14.6	6.79		3.18405e+06	CDK5RAP3
Q96DV4	39S ribosomal protein L38, mitochondrial OS=Homo sapiens OX=9606 GN=MRPL38 PE=1 SV=2	2	1	1	1	380	44.6	7.53			MRPL38
Q6ICN0	Adapter protein GRB2 (Fragment) OS=Homo sapiens OX=9606 GN=GRB2 PE=2 SV=1	3	1	1	1	217	25.1	6.55	667057	3.48124e+06	GRB2
Q5T760	Serine/arginine-rich-splicing factor 11 (Fragment) OS=Homo sapiens OX=9606 GN=SRSF11 PE=1 SV=1	2	1	1	1	389	42.3	11.65		4758480	SRSF11
P15529	Membrane cofactor protein OS=Homo sapiens OX=9606 GN=CD46 PE=1 SV=3	2	1	1	1	392	43.7	6.74	4.12083e+06	8461731	CD46
Q9NPD3	Exosome complex component RRP41 OS=Homo sapiens OX=9606 GN=EXOSC4 PE=1 SV=3	4	1	1	1	245	26.4	6.52	5835208	#N/A	EXOSC4
B3KT39	Glycylpeptide N-tetradecanoyltransferase OS=Homo sapiens OX=9606 PE=2 SV=1	1	1	1	1	485	56.7	9.51		#N/A	#N/A
Q59GK3	RAS p21 protein activator 1 isoform 1 variant (Fragment) OS=Homo sapiens OX=9606 PE=2 SV=1	1	1	1	1	871	95.9	6.44		#N/A	#N/A
Q9H9A6	Leucine-rich repeat-containing protein 40 OS=Homo sapiens OX=9606 GN=LRRC40 PE=1 SV=1	1	1	1	1	602	68.2	6.43			LRRC40
Q9NU22	Midasin OS=Homo sapiens OX=9606 GN=MDN1 PE=1 SV=2	0	1	1	1	5596	632.4	5.68	7.1206e+06	#N/A	MDN1
A0A024R7X7	Staufen, RNA binding protein, homolog 2 (Drosophila), isoform CRA_b OS=Homo sapiens OX=9606 GN=STAU2 PE=4 SV=1	1	1	1	1	570	62.6	9.61	7025552	#N/A	STAU2
O00762	Ubiquitin-conjugating enzyme E2 C OS=Homo sapiens OX=9606 GN=UBE2C PE=1 SV=1	6	1	1	1	179	19.6	7.37	13413313	#N/A	UBE2C
B4E0P9	cDNA FLJ56217, highly similar to Zinc finger protein 694 OS=Homo sapiens OX=9606 PE=2 SV=1	2	1	1	1	836	95.7	7.85	757914	#N/A	#N/A
A0A087X0R6	Sorting nexin-12 OS=Homo sapiens OX=9606 GN=SNX12 PE=1 SV=1	4	1	1	1	172	19.8	7.78	7211233	#N/A	SNX12
Q9UMQ6	Calpain-11 OS=Homo sapiens OX=9606 GN=CAPN11 PE=2 SV=2	1	1	1	1	739	84.4	5.6	3.84786e+06	#N/A	CAPN11
A0A024R0S8	X-ray repair complementing defective repair in Chinese hamster cells 1, isoform CRA_b OS=Homo sapiens OX=9606 GN=XRCC1 PE=4 SV=1	2	1	1	1	633	69.5	6.39		#N/A	XRCC1
I3L0L3	Vesicle-fusing ATPase (Fragment) OS=Homo sapiens OX=9606 GN=NSF PE=1 SV=1	4	1	1	1	161	18	5.87	4.19319e+06	#N/A	NSF
Q53EZ4	Centrosomal protein of 55 kDa OS=Homo sapiens OX=9606 GN=CEP55 PE=1 SV=3	2	1	1	1	464	54.1	7.01		#N/A	CEP55
A0A126GW78	Olfactory receptor OS=Homo sapiens OX=9606 GN=OR5AC2 PE=3 SV=1	2	1	1	1	309	35.3	8.94		#N/A	OR5AC2
Q9GZM0	Oxysterol-binding protein OS=Homo sapiens OX=9606 PE=2 SV=1	3	1	1	1	367	41.7	8.31	640170	#N/A	#N/A
A8K0D2	cDNA FLJ77740, highly similar to Homo sapiens 7-dehydrocholesterol reductase, mRNA OS=Homo sapiens OX=9606 PE=2 SV=1	2	1	1	1	475	54.4	8.78	5.93409e+06	#N/A	#N/A
Q6NUP7	Serine/threonine-protein phosphatase 4 regulatory subunit 4 OS=Homo sapiens OX=9606 GN=PPP4R4 PE=1 SV=1	1	1	1	1	873	99.4	7.8		#N/A	PPP4R4
Q7Z524	HUMEEP OS=Homo sapiens OX=9606 PE=2 SV=1	2	1	1	1	453	50.5	6.25	2.40077e+06		#N/A
A0A087WU07	MICOS complex subunit MIC10 OS=Homo sapiens OX=9606 GN=MICOS10 PE=1 SV=1	13	1	1	1	62	7	7.28	5762340	#N/A	MICOS10
Q4G0F5	Vacuolar protein sorting-associated protein 26B OS=Homo sapiens OX=9606 GN=VPS26B PE=1 SV=2	2	1	1	1	336	39.1	7.36		#N/A	VPS26B
P22061	Protein-L-isoaspartate(D-aspartate) O-methyltransferase OS=Homo sapiens OX=9606 GN=PCMT1 PE=1 SV=4	5	1	1	1	227	24.6	7.21	6.63415e+06	6.95481e+06	PCMT1
Q9UKZ7	Colon carcinoma related protein OS=Homo sapiens OX=9606 PE=2 SV=1	2	1	1	1	392	45.2	8.24	7.58893e+06	#N/A	#N/A
O94776	Metastasis-associated protein MTA2 OS=Homo sapiens OX=9606 GN=MTA2 PE=1 SV=1	1	1	1	1	668	75	9.66	14503001	5140415	MTA2
A0A3B3ISV9	ERI1 exoribonuclease 3 OS=Homo sapiens OX=9606 GN=ERI3 PE=1 SV=1	3	1	1	1	315	34.7	7.47	2310622	#N/A	ERI3
Q8TBT6	Uncharacterized protein (Fragment) OS=Homo sapiens OX=9606 PE=2 SV=1	2	1	1	1	315	34.5	8.87	7390680	19559870	#N/A
Q9H492	Microtubule-associated proteins 1A/1B light chain 3A OS=Homo sapiens OX=9606 GN=MAP1LC3A PE=1 SV=2	6	1	1	1	121	14.3	8.68	2.86362e+06	#N/A	MAP1LC3A
Q9P219	Protein Daple OS=Homo sapiens OX=9606 GN=CCDC88C PE=1 SV=3	0	1	1	1	2028	228.1	6.23	5435642	#N/A	CCDC88C
Q96K76	Ubiquitin carboxyl-terminal hydrolase 47 OS=Homo sapiens OX=9606 GN=USP47 PE=1 SV=3	1	1	1	1	1375	157.2	5.08	7767059	#N/A	USP47
P35914	Hydroxymethylglutaryl-CoA lyase, mitochondrial OS=Homo sapiens OX=9606 GN=HMGCL PE=1 SV=2	3	1	1	1	325	34.3	8.54	7.07899e+06	#N/A	HMGCL
Q96I24	Far upstream element-binding protein 3 OS=Homo sapiens OX=9606 GN=FUBP3 PE=1 SV=2	2	1	1	1	572	61.6	8.38	3.3376e+06	4.7586e+07	FUBP3
Q5VZK9	F-actin-uncapping protein LRRC16A OS=Homo sapiens OX=9606 GN=CARMIL1 PE=1 SV=1	1	1	1	1	1371	151.5	7.85	5260644	#N/A	CARMIL1
E9PI60	Bromodomain and PHD finger-containing protein 3 OS=Homo sapiens OX=9606 GN=BRPF3 PE=1 SV=1	1	1	1	1	1106	124	6.39	11550215	#N/A	BRPF3
H0Y3H2	ATP-binding cassette sub-family A member 3 OS=Homo sapiens OX=9606 GN=ABCA3 PE=1 SV=1	0	1	1	1	1646	184.7	7.43	54097580	#N/A	ABCA3
Q3ZCW5	Succinate-CoA ligase subunit beta (Fragment) OS=Homo sapiens OX=9606 GN=SUCLG2 PE=2 SV=1	2	1	1	1	362	38.7	5.31		#N/A	SUCLG2
B2R8G6	Peptidylprolyl isomerase OS=Homo sapiens OX=9606 PE=2 SV=1	2	1	1	1	356	38.5	7.69	6.70378e+06		#N/A
B4E126	cDNA FLJ61199, highly similar to UBX domain-containing protein 7 OS=Homo sapiens OX=9606 PE=2 SV=1	4	1	1	1	341	38.8	5.11	629189	1.12346e+06	#N/A
E9PLP2	Translocon-associated protein subunit beta OS=Homo sapiens OX=9606 GN=SSR2 PE=1 SV=1	7	1	1	1	90	9.9	4.65	11622617	18682656	SSR2
P48723	Heat shock 70 kDa protein 13 OS=Homo sapiens OX=9606 GN=HSPA13 PE=1 SV=1	2	1	1	1	471	51.9	5.76			HSPA13
A0A0S2Z550	Senataxin isoform 1 (Fragment) OS=Homo sapiens OX=9606 GN=SETX PE=2 SV=1	1	1	1	1	828	93.3	8.85	5179315	#N/A	SETX
Q9BWD1	Acetyl-CoA acetyltransferase, cytosolic OS=Homo sapiens OX=9606 GN=ACAT2 PE=1 SV=2	2	1	1	1	397	41.3	6.92	6.59346e+06		ACAT2
H0YCS9	Ethylmalonyl-CoA decarboxylase (Fragment) OS=Homo sapiens OX=9606 GN=ECHDC1 PE=1 SV=1	7	1	1	1	100	10.8	10.2	5.28799e+06	#N/A	ECHDC1
O95816	BAG family molecular chaperone regulator 2 OS=Homo sapiens OX=9606 GN=BAG2 PE=1 SV=1	5	1	1	1	211	23.8	6.7	4.71082e+06	17687927	BAG2
A0A024R5Z9	Pyruvate kinase OS=Homo sapiens OX=9606 GN=PKM2 PE=3 SV=1	60	29	53	2	531	58	7.71	#N/A	4.09586e+06	PKM2
Q6IPT9	Elongation factor 1-alpha OS=Homo sapiens OX=9606 GN=EEF1A1 PE=2 SV=1	67	20	55	11	462	50.2	9.07	#N/A	4.91021e+09	EEF1A1
P68363	Tubulin alpha-1B chain OS=Homo sapiens OX=9606 GN=TUBA1B PE=1 SV=1	66	21	51	2	451	50.1	5.06	#N/A	4.15703e+09	TUBA1B
P06576	ATP synthase subunit beta, mitochondrial OS=Homo sapiens OX=9606 GN=ATP5F1B PE=1 SV=3	48	16	26	16	529	56.5	5.4	#N/A	4.88867e+08	ATP5F1B
Q13885	Tubulin beta-2A chain OS=Homo sapiens OX=9606 GN=TUBB2A PE=1 SV=1	58	19	37	3	445	49.9	4.89	#N/A	9.97992e+07	TUBB2A
P12956	X-ray repair cross-complementing protein 6 OS=Homo sapiens OX=9606 GN=XRCC6 PE=1 SV=2	39	19	29	19	609	69.8	6.64	#N/A	3.84002e+08	XRCC6
O75083	WD repeat-containing protein 1 OS=Homo sapiens OX=9606 GN=WDR1 PE=1 SV=4	39	17	24	1	606	66.2	6.65	#N/A	4.40757e+08	WDR1
D3DPU2	Adenylyl cyclase-associated protein OS=Homo sapiens OX=9606 GN=CAP1 PE=2 SV=1	36	13	21	13	475	51.6	8.02	#N/A	4.15801e+08	CAP1
P06748	Nucleophosmin OS=Homo sapiens OX=9606 GN=NPM1 PE=1 SV=2	34	9	17	9	294	32.6	4.78	#N/A	9.50842e+08	NPM1
P04843	Dolichyl-diphosphooligosaccharide--protein glycosyltransferase subunit 1 OS=Homo sapiens OX=9606 GN=RPN1 PE=1 SV=1	37	16	18	16	607	68.5	6.38	#N/A	172860537	RPN1
Q6S8J3	POTE ankyrin domain family member E OS=Homo sapiens OX=9606 GN=POTEE PE=2 SV=3	9	6	18	1	1075	121.3	6.2	#N/A	9081258	POTEE
P31939	Bifunctional purine biosynthesis protein ATIC OS=Homo sapiens OX=9606 GN=ATIC PE=1 SV=3	30	13	15	13	592	64.6	6.71	#N/A	1.04587e+08	ATIC
P31943	Heterogeneous nuclear ribonucleoprotein H OS=Homo sapiens OX=9606 GN=HNRNPH1 PE=1 SV=4	31	10	15	8	449	49.2	6.3	#N/A	284593489	HNRNPH1
O60664	Perilipin-3 OS=Homo sapiens OX=9606 GN=PLIN3 PE=1 SV=3	37	9	12	9	434	47	5.44	#N/A	9.59715e+07	PLIN3
Q562L9	Actin-like protein (Fragment) OS=Homo sapiens OX=9606 GN=ACT PE=4 SV=1	82	4	8	1	103	11.5	6.52	#N/A	6.29232e+06	ACT
P63241	Eukaryotic translation initiation factor 5A-1 OS=Homo sapiens OX=9606 GN=EIF5A PE=1 SV=2	63	7	13	7	154	16.8	5.24	#N/A	3.6648e+08	EIF5A
Q13707	ACTA2 protein (Fragment) OS=Homo sapiens OX=9606 GN=ACTA2 PE=3 SV=1	28	7	19	2	330	36.8	5.35	#N/A	197580272	ACTA2
Q32Q12	Nucleoside diphosphate kinase OS=Homo sapiens OX=9606 GN=NME1-NME2 PE=1 SV=1	57	11	17	3	292	32.6	8.48	#N/A	7.83651e+08	NME1-NME2
H0YJW3	Alpha-actinin-1 (Fragment) OS=Homo sapiens OX=9606 GN=ACTN1 PE=1 SV=1	54	12	15	1	251	28.9	5.06	#N/A		ACTN1
E7EQG2	RNA helicase OS=Homo sapiens OX=9606 GN=EIF4A2 PE=1 SV=1	40	12	13	2	362	41.3	5.64	#N/A	1.4597e+07	EIF4A2
P42166	Lamina-associated polypeptide 2, isoform alpha OS=Homo sapiens OX=9606 GN=TMPO PE=1 SV=2	17	8	10	1	694	75.4	7.66	#N/A	4.60252e+06	TMPO
P36873	Serine/threonine-protein phosphatase PP1-gamma catalytic subunit OS=Homo sapiens OX=9606 GN=PPP1CC PE=1 SV=1	27	8	13	1	323	37	6.54	#N/A		PPP1CC
B3KPB9	Eukaryotic translation initiation factor 3 subunit L OS=Homo sapiens OX=9606 GN=EIF3L PE=2 SV=1	19	11	12	11	607	70.9	6.65	#N/A	1.02103e+08	EIF3L
Q6FI35	Proliferating cell nuclear antigen OS=Homo sapiens OX=9606 GN=PCNA PE=1 SV=1	41	9	11	9	261	28.7	4.64	#N/A	119865860	PCNA
P32119	Peroxiredoxin-2 OS=Homo sapiens OX=9606 GN=PRDX2 PE=1 SV=5	70	11	12	10	198	21.9	5.97	#N/A	220875840	PRDX2
A0A6Q8PF33	Alanine--tRNA ligase, cytoplasmic OS=Homo sapiens OX=9606 GN=AARS1 PE=4 SV=1	14	9	10	9	961	106	5.71	#N/A	5.88673e+07	AARS1
A0A384NL58	Heterogeneous nuclear ribonucleoproteins A2/B1 OS=Homo sapiens OX=9606 PE=2 SV=1	23	7	11	5	353	37.4	8.95	#N/A	1.17993e+08	#N/A
Q53GY0	Plastin 3 variant (Fragment) OS=Homo sapiens OX=9606 PE=2 SV=1	23	10	10	8	630	70.7	5.68	#N/A	7.98657e+07	#N/A
P46777	60S ribosomal protein L5 OS=Homo sapiens OX=9606 GN=RPL5 PE=1 SV=3	31	8	10	8	297	34.3	9.72	#N/A	176604850	RPL5
H0Y8C6	Importin-5 (Fragment) OS=Homo sapiens OX=9606 GN=IPO5 PE=1 SV=1	9	7	9	6	1099	123.8	5.06	#N/A	2.88435e+07	IPO5
P14868	Aspartate--tRNA ligase, cytoplasmic OS=Homo sapiens OX=9606 GN=DARS1 PE=1 SV=2	28	11	12	11	501	57.1	6.55	#N/A	8.34292e+07	DARS1
J3KPE3	Receptor of-activated protein C kinase 1 OS=Homo sapiens OX=9606 GN=RACK1 PE=1 SV=1	47	10	10	10	273	30.1	7.65	#N/A	167943046	RACK1
B4DX78	RNA helicase OS=Homo sapiens OX=9606 PE=2 SV=1	20	9	11	1	470	53.7	5.9	#N/A	2055243	#N/A
P62820	Ras-related protein Rab-1A OS=Homo sapiens OX=9606 GN=RAB1A PE=1 SV=3	44	8	10	1	205	22.7	6.21	#N/A	1.95143e+08	RAB1A
B7Z2E2	cDNA FLJ54671, highly similar to Calcium-binding mitochondrial carrier protein Aralar2 OS=Homo sapiens OX=9606 PE=2 SV=1	13	5	7	4	567	62.2	9.01	#N/A	1.52335e+07	#N/A
P62979	Ubiquitin-40S ribosomal protein S27a OS=Homo sapiens OX=9606 GN=RPS27A PE=1 SV=2	42	5	9	5	156	18	9.64	#N/A	298092297	RPS27A
E9PP73	Coatomer subunit beta (Fragment) OS=Homo sapiens OX=9606 GN=COPB1 PE=1 SV=8	13	5	7	5	485	55.4	6.43	#N/A	1.39438e+07	COPB1
Q01082	Spectrin beta chain, non-erythrocytic 1 OS=Homo sapiens OX=9606 GN=SPTBN1 PE=1 SV=2	5	9	9	9	2364	274.4	5.57	#N/A	1.5655e+07	SPTBN1
P61313	60S ribosomal protein L15 OS=Homo sapiens OX=9606 GN=RPL15 PE=1 SV=2	45	9	11	9	204	24.1	11.62	#N/A	186548032	RPL15
A0A087WUV8	Basigin OS=Homo sapiens OX=9606 GN=BSG PE=1 SV=1	14	3	5	3	189	20.5	6.68	#N/A	54812999	BSG
M0R0F0	40S ribosomal protein S5 (Fragment) OS=Homo sapiens OX=9606 GN=RPS5 PE=1 SV=1	35	6	8	6	200	22.4	9.55	#N/A	263924672	RPS5
Q8NC51	Plasminogen activator inhibitor 1 RNA-binding protein OS=Homo sapiens OX=9606 GN=SERBP1 PE=1 SV=2	18	6	7	6	408	44.9	8.65	#N/A	60124596	SERBP1
H7C463	MICOS complex subunit MIC60 (Fragment) OS=Homo sapiens OX=9606 GN=IMMT PE=1 SV=1	13	8	10	8	613	68.1	6.06	#N/A	6.42821e+07	IMMT
P46781	40S ribosomal protein S9 OS=Homo sapiens OX=9606 GN=RPS9 PE=1 SV=3	37	10	11	10	194	22.6	10.65	#N/A	345261628	RPS9
A1KYQ7	Eukaryotic translation initiation factor 3 subunit C OS=Homo sapiens OX=9606 GN=EIF3C PE=2 SV=1	11	9	9	9	913	105.3	5.68	#N/A	1.15687e+08	EIF3C
I3L3H2	RNA helicase OS=Homo sapiens OX=9606 GN=EIF4A3 PE=1 SV=2	15	5	6	2	390	44.5	6.47	#N/A	1.51781e+07	EIF4A3
A0A024RA87	Septin-7 OS=Homo sapiens OX=9606 GN=SEPT7 PE=3 SV=1	22	7	8	6	384	44.8	8.22	#N/A	6.79982e+07	44446
A0A6I8PTT9	Glutamine--fructose-6-phosphate transaminase (isomerizing) OS=Homo sapiens OX=9606 GN=GFPT1 PE=1 SV=1	13	7	8	5	625	70.4	6.61	#N/A	7.98467e+07	GFPT1
Q9HAV7	GrpE protein homolog 1, mitochondrial OS=Homo sapiens OX=9606 GN=GRPEL1 PE=1 SV=2	37	7	9	7	217	24.3	8.12	#N/A	6.03627e+07	GRPEL1
P31153	S-adenosylmethionine synthase isoform type-2 OS=Homo sapiens OX=9606 GN=MAT2A PE=1 SV=1	21	7	7	7	395	43.6	6.48	#N/A	68950898	MAT2A
Q08257	Quinone oxidoreductase OS=Homo sapiens OX=9606 GN=CRYZ PE=1 SV=1	24	5	5	5	329	35.2	8.44	#N/A	23094447	CRYZ
Q14566	DNA replication licensing factor MCM6 OS=Homo sapiens OX=9606 GN=MCM6 PE=1 SV=1	10	7	7	7	821	92.8	5.41	#N/A	3.36007e+07	MCM6
A0A024RBS1	GCN1 general control of amino-acid synthesis 1-like 1 (Yeast), isoform CRA_b OS=Homo sapiens OX=9606 GN=GCN1L1 PE=3 SV=1	3	5	6	5	2432	266.7	6.92	#N/A	2.86064e+06	GCN1L1
Q9UK31	Pyruvate kinase M2 (Fragment) OS=Homo sapiens OX=9606 PE=4 SV=1	88	3	6	1	56	6	5.19	#N/A	2448765	#N/A
Q9Y281	Cofilin-2 OS=Homo sapiens OX=9606 GN=CFL2 PE=1 SV=1	29	3	4	1	166	18.7	7.88	#N/A		CFL2
H0Y449	Y-box-binding protein 1 (Fragment) OS=Homo sapiens OX=9606 GN=YBX1 PE=1 SV=1	14	3	4	3	374	42	10.43	#N/A	43834562	YBX1
B4E0Q9	Protein transport protein SEC23 OS=Homo sapiens OX=9606 PE=2 SV=1	11	4	5	3	409	45	9.25	#N/A	3.14037e+07	#N/A
Q9NX58	Cell growth-regulating nucleolar protein OS=Homo sapiens OX=9606 GN=LYAR PE=1 SV=2	21	5	5	5	379	43.6	9.54	#N/A	15210292	LYAR
I3L3P7	40S ribosomal protein S15a OS=Homo sapiens OX=9606 GN=RPS15A PE=1 SV=1	40	4	5	4	100	11.5	10.15	#N/A	126241592	RPS15A
H0YIZ0	Glycine hydroxymethyltransferase (Fragment) OS=Homo sapiens OX=9606 GN=SHMT2 PE=1 SV=1	24	5	6	1	264	28.8	9.44	#N/A		SHMT2
A0A024R462	Fibronectin OS=Homo sapiens OX=9606 GN=FN1 PE=4 SV=1	4	5	5	5	2355	259	5.73	#N/A	1.2771e+07	FN1
P61604	10 kDa heat shock protein, mitochondrial OS=Homo sapiens OX=9606 GN=HSPE1 PE=1 SV=2	60	6	7	6	102	10.9	8.92	#N/A	160551958	HSPE1
J3KN67	Tropomyosin alpha-3 chain OS=Homo sapiens OX=9606 GN=TPM3 PE=1 SV=1	25	8	9	4	285	33.2	4.77	#N/A	82894304	TPM3
F8W7C6	60S ribosomal protein L10 OS=Homo sapiens OX=9606 GN=RPL10 PE=1 SV=2	41	6	9	1	163	18.6	9.95	#N/A		RPL10
H0YLU7	Electron transfer flavoprotein subunit alpha, mitochondrial (Fragment) OS=Homo sapiens OX=9606 GN=ETFA PE=1 SV=1	14	3	3	3	303	31.7	7.99	#N/A	630836	ETFA
P12236	ADP/ATP translocase 3 OS=Homo sapiens OX=9606 GN=SLC25A6 PE=1 SV=4	21	6	8	1	298	32.8	9.74	#N/A	10696482	SLC25A6
Q6NS36	Ferritin (Fragment) OS=Homo sapiens OX=9606 GN=FTH1 PE=2 SV=1	27	4	4	4	232	26.2	6.52	#N/A	1.90232e+07	FTH1
Q7Z4W8	Heparin-binding protein HBp15 OS=Homo sapiens OX=9606 PE=2 SV=1	30	2	3	2	128	14.8	9.32	#N/A	71952951	#N/A
A0A024R571	EH domain-containing protein 1 OS=Homo sapiens OX=9606 GN=EHD1 PE=1 SV=1	12	6	7	4	548	61.9	6.71	#N/A	4.21428e+07	EHD1
P61586	Transforming protein RhoA OS=Homo sapiens OX=9606 GN=RHOA PE=1 SV=1	24	3	4	1	193	21.8	6.1	#N/A	3.62866e+07	RHOA
A6NHL2	Tubulin alpha chain-like 3 OS=Homo sapiens OX=9606 GN=TUBAL3 PE=1 SV=2	9	4	6	1	446	49.9	6.05	#N/A		TUBAL3
P11172	Uridine 5'-monophosphate synthase OS=Homo sapiens OX=9606 GN=UMPS PE=1 SV=1	9	2	3	2	480	52.2	7.24	#N/A	6146535	UMPS
K7ER00	Phenylalanine--tRNA ligase OS=Homo sapiens OX=9606 GN=FARSA PE=1 SV=1	8	4	5	4	548	62.4	7.84	#N/A	13379328	FARSA
Q96HI4	Glycylpeptide N-tetradecanoyltransferase (Fragment) OS=Homo sapiens OX=9606 GN=NMT1 PE=2 SV=2	16	5	5	5	494	56.6	7.8	#N/A	1.9976e+07	NMT1
Q16778	Histone H2B type 2-E OS=Homo sapiens OX=9606 GN=H2BC21 PE=1 SV=3	27	3	5	3	126	13.9	10.32	#N/A	2.89246e+07	H2BC21
P33176	Kinesin-1 heavy chain OS=Homo sapiens OX=9606 GN=KIF5B PE=1 SV=1	7	6	6	6	963	109.6	6.51	#N/A	3.00304e+07	KIF5B
Q15056	Eukaryotic translation initiation factor 4H OS=Homo sapiens OX=9606 GN=EIF4H PE=1 SV=5	26	4	4	4	248	27.4	7.23	#N/A	1.20605e+07	EIF4H
A0A5F9ZHJ7	Acetyl-CoA acetyltransferase, mitochondrial OS=Homo sapiens OX=9606 GN=ACAT1 PE=1 SV=1	10	2	3	2	315	33.5	9.32	#N/A	1986236	ACAT1
Q09028	Histone-binding protein RBBP4 OS=Homo sapiens OX=9606 GN=RBBP4 PE=1 SV=3	11	4	4	1	425	47.6	4.89	#N/A	6.35802e+06	RBBP4
B4DT28	Heterogeneous nuclear ribonucleoprotein R OS=Homo sapiens OX=9606 GN=HNRNPR PE=1 SV=1	9	4	5	1	494	55.7	9.23	#N/A		HNRNPR
G1UI19	Importin subunit alpha-7 (Fragment) OS=Homo sapiens OX=9606 GN=KPNA6 PE=2 SV=1	12	2	3	1	246	28	5.29	#N/A		KPNA6
P84098	60S ribosomal protein L19 OS=Homo sapiens OX=9606 GN=RPL19 PE=1 SV=1	24	5	6	5	196	23.5	11.47	#N/A	134203300	RPL19
A0A494C1E2	Phosphoacetylglucosamine mutase OS=Homo sapiens OX=9606 GN=PGM3 PE=1 SV=1	19	5	5	5	461	51	5.88	#N/A	22284613	PGM3
Q14847	LIM and SH3 domain protein 1 OS=Homo sapiens OX=9606 GN=LASP1 PE=1 SV=2	25	4	4	4	261	29.7	7.05	#N/A	4.1515e+07	LASP1
Q9H2R7	Nuclear distribution protein C homolog OS=Homo sapiens OX=9606 GN=NPD011 PE=2 SV=1	20	3	3	3	211	24.3	5.96	#N/A	25712891	NPD011
O15371	Eukaryotic translation initiation factor 3 subunit D OS=Homo sapiens OX=9606 GN=EIF3D PE=1 SV=1	10	3	3	3	548	63.9	6.05	#N/A	1.32099e+07	EIF3D
H7BZJ3	Protein disulfide-isomerase A3 (Fragment) OS=Homo sapiens OX=9606 GN=PDIA3 PE=1 SV=1	37	4	4	1	123	13.5	7.3	#N/A	20653164	PDIA3
P04844	Dolichyl-diphosphooligosaccharide--protein glycosyltransferase subunit 2 OS=Homo sapiens OX=9606 GN=RPN2 PE=1 SV=3	4	2	3	2	631	69.2	5.69	#N/A	4.15358e+06	RPN2
Q16555	Dihydropyrimidinase-related protein 2 OS=Homo sapiens OX=9606 GN=DPYSL2 PE=1 SV=1	10	4	4	4	572	62.3	6.38	#N/A	11534348	DPYSL2
Q1WWK5	SEPT9 protein (Fragment) OS=Homo sapiens OX=9606 GN=SEPT9 PE=2 SV=1	13	4	4	4	341	36.5	9.17	#N/A	46761536	44448
O95793	Double-stranded RNA-binding protein Staufen homolog 1 OS=Homo sapiens OX=9606 GN=STAU1 PE=1 SV=2	10	5	5	5	577	63.1	9.44	#N/A	28185469	STAU1
A0A2R8Y5Q8	Tubulin-folding cofactor E OS=Homo sapiens OX=9606 GN=TBCE PE=1 SV=1	7	2	2	2	549	61.8	6.24	#N/A		TBCE
O94874	E3 UFM1-protein ligase 1 OS=Homo sapiens OX=9606 GN=UFL1 PE=1 SV=2	4	2	3	2	794	89.5	6.79	#N/A	8.14449e+06	UFL1
Q05DJ2	Purine nucleoside phosphorylase OS=Homo sapiens OX=9606 GN=MTAP PE=2 SV=1	18	3	3	3	242	26.8	6.84	#N/A	8.62644e+06	MTAP
A8K6U7	cDNA FLJ78252, highly similar to Homo sapiens heterogeneous nuclear ribonucleoprotein U-like 1 (HNRPUL1), transcript variant 1, mRNA OS=Homo sapiens OX=9606 PE=2 SV=1	6	3	3	3	856	95.6	6.92	#N/A	2660787	#N/A
Q5TA01	Glutathione S-transferase omega-1 (Fragment) OS=Homo sapiens OX=9606 GN=GSTO1 PE=1 SV=1	21	4	4	4	180	20.9	6.55	#N/A	38306276	GSTO1
B4DL12	cDNA FLJ53754, highly similar to Transmembrane emp24 domain-containing protein 10 OS=Homo sapiens OX=9606 PE=2 SV=1	13	2	3	2	177	20	8.57	#N/A	21849435	#N/A
E9PKL7	Ras-related protein Rab-2A OS=Homo sapiens OX=9606 GN=RAB2A PE=1 SV=1	15	2	3	2	181	20.8	9.86	#N/A	7.8256e+06	RAB2A
B7Z3V1	Sodium/potassium-transporting ATPase subunit alpha (Fragment) OS=Homo sapiens OX=9606 PE=2 SV=1	5	4	4	4	1020	112.4	5.35	#N/A	1.80011e+07	#N/A
A0A0S2Z434	Hydroxysteroid dehydrogenase 10 isoform 2 OS=Homo sapiens OX=9606 GN=HSD17B10 PE=2 SV=1	10	1	2	1	192	19.6	7.21	#N/A	1.28537e+07	HSD17B10
P49721	Proteasome subunit beta type-2 OS=Homo sapiens OX=9606 GN=PSMB2 PE=1 SV=1	20	3	3	3	201	22.8	7.02	#N/A	24194346	PSMB2
E9PP21	Cysteine and glycine-rich protein 1 OS=Homo sapiens OX=9606 GN=CSRP1 PE=1 SV=1	26	3	3	3	160	16.9	8.91	#N/A	11536719	CSRP1
B4DRA0	cDNA FLJ58459, highly similar to RNA-binding region-containing protein 2 OS=Homo sapiens OX=9606 PE=2 SV=1	8	3	3	3	502	56.4	10.02	#N/A	12853061	#N/A
A0A0S2Z4K6	Transforming growth factor-beta-induced protein ig-h3 (Fragment) OS=Homo sapiens OX=9606 GN=TGFBI PE=2 SV=1	7	3	3	3	521	57.3	8.92	#N/A	9.18074e+06	TGFBI
Q6IPX5	40S ribosomal protein S2 OS=Homo sapiens OX=9606 GN=RPS2 PE=2 SV=1	17	5	5	5	293	31.3	10.24	#N/A	8.36306e+07	RPS2
Q15437	Protein transport protein Sec23B OS=Homo sapiens OX=9606 GN=SEC23B PE=1 SV=2	4	2	3	1	767	86.4	6.89	#N/A		SEC23B
Q59FP7	DNA (cytosine-5)-methyltransferase 1 (Fragment) OS=Homo sapiens OX=9606 PE=2 SV=1	3	3	3	3	1606	181.9	7.65	#N/A	4663422	#N/A
P62805	Histone H4 OS=Homo sapiens OX=9606 GN=H4C1 PE=1 SV=2	41	4	4	4	103	11.4	11.36	#N/A	126797414	H4-16
E9PK47	Alpha-1,4 glucan phosphorylase OS=Homo sapiens OX=9606 GN=PYGL PE=1 SV=1	5	3	3	1	819	94	7.31	#N/A		PYGL
P13796	Plastin-2 OS=Homo sapiens OX=9606 GN=LCP1 PE=1 SV=6	8	4	4	2	627	70.2	5.43	#N/A		LCP1
P04181	Ornithine aminotransferase, mitochondrial OS=Homo sapiens OX=9606 GN=OAT PE=1 SV=1	11	5	5	5	439	48.5	7.03	#N/A	2.82184e+07	OAT
Q53TX0	Glutaminase (Fragment) OS=Homo sapiens OX=9606 GN=GLS PE=3 SV=1	12	2	2	2	346	37.4	9.19	#N/A	10437508	GLS
Q14444	Caprin-1 OS=Homo sapiens OX=9606 GN=CAPRIN1 PE=1 SV=2	6	3	3	3	709	78.3	5.25	#N/A	1.28549e+07	CAPRIN1
F5H157	Ras-related protein Rab-35 (Fragment) OS=Homo sapiens OX=9606 GN=RAB35 PE=1 SV=1	22	3	4	1	185	21.2	8.31	#N/A	346592	RAB35
Q969Q0	60S ribosomal protein L36a-like OS=Homo sapiens OX=9606 GN=RPL36AL PE=1 SV=3	39	5	5	5	106	12.5	10.65	#N/A	138469705	RPL36AL
B2RBE0	cDNA, FLJ95462, highly similar to Homo sapiens fatty-acid-Coenzyme A ligase, long-chain 3 (FACL3),mRNA OS=Homo sapiens OX=9606 PE=2 SV=1	5	2	2	1	720	80.3	8.46	#N/A		#N/A
P61254	60S ribosomal protein L26 OS=Homo sapiens OX=9606 GN=RPL26 PE=1 SV=1	23	6	6	6	145	17.2	10.55	#N/A	1.69096e+08	RPL26
G3V325	ATP5MF-PTCD1 readthrough OS=Homo sapiens OX=9606 GN=ATP5MF-PTCD1 PE=4 SV=1	3	2	3	2	749	84.1	8.72	#N/A	8.85346e+06	ATP5MF-PTCD1
Q96EP5	DAZ-associated protein 1 OS=Homo sapiens OX=9606 GN=DAZAP1 PE=1 SV=1	8	2	2	2	407	43.4	8.56	#N/A	1.38658e+07	DAZAP1
Q9Y277	Voltage-dependent anion-selective channel protein 3 OS=Homo sapiens OX=9606 GN=VDAC3 PE=1 SV=1	12	3	3	2	283	30.6	8.66	#N/A	14623915	VDAC3
O94973	AP-2 complex subunit alpha-2 OS=Homo sapiens OX=9606 GN=AP2A2 PE=1 SV=2	5	3	3	1	939	103.9	6.96	#N/A		AP2A2
Q6FG99	RPLP1 protein OS=Homo sapiens OX=9606 GN=RPLP1 PE=2 SV=1	14	1	2	1	114	11.6	4.37	#N/A	3.80032e+07	RPLP1
Q15758	Neutral amino acid transporter B(0) OS=Homo sapiens OX=9606 GN=SLC1A5 PE=1 SV=2	9	3	3	3	541	56.6	5.48	#N/A	7760769	SLC1A5
A0A0S2Z4N8	Vasodilator-stimulated phosphoprotein isoform 2 (Fragment) OS=Homo sapiens OX=9606 GN=VASP PE=2 SV=1	10	3	4	3	328	35.4	8.94	#N/A	2.59855e+07	VASP
Q9BXP5	Serrate RNA effector molecule homolog OS=Homo sapiens OX=9606 GN=SRRT PE=1 SV=1	4	3	3	3	876	100.6	5.96	#N/A	2.37648e+07	SRRT
B7Z9U2	Vesicle-fusing ATPase OS=Homo sapiens OX=9606 PE=2 SV=1	7	4	4	4	650	72.2	6.38	#N/A	1.22993e+07	#N/A
A0A2Z6ATB6	Drebrin A OS=Homo sapiens OX=9606 GN=DBN1 PE=2 SV=1	5	2	2	2	695	76.3	4.51	#N/A	4955592	DBN1
Q5U0C3	RAP1A, member of RAS oncogene family OS=Homo sapiens OX=9606 PE=2 SV=1	12	2	3	2	184	20.9	6.67	#N/A	18383884	#N/A
P47813	Eukaryotic translation initiation factor 1A, X-chromosomal OS=Homo sapiens OX=9606 GN=EIF1AX PE=1 SV=2	24	3	3	3	144	16.5	5.24	#N/A	28035454	EIF1AX
Q53GT4	Dipeptidyl aminopeptidase III (Fragment) OS=Homo sapiens OX=9606 PE=2 SV=1	4	1	2	1	737	82.5	5.12	#N/A		#N/A
B3KP88	Galectin-3-binding protein OS=Homo sapiens OX=9606 PE=2 SV=1	6	2	2	2	481	54.1	5.49	#N/A		#N/A
P45880	Voltage-dependent anion-selective channel protein 2 OS=Homo sapiens OX=9606 GN=VDAC2 PE=1 SV=2	13	4	7	4	294	31.5	7.56	#N/A	2.95013e+07	VDAC2
P47755	F-actin-capping protein subunit alpha-2 OS=Homo sapiens OX=9606 GN=CAPZA2 PE=1 SV=3	15	3	3	1	286	32.9	5.85	#N/A		CAPZA2
B7Z592	Zinc finger CCCH domain-containing protein 15 OS=Homo sapiens OX=9606 PE=2 SV=1	9	3	3	3	392	44.9	7.87	#N/A	7800900	#N/A
Q6FI51	DNAJB1 protein OS=Homo sapiens OX=9606 GN=DNAJB1 PE=2 SV=1	11	3	3	3	340	38	8.63	#N/A	1.30817e+07	DNAJB1
B4DE40	cDNA FLJ50114, highly similar to Spermine synthase OS=Homo sapiens OX=9606 PE=2 SV=1	13	3	3	3	275	31.1	4.93	#N/A	19528867	#N/A
Q96CS3	FAS-associated factor 2 OS=Homo sapiens OX=9606 GN=FAF2 PE=1 SV=2	7	2	2	2	445	52.6	5.62	#N/A	7.69237e+06	FAF2
Q9BPW0	Serine/threonine-protein phosphatase (Fragment) OS=Homo sapiens OX=9606 GN=PPP5C PE=2 SV=2	8	3	3	3	484	55.1	6.2	#N/A		PPP5C
O95299	NADH dehydrogenase [ubiquinone] 1 alpha subcomplex subunit 10, mitochondrial OS=Homo sapiens OX=9606 GN=NDUFA10 PE=1 SV=1	10	2	2	2	355	40.7	8.48	#N/A		NDUFA10
B2RCT6	cDNA, FLJ96276, highly similar to Homo sapiens G1 to S phase transition 1 (GSPT1), mRNA OS=Homo sapiens OX=9606 PE=2 SV=1	8	3	3	3	499	55.7	5.62	#N/A	2.38016e+07	#N/A
P84243	Histone H3.3 OS=Homo sapiens OX=9606 GN=H3-3A PE=1 SV=2	24	1	1	1	136	15.3	11.27	#N/A	1.48692e+06	H3-3A
B3KUJ5	Histone deacetylase OS=Homo sapiens OX=9606 PE=2 SV=1	8	2	2	2	458	51.9	5.82	#N/A		#N/A
P16401	Histone H1.5 OS=Homo sapiens OX=9606 GN=H1-5 PE=1 SV=3	15	3	3	2	226	22.6	10.92	#N/A	2.3995e+07	H1-5
C9JYI4	Importin subunit alpha-5 (Fragment) OS=Homo sapiens OX=9606 GN=KPNA1 PE=1 SV=1	9	2	2	1	328	36.8	5.29	#N/A	4969748	KPNA1
B4DDV4	cDNA FLJ52530, highly similar to Tumor protein D54 OS=Homo sapiens OX=9606 PE=2 SV=1	16	2	2	2	157	17.2	8.97	#N/A	1.55354e+07	#N/A
Q3ZCQ8	Mitochondrial import inner membrane translocase subunit TIM50 OS=Homo sapiens OX=9606 GN=TIMM50 PE=1 SV=2	9	3	3	3	353	39.6	8.37	#N/A	906562	TIMM50
A6QKW0	SHINC3 OS=Homo sapiens OX=9606 GN=SHINC3 PE=2 SV=1	12	3	3	3	247	27.9	9.7	#N/A	32062794	SHINC3
A0A2R8Y5V9	Tropomyosin alpha-4 chain OS=Homo sapiens OX=9606 GN=TPM4 PE=1 SV=1	19	5	5	1	248	28.6	4.7	#N/A		TPM4
H3BUI9	Cytochrome b-c1 complex subunit 2, mitochondrial OS=Homo sapiens OX=9606 GN=UQCRC2 PE=1 SV=1	31	3	3	3	132	14.2	9.99	#N/A	15628140	UQCRC2
B4DUL5	cDNA FLJ51625, highly similar to Ubiquinol-cytochrome-c reductase complex coreprotein I, mitochondrial OS=Homo sapiens OX=9606 PE=2 SV=1	11	3	3	3	365	40.3	5.88	#N/A	1.0183e+07	#N/A
E9PC15	Acylglycerol kinase, mitochondrial OS=Homo sapiens OX=9606 GN=AGK PE=1 SV=1	6	1	1	1	394	43.8	6.34	#N/A	4.97284e+06	AGK
B4DJI8	cDNA FLJ59702, highly similar to NADPH--cytochrome P450 reductase OS=Homo sapiens OX=9606 PE=2 SV=1	5	2	2	2	573	64.5	7.52	#N/A	1.03339e+07	#N/A
G3V3H3	Kinesin light chain OS=Homo sapiens OX=9606 GN=KLC1 PE=1 SV=1	6	2	2	2	609	68.7	5.96	#N/A	4.03057e+06	KLC1
K7EKW4	Isochorismatase domain-containing protein 2 (Fragment) OS=Homo sapiens OX=9606 GN=ISOC2 PE=1 SV=1	15	1	1	1	178	19.4	8.1	#N/A		ISOC2
Q53HG0	Eukaryotic translation initiation factor 3, subunit 3 gamma, 40kDa variant (Fragment) OS=Homo sapiens OX=9606 PE=2 SV=1	5	1	1	1	352	39.8	6.54	#N/A		#N/A
A0A024RB27	HCG24991, isoform CRA_a OS=Homo sapiens OX=9606 GN=hCG_24991 PE=4 SV=1	14	3	4	1	203	22.7	8.79	#N/A	6739935	hCG_24991
Q59FA2	Serine/arginine-rich splicing factor 1 (Fragment) OS=Homo sapiens OX=9606 PE=2 SV=1	11	2	2	2	233	25.6	9.01	#N/A		#N/A
P27708	CAD protein OS=Homo sapiens OX=9606 GN=CAD PE=1 SV=3	2	3	3	3	2225	242.8	6.46	#N/A	4.87449e+06	CAD
X6RDA4	Paraspeckle component 1 (Fragment) OS=Homo sapiens OX=9606 GN=PSPC1 PE=1 SV=1	14	2	2	2	248	27.3	5.45	#N/A	1.20704e+06	PSPC1
Q8TAT6	Nuclear protein localization protein 4 homolog OS=Homo sapiens OX=9606 GN=NPLOC4 PE=1 SV=3	4	2	2	2	608	68.1	6.38	#N/A	2716649	NPLOC4
O14828	Secretory carrier-associated membrane protein 3 OS=Homo sapiens OX=9606 GN=SCAMP3 PE=1 SV=3	9	2	2	2	347	38.3	7.64	#N/A		SCAMP3
K7EKM4	Spermidine synthase OS=Homo sapiens OX=9606 GN=SRM PE=1 SV=1	32	2	2	2	93	10.5	10.4	#N/A	3.27548e+06	SRM
Q9NQR4	Omega-amidase NIT2 OS=Homo sapiens OX=9606 GN=NIT2 PE=1 SV=1	12	3	3	3	276	30.6	7.21	#N/A	1.37802e+07	NIT2
A0A140VK07	Testicular secretory protein Li 7 OS=Homo sapiens OX=9606 PE=2 SV=1	5	3	3	3	684	73.9	6.35	#N/A	9471038	#N/A
A0A024R5M3	Cortactin, isoform CRA_c OS=Homo sapiens OX=9606 GN=CTTN PE=4 SV=1	4	2	2	2	513	57.4	5.33	#N/A	14024839	CTTN
B4DHU5	cDNA FLJ52495, highly similar to Calponin-2 OS=Homo sapiens OX=9606 PE=2 SV=1	9	2	2	1	284	31	6.99	#N/A		#N/A
A0A2R8YFZ7	Cytoplasmic dynein 1 heavy chain 1 (Fragment) OS=Homo sapiens OX=9606 GN=DYNC1H1 PE=1 SV=1	2	2	2	2	1686	193.5	6.2	#N/A	391266	DYNC1H1
A8K3C5	cDNA FLJ77715, highly similar to Homo sapiens cisplatin resistance-associated overexpressed protein(LUC7A), mRNA OS=Homo sapiens OX=9606 PE=2 SV=1	4	1	1	1	432	51.4	9.79	#N/A	2.63429e+06	#N/A
B3KN03	cDNA FLJ13115 fis, clone NT2RP3002631, highly similar to Importin-11 OS=Homo sapiens OX=9606 PE=2 SV=1	4	1	1	1	474	54.5	5	#N/A	762470	#N/A
A0A087X260	TAR DNA-binding protein 43 OS=Homo sapiens OX=9606 GN=TARDBP PE=1 SV=1	7	2	2	2	301	34.2	6.44	#N/A	7449072	TARDBP
A0A024R1M8	Apolipoprotein L, 2, isoform CRA_a OS=Homo sapiens OX=9606 GN=APOL2 PE=3 SV=1	11	2	2	2	337	37.1	6.74	#N/A	368625	APOL2
O15451	Modulator of non-genomic activity of estrogen receptor (Fragment) OS=Homo sapiens OX=9606 PE=2 SV=2	2	2	2	2	1021	109.1	4.26	#N/A	6.10926e+06	#N/A
P53621	Coatomer subunit alpha OS=Homo sapiens OX=9606 GN=COPA PE=1 SV=2	2	2	3	2	1224	138.3	7.66	#N/A	4.39905e+06	COPA
J3KR73	Ras-related protein Rab-6B (Fragment) OS=Homo sapiens OX=9606 GN=RAB6B PE=1 SV=1	19	2	2	1	124	14.3	4.78	#N/A	4.01983e+06	RAB6B
Q53GW1	Vesicle transport-related protein isoform a variant (Fragment) OS=Homo sapiens OX=9606 PE=2 SV=1	5	2	2	2	642	72.3	6.38	#N/A		#N/A
Q96RS6	NudC domain-containing protein 1 OS=Homo sapiens OX=9606 GN=NUDCD1 PE=1 SV=2	5	2	2	2	583	66.7	5.11	#N/A		NUDCD1
Q14008	Cytoskeleton-associated protein 5 OS=Homo sapiens OX=9606 GN=CKAP5 PE=1 SV=3	1	2	2	2	2032	225.4	7.8	#N/A		CKAP5
A8MZF9	Developmentally-regulated GTP-binding protein 2 OS=Homo sapiens OX=9606 GN=DRG2 PE=1 SV=1	8	3	3	2	343	38.1	8.91	#N/A	7.71129e+06	DRG2
Q53F27	Transmembrane protein 14C variant (Fragment) OS=Homo sapiens OX=9606 PE=2 SV=1	26	1	1	1	112	11.6	9.88	#N/A	1.08741e+06	#N/A
A0A2R8YDP2	Casein kinase II subunit alpha OS=Homo sapiens OX=9606 GN=CSNK2A1 PE=1 SV=1	5	1	1	1	354	40.6	8.03	#N/A		CSNK2A1
A0A087WVN4	Farnesyl pyrophosphate synthase (Fragment) OS=Homo sapiens OX=9606 GN=FDPS PE=1 SV=1	11	2	2	2	274	31.8	7.28	#N/A	12261765	FDPS
O14929	Histone acetyltransferase type B catalytic subunit OS=Homo sapiens OX=9606 GN=HAT1 PE=1 SV=1	4	1	1	1	419	49.5	5.69	#N/A		HAT1
Q9NR30	Nucleolar RNA helicase 2 OS=Homo sapiens OX=9606 GN=DDX21 PE=1 SV=5	3	2	2	2	783	87.3	9.28	#N/A	1.64712e+06	DDX21
B7ZLW0	LPP protein OS=Homo sapiens OX=9606 GN=LPP PE=2 SV=1	4	1	1	1	612	65.7	7.37	#N/A		LPP
P20339	Ras-related protein Rab-5A OS=Homo sapiens OX=9606 GN=RAB5A PE=1 SV=2	11	2	2	1	215	23.6	8.15	#N/A		RAB5A
P40938	Replication factor C subunit 3 OS=Homo sapiens OX=9606 GN=RFC3 PE=1 SV=2	5	1	1	1	356	40.5	8.34	#N/A		RFC3
B7Z591	Calcium load-activated calcium channel OS=Homo sapiens OX=9606 GN=TMCO1 PE=2 SV=1	9	1	1	1	176	19.9	9.82	#N/A	3.61536e+06	TMCO1
B3KRY5	cDNA FLJ35087 fis, clone PLACE6005546, highly similar to Polymerase I and transcript release factor OS=Homo sapiens OX=9606 PE=2 SV=1	6	2	2	2	345	39	6.51	#N/A	4.50747e+06	#N/A
B2R5M9	Procollagen-lysine 5-dioxygenase OS=Homo sapiens OX=9606 PE=2 SV=1	4	2	2	2	727	83.5	7.02	#N/A	4120235	#N/A
A0A0A6YYA0	Protein TMED7-TICAM2 OS=Homo sapiens OX=9606 GN=TMED7-TICAM2 PE=3 SV=1	12	2	2	2	188	21.2	6.2	#N/A	4.47441e+06	TMED7-TICAM2
O75396	Vesicle-trafficking protein SEC22b OS=Homo sapiens OX=9606 GN=SEC22B PE=1 SV=4	9	1	1	1	215	24.6	6.92	#N/A		SEC22B
A0A0S2Z4Q6	Hydroxysteroid dehydrogenase 4 isoform 4 OS=Homo sapiens OX=9606 GN=HSD17B4 PE=2 SV=1	32	2	2	2	85	9.1	10.92	#N/A	1.1485e+07	HSD17B4
Q68E01	Integrator complex subunit 3 OS=Homo sapiens OX=9606 GN=INTS3 PE=1 SV=1	2	1	1	1	1043	118	5.8	#N/A		INTS3
B4DY59	cDNA FLJ56267, highly similar to Transducin beta-like 2 protein OS=Homo sapiens OX=9606 PE=2 SV=1	8	2	2	2	318	35.4	8.95	#N/A	5291774	#N/A
B4DLT1	cDNA FLJ59716, highly similar to Vacuolar protein sorting 26A OS=Homo sapiens OX=9606 PE=2 SV=1	11	3	3	3	310	36.5	6.89	#N/A	2865830	#N/A
Q6ZVI6	NADH-cytochrome b5 reductase OS=Homo sapiens OX=9606 PE=2 SV=1	9	2	2	2	257	28.9	6.99	#N/A	7.71113e+06	#N/A
Q6B514	Septin 6 isoform E OS=Homo sapiens OX=9606 PE=2 SV=1	5	2	3	1	438	50.2	6.86	#N/A		#N/A
C9J2Q4	Septin-2 (Fragment) OS=Homo sapiens OX=9606 GN=SEPTIN2 PE=1 SV=1	11	2	2	2	184	21.1	5.47	#N/A	6.67545e+06	SEPTIN2
B4DWW8	Pre-mRNA-processing factor 31 OS=Homo sapiens OX=9606 PE=2 SV=1	5	1	1	1	450	50.1	5.25	#N/A		#N/A
A8K503	cDNA FLJ76182, highly similar to Homo sapiens ubiquitin-conjugating enzyme E2I (UBC9 homolog, yeast) (UBE2I), transcript variant 1, mRNA OS=Homo sapiens OX=9606 PE=2 SV=1	15	2	2	2	158	18	8.87	#N/A	74196103	#N/A
P45954	Short/branched chain specific acyl-CoA dehydrogenase, mitochondrial OS=Homo sapiens OX=9606 GN=ACADSB PE=1 SV=1	5	1	1	1	432	47.5	6.99	#N/A	253266	ACADSB
P31689	DnaJ homolog subfamily A member 1 OS=Homo sapiens OX=9606 GN=DNAJA1 PE=1 SV=2	10	2	2	2	397	44.8	7.08	#N/A	5478927	DNAJA1
Q13751	Laminin subunit beta-3 OS=Homo sapiens OX=9606 GN=LAMB3 PE=1 SV=1	2	1	1	1	1172	129.5	7.21	#N/A		LAMB3
A0A2R8YHB3	Parafibromin OS=Homo sapiens OX=9606 GN=CDC73 PE=1 SV=1	9	2	2	2	385	43.8	9.42	#N/A	1.31289e+06	CDC73
P08237	ATP-dependent 6-phosphofructokinase, muscle type OS=Homo sapiens OX=9606 GN=PFKM PE=1 SV=2	4	3	3	2	780	85.1	7.99	#N/A	1.10705e+07	PFKM
Q5HYD8	Procollagen-proline 4-dioxygenase OS=Homo sapiens OX=9606 GN=DKFZp686M0919 PE=2 SV=1	5	2	2	2	533	60.6	5.71	#N/A	7.71791e+06	DKFZp686M0919
H0YC73	La-related protein 1 (Fragment) OS=Homo sapiens OX=9606 GN=LARP1 PE=1 SV=1	8	1	1	1	195	22.7	6.81	#N/A		LARP1
O76021	Ribosomal L1 domain-containing protein 1 OS=Homo sapiens OX=9606 GN=RSL1D1 PE=1 SV=3	5	2	2	2	490	54.9	10.13	#N/A	6059389	RSL1D1
F5H608	ATP synthase subunit d, mitochondrial OS=Homo sapiens OX=9606 GN=ATP5PD PE=1 SV=2	21	1	1	1	81	8.9	9.36	#N/A	42654496	ATP5PD
E9PRZ1	Protein SAAL1 OS=Homo sapiens OX=9606 GN=SAAL1 PE=1 SV=1	5	1	1	1	476	53.8	4.54	#N/A		SAAL1
Q99471	Prefoldin subunit 5 OS=Homo sapiens OX=9606 GN=PFDN5 PE=1 SV=2	12	1	1	1	154	17.3	6.33	#N/A	918197	PFDN5
Q53F37	SAR1a gene homolog 2 variant (Fragment) OS=Homo sapiens OX=9606 PE=2 SV=1	14	3	3	1	198	22.4	6.11	#N/A	7.57864e+06	#N/A
B7Z952	cDNA FLJ54827, highly similar to Alpha-parvin OS=Homo sapiens OX=9606 PE=2 SV=1	5	1	1	1	290	32.7	6.27	#N/A	664630	#N/A
U3KQT1	S-formylglutathione hydrolase OS=Homo sapiens OX=9606 GN=ESD PE=1 SV=2	8	1	1	1	262	29	7.33	#N/A	545503	ESD
Q15125	3-beta-hydroxysteroid-Delta(8),Delta(7)-isomerase OS=Homo sapiens OX=9606 GN=EBP PE=1 SV=3	5	1	1	1	230	26.3	7.9	#N/A	14663466	EBP
B7ZAY6	cDNA, FLJ79350, highly similar to Protein transport protein Sec24C OS=Homo sapiens OX=9606 PE=2 SV=1	4	1	1	1	342	38.1	7.55	#N/A	2.74385e+06	#N/A
B3KMV8	cDNA FLJ12766 fis, clone NT2RP2001520, highly similar to Calcium-binding mitochondrial carrier protein Aralar1 OS=Homo sapiens OX=9606 PE=2 SV=1	4	3	3	2	678	74.7	8.38	#N/A	8905070	#N/A
H0YI98	Dynactin subunit 2 (Fragment) OS=Homo sapiens OX=9606 GN=DCTN2 PE=1 SV=1	7	1	1	1	268	29.3	6.8	#N/A		DCTN2
Q9NTX5	Ethylmalonyl-CoA decarboxylase OS=Homo sapiens OX=9606 GN=ECHDC1 PE=1 SV=2	9	2	2	2	307	33.7	8.21	#N/A	5.73614e+07	ECHDC1
E9PPH5	Acidic leucine-rich nuclear phosphoprotein 32 family member E (Fragment) OS=Homo sapiens OX=9606 GN=ANP32E PE=1 SV=1	14	1	1	1	114	13.1	4.22	#N/A		ANP32E
B4DNH1	Profilin OS=Homo sapiens OX=9606 PE=2 SV=1	7	1	1	1	188	20.8	7.83	#N/A	21874358	#N/A
Q86UE4	Protein LYRIC OS=Homo sapiens OX=9606 GN=MTDH PE=1 SV=2	3	2	2	2	582	63.8	9.32	#N/A	15913779	MTDH
Q9NT62	Ubiquitin-like-conjugating enzyme ATG3 OS=Homo sapiens OX=9606 GN=ATG3 PE=1 SV=1	8	2	2	2	314	35.8	4.74	#N/A	2.45973e+06	ATG3
Q0VDC6	Peptidylprolyl isomerase OS=Homo sapiens OX=9606 GN=FKBP1A PE=1 SV=1	10	1	1	1	145	15.7	9.17	#N/A	4559975	FKBP1A
A0A087WX58	Hepatoma-derived growth factor-related protein 2 (Fragment) OS=Homo sapiens OX=9606 GN=HDGFL2 PE=1 SV=1	22	1	1	1	68	7.2	4.22	#N/A		HDGFL2
Q53HL9	Sorting nexin-1 (Fragment) OS=Homo sapiens OX=9606 PE=2 SV=1	4	2	2	2	522	59	5.19	#N/A	7.01451e+06	#N/A
B2R4I8	cDNA, FLJ92106, highly similar to Homo sapiens adaptor-related protein complex 3, sigma 1 subunit(AP3S1), mRNA OS=Homo sapiens OX=9606 PE=2 SV=1	8	1	1	1	193	21.7	5.39	#N/A		#N/A
A0A0A0MTJ9	Neutral cholesterol ester hydrolase 1 OS=Homo sapiens OX=9606 GN=NCEH1 PE=1 SV=1	4	1	1	1	448	49.9	7.21	#N/A	2.25068e+06	NCEH1
Q58FF6	Putative heat shock protein HSP 90-beta 4 OS=Homo sapiens OX=9606 GN=HSP90AB4P PE=5 SV=1	4	2	2	1	505	58.2	4.73	#N/A	8.20639e+06	HSP90AB4P
E9PC71	Hippocalcin-like protein 1 OS=Homo sapiens OX=9606 GN=HPCAL1 PE=1 SV=1	13	2	2	2	175	20.3	5.68	#N/A	5328290	HPCAL1
A0A1B0GTG9	Adenylosuccinate lyase (Fragment) OS=Homo sapiens OX=9606 GN=ADSL PE=1 SV=1	8	2	2	2	377	42.5	8.09	#N/A	14327799	ADSL
A0A2R8Y7W5	Cyclin-dependent kinase 13 (Fragment) OS=Homo sapiens OX=9606 GN=CDK13 PE=1 SV=1	2	1	1	1	1099	121.2	8.9	#N/A		CDK13
O75534	Cold shock domain-containing protein E1 OS=Homo sapiens OX=9606 GN=CSDE1 PE=1 SV=2	2	2	2	2	798	88.8	6.25	#N/A	9.40246e+06	CSDE1
A0A2U3TZM0	DNA helicase OS=Homo sapiens OX=9606 GN=CHD4 PE=1 SV=1	1	1	1	1	1902	216.7	6	#N/A		CHD4
H0YN48	Uveal autoantigen with coiled-coil domains and ankyrin repeats (Fragment) OS=Homo sapiens OX=9606 GN=UACA PE=1 SV=1	2	1	1	1	564	63.9	6.86	#N/A		UACA
B4DL07	cDNA FLJ53353, highly similar to ATP-binding cassette sub-family D member 3 OS=Homo sapiens OX=9606 PE=2 SV=1	2	1	1	1	683	78.4	9.11	#N/A	754238	#N/A
Q9Y3E0	Vesicle transport protein GOT1B OS=Homo sapiens OX=9606 GN=GOLT1B PE=1 SV=1	10	1	1	1	138	15.4	10.36	#N/A	1.54558e+06	GOLT1B
D6RE99	Histidine triad nucleotide-binding protein 1 OS=Homo sapiens OX=9606 GN=HINT1 PE=1 SV=1	35	2	2	2	78	8.6	5.39	#N/A	25457539	HINT1
P33947	ER lumen protein-retaining receptor 2 OS=Homo sapiens OX=9606 GN=KDELR2 PE=1 SV=1	8	1	1	1	212	24.4	8.72	#N/A		KDELR2
E9PNJ4	Stromal interaction molecule 1 OS=Homo sapiens OX=9606 GN=STIM1 PE=1 SV=1	5	2	2	2	512	57.6	8.31	#N/A	5898398	STIM1
H7C5W9	Endoplasmic reticulum class 1/2 Ca(2+) ATPase (Fragment) OS=Homo sapiens OX=9606 GN=ATP2A2 PE=1 SV=1	2	2	2	2	933	102.5	5.59	#N/A	6.33666e+06	ATP2A2
P26196	Probable ATP-dependent RNA helicase DDX6 OS=Homo sapiens OX=9606 GN=DDX6 PE=1 SV=2	4	2	2	2	483	54.4	8.66	#N/A	9273442	DDX6
I3L297	Adapter molecule crk OS=Homo sapiens OX=9606 GN=CRK PE=1 SV=1	8	1	1	1	223	25.5	7.56	#N/A	1249803	CRK
A0A2R8Y653	Uridine/cytidine kinase OS=Homo sapiens OX=9606 GN=UCK2 PE=1 SV=1	10	1	1	1	240	27.4	6.42	#N/A		UCK2
B2RBE5	cDNA, FLJ95468, highly similar to Homo sapiens transcriptional coactivator tubedown-100 (TBDN100),transcript variant 1, mRNA OS=Homo sapiens OX=9606 PE=2 SV=1	4	3	3	3	866	101.2	7.42	#N/A	3.08189e+06	#N/A
O00154	Cytosolic acyl coenzyme A thioester hydrolase OS=Homo sapiens OX=9606 GN=ACOT7 PE=1 SV=3	8	2	2	2	380	41.8	8.54	#N/A		ACOT7
B3KT69	VPS35 endosomal protein sorting factor-like OS=Homo sapiens OX=9606 PE=2 SV=1	1	1	1	1	870	98.8	6.98	#N/A	837079	#N/A
A0A3B3ITD8	Nuclear pore complex protein Nup98-Nup96 OS=Homo sapiens OX=9606 GN=NUP98 PE=1 SV=1	1	1	1	1	1348	143.4	6.37	#N/A	618929	NUP98
Q9UI42	Carboxypeptidase A4 OS=Homo sapiens OX=9606 GN=CPA4 PE=1 SV=2	6	1	1	1	421	47.3	6.7	#N/A	672412	CPA4
Q5TDF0	Cancer-related nucleoside-triphosphatase OS=Homo sapiens OX=9606 GN=NTPCR PE=1 SV=1	7	1	1	1	228	25.1	9.42	#N/A	3.36685e+06	NTPCR
A0A2R8YE10	Vacuolar protein sorting-associated protein 45 OS=Homo sapiens OX=9606 GN=VPS45 PE=1 SV=1	3	1	1	1	534	61.1	8.25	#N/A	2.20846e+06	VPS45
B3KUP0	cDNA FLJ40331 fis, clone TESTI2031687, highly similar to Cartilage-associated protein OS=Homo sapiens OX=9606 PE=2 SV=1	9	3	3	3	262	29.8	9.66	#N/A	905740	#N/A
Q59G69	Glia maturation factor, beta variant (Fragment) OS=Homo sapiens OX=9606 PE=2 SV=1	15	1	1	1	112	12.9	5.17	#N/A		#N/A
Q8TEA8	D-aminoacyl-tRNA deacylase 1 OS=Homo sapiens OX=9606 GN=DTD1 PE=1 SV=2	8	1	1	1	209	23.4	8.24	#N/A		DTD1
B4DSB9	DNA mismatch repair protein Msh2 OS=Homo sapiens OX=9606 PE=2 SV=1	2	1	1	1	720	81.3	6.57	#N/A	688859	#N/A
J3KQ48	Aminoacyl-tRNA hydrolase OS=Homo sapiens OX=9606 GN=PTRH2 PE=1 SV=1	8	1	1	1	180	19.3	8.73	#N/A	3.72139e+06	PTRH2
B4DRF0	cDNA FLJ56418, highly similar to WD repeat protein 26 OS=Homo sapiens OX=9606 PE=2 SV=1	4	1	1	1	451	51.5	6.21	#N/A		#N/A
F5H4Y5	CUGBP Elav-like family member 1 (Fragment) OS=Homo sapiens OX=9606 GN=CELF1 PE=1 SV=8	21	1	1	1	78	8.9	5.38	#N/A		CELF1
B4E360	cDNA FLJ54250 OS=Homo sapiens OX=9606 PE=2 SV=1	4	1	1	1	386	44.9	4.89	#N/A		#N/A
H7C543	Activated leukocyte cell adhesion molecule (Fragment) OS=Homo sapiens OX=9606 GN=ALCAM PE=1 SV=1	4	1	1	1	344	38.2	5.58	#N/A	2.43737e+06	ALCAM
E5RJR3	Methionine adenosyltransferase 2 subunit beta OS=Homo sapiens OX=9606 GN=MAT2B PE=1 SV=1	10	1	1	1	117	13.5	8.1	#N/A	10799501	MAT2B
H3BP09	Mothers against decapentaplegic homolog 3 (Fragment) OS=Homo sapiens OX=9606 GN=SMAD3 PE=1 SV=1	11	1	1	1	114	12.7	4.56	#N/A	3311801	SMAD3
P27694	Replication protein A 70 kDa DNA-binding subunit OS=Homo sapiens OX=9606 GN=RPA1 PE=1 SV=2	2	1	1	1	616	68.1	7.21	#N/A	22910912	RPA1
Q9UGI8	Testin OS=Homo sapiens OX=9606 GN=TES PE=1 SV=1	5	1	1	1	421	48	7.68	#N/A	3.85738e+06	TES
P49458	Signal recognition particle 9 kDa protein OS=Homo sapiens OX=9606 GN=SRP9 PE=1 SV=2	13	1	1	1	86	10.1	7.97	#N/A		SRP9
H0YCA5	Spermatogenesis-associated protein 5-like protein 1 (Fragment) OS=Homo sapiens OX=9606 GN=SPATA5L1 PE=1 SV=1	7	1	1	1	258	28.6	5.43	#N/A	220624	SPATA5L1
C9J5D1	N-alpha-acetyltransferase 50 OS=Homo sapiens OX=9606 GN=NAA50 PE=1 SV=1	9	1	1	1	129	14.9	8.56	#N/A		NAA50
P56545	C-terminal-binding protein 2 OS=Homo sapiens OX=9606 GN=CTBP2 PE=1 SV=1	5	2	2	2	445	48.9	6.95	#N/A	4.15826e+06	CTBP2
A0A087WTB8	Ubiquitin carboxyl-terminal hydrolase OS=Homo sapiens OX=9606 GN=UCHL3 PE=1 SV=1	10	1	1	1	194	21.9	4.93	#N/A	5.37771e+06	UCHL3
H7C1V0	Cathepsin D (Fragment) OS=Homo sapiens OX=9606 GN=CTSD PE=1 SV=1	9	2	2	2	189	20.4	8.44	#N/A	6.41253e+06	CTSD
A0A0S2PZM4	Bifunctional arginine demethylase and lysyl-hydroxylase JMJD6 OS=Homo sapiens OX=9606 GN=JMJD6 PE=4 SV=1	3	1	1	1	414	47.6	8.73	#N/A		JMJD6
F5GWF8	Atlastin-3 (Fragment) OS=Homo sapiens OX=9606 GN=ATL3 PE=1 SV=1	7	1	1	1	169	18.4	7.42	#N/A	4415575	ATL3
P63172	Dynein light chain Tctex-type 1 OS=Homo sapiens OX=9606 GN=DYNLT1 PE=1 SV=1	16	1	1	1	113	12.4	5.08	#N/A		DYNLT1
H3BNV9	Cytochrome c oxidase subunit 4 isoform 1, mitochondrial OS=Homo sapiens OX=9606 GN=COX4I1 PE=1 SV=1	14	2	4	2	139	15.7	9.06	#N/A	4.38354e+06	COX4I1
P61201	COP9 signalosome complex subunit 2 OS=Homo sapiens OX=9606 GN=COPS2 PE=1 SV=1	3	1	1	1	443	51.6	5.53	#N/A		COPS2
P30049	ATP synthase subunit delta, mitochondrial OS=Homo sapiens OX=9606 GN=ATP5F1D PE=1 SV=2	8	1	1	1	168	17.5	5.49	#N/A	4253267	ATP5F1D
B2R7V4	cDNA, FLJ93619, highly similar to Homo sapiens PRP4 pre-mRNA processing factor 4 homolog (yeast) (PRPF4), mRNA OS=Homo sapiens OX=9606 PE=2 SV=1	3	1	1	1	522	58.4	7.42	#N/A		#N/A
Q13416	Origin recognition complex subunit 2 OS=Homo sapiens OX=9606 GN=ORC2 PE=1 SV=2	2	1	1	1	577	65.9	6.51	#N/A	728073	ORC2
A0A6C0W5J5	Protein tyrosine phosphatase non-receptor type 11 isoform 1 (Fragment) OS=Homo sapiens OX=9606 GN=PTPN11 PE=4 SV=1	30	1	1	1	64	7.3	5.29	#N/A		PTPN11
J3KTL8	Structural maintenance of chromosomes flexible hinge domain-containing protein 1 (Fragment) OS=Homo sapiens OX=9606 GN=SMCHD1 PE=1 SV=1	2	2	2	2	1388	155.5	8.02	#N/A	1.24691e+06	SMCHD1
Q9UKM0	Ribonucleotide reductase M2 subunit (Fragment) OS=Homo sapiens OX=9606 GN=RR2M PE=4 SV=1	55	1	1	1	33	3.6	6.46	#N/A		RR2M
Q9Y512	Sorting and assembly machinery component 50 homolog OS=Homo sapiens OX=9606 GN=SAMM50 PE=1 SV=3	3	1	1	1	469	51.9	6.9	#N/A	9493747	SAMM50
Q9NS69	Mitochondrial import receptor subunit TOM22 homolog OS=Homo sapiens OX=9606 GN=TOMM22 PE=1 SV=3	8	1	1	1	142	15.5	4.34	#N/A		TOMM22
Q9Y2V2	Calcium-regulated heat-stable protein 1 OS=Homo sapiens OX=9606 GN=CARHSP1 PE=1 SV=2	11	1	1	1	147	15.9	8.21	#N/A	7.7996e+06	CARHSP1
B4DF39	Receptor expression-enhancing protein OS=Homo sapiens OX=9606 PE=2 SV=1	9	1	1	1	151	16.8	4.94	#N/A	637254	#N/A
Q13850	Peripheral-type benzodiazepine receptor OS=Homo sapiens OX=9606 PE=3 SV=1	9	2	2	2	169	18.5	8.87	#N/A	21303298	#N/A
Q9Y4W6	AFG3-like protein 2 OS=Homo sapiens OX=9606 GN=AFG3L2 PE=1 SV=2	3	2	2	2	797	88.5	8.66	#N/A	4027365	AFG3L2
Q53GG3	Sorting nexin-2 (Fragment) OS=Homo sapiens OX=9606 PE=2 SV=1	2	1	1	1	519	58.4	5.12	#N/A	2.6793e+06	#N/A
K7EPT8	Glial fibrillary acidic protein (Fragment) OS=Homo sapiens OX=9606 GN=GFAP PE=1 SV=2	15	1	1	1	75	8.4	9.86	#N/A	16615340	GFAP
Q9C0E2	Exportin-4 OS=Homo sapiens OX=9606 GN=XPO4 PE=1 SV=2	2	1	1	1	1151	130.1	5.05	#N/A		XPO4
Q9Y3B4	Splicing factor 3B subunit 6 OS=Homo sapiens OX=9606 GN=SF3B6 PE=1 SV=1	10	1	1	1	125	14.6	9.38	#N/A	2.22715e+06	SF3B6
Q9H9W4	Acyl-Coenzyme A dehydrogenase family, member 9, isoform CRA_b OS=Homo sapiens OX=9606 GN=ACAD9 PE=2 SV=1	3	1	1	1	498	55	7.87	#N/A	2.32531e+06	ACAD9
A0A2L0RI76	Butyryl-CoA dehydrogenase OS=Homo sapiens OX=9606 GN=IVD PE=3 SV=1	3	1	1	1	426	46.6	8.05	#N/A	14257900	IVD
Q9HD33	39S ribosomal protein L47, mitochondrial OS=Homo sapiens OX=9606 GN=MRPL47 PE=1 SV=2	5	1	1	1	250	29.4	10.37	#N/A		MRPL47
B3LEU8	TMEM214 protein (Fragment) OS=Homo sapiens OX=9606 GN=TMEM214 PE=2 SV=1	2	1	1	1	673	75.4	8.98	#N/A		TMEM214
M0QXN5	Nuclear pore glycoprotein p62 OS=Homo sapiens OX=9606 GN=NUP62 PE=1 SV=1	3	1	1	1	446	45.6	5.38	#N/A	1426890	NUP62
H3BM18	Gamma-interferon-inducible protein 16 (Fragment) OS=Homo sapiens OX=9606 GN=IFI16 PE=1 SV=1	10	1	1	1	167	18.3	9.7	#N/A		IFI16
C9JD53	Isopentenyl-diphosphate Delta-isomerase 1 (Fragment) OS=Homo sapiens OX=9606 GN=IDI1 PE=1 SV=1	10	1	1	1	120	13.6	8.68	#N/A	4.19137e+06	IDI1
Q13043	Serine/threonine-protein kinase 4 OS=Homo sapiens OX=9606 GN=STK4 PE=1 SV=2	3	1	1	1	487	55.6	5.07	#N/A	794679	STK4
Q9Y496	Kinesin-like protein KIF3A OS=Homo sapiens OX=9606 GN=KIF3A PE=1 SV=4	2	1	1	1	699	80	6.54	#N/A		KIF3A
Q9UBV8	Peflin OS=Homo sapiens OX=9606 GN=PEF1 PE=1 SV=1	4	1	1	1	284	30.4	6.54	#N/A	553897	PEF1
E7ESY4	Metastasis-associated protein MTA1 OS=Homo sapiens OX=9606 GN=MTA1 PE=1 SV=1	3	2	2	1	703	79.3	9.11	#N/A	1.19083e+06	MTA1
B4DKX4	Programmed cell death protein 4 OS=Homo sapiens OX=9606 PE=2 SV=1	4	2	2	2	455	50.2	5.47	#N/A	9.63591e+06	#N/A
A0A024R3R5	3-beta-hydroxysterol Delta (14)-reductase OS=Homo sapiens OX=9606 GN=LBR PE=3 SV=1	2	1	1	1	615	70.7	9.36	#N/A	3.8361e+06	LBR
Q9BRJ6	Uncharacterized protein C7orf50 OS=Homo sapiens OX=9606 GN=C7orf50 PE=1 SV=1	6	1	1	1	194	22.1	9.64	#N/A		C7orf50
Q8IZ83	Aldehyde dehydrogenase family 16 member A1 OS=Homo sapiens OX=9606 GN=ALDH16A1 PE=1 SV=2	2	1	1	1	802	85.1	6.79	#N/A	491822	ALDH16A1
D6RG15	Twinfilin-2 OS=Homo sapiens OX=9606 GN=TWF2 PE=1 SV=1	6	1	1	1	254	28.9	6.13	#N/A		TWF2
A0PJC9	TPR protein (Fragment) OS=Homo sapiens OX=9606 GN=TPR PE=2 SV=1	2	1	1	1	471	53.8	5.6	#N/A		TPR
P41567	Eukaryotic translation initiation factor 1 OS=Homo sapiens OX=9606 GN=EIF1 PE=1 SV=1	12	1	1	1	113	12.7	7.44	#N/A	706235	EIF1
D6REC9	THO complex subunit 3 OS=Homo sapiens OX=9606 GN=THOC3 PE=1 SV=1	8	1	1	1	166	18.4	4.97	#N/A	7752724	THOC3
Q9BY32	Inosine triphosphate pyrophosphatase OS=Homo sapiens OX=9606 GN=ITPA PE=1 SV=2	8	1	1	1	194	21.4	5.66	#N/A	3.69201e+06	ITPA
Q9UBI6	Guanine nucleotide-binding protein G(I)/G(S)/G(O) subunit gamma-12 OS=Homo sapiens OX=9606 GN=GNG12 PE=1 SV=3	15	1	1	1	72	8	8.97	#N/A	6585635	GNG12
K7ESQ2	Kinetochore protein Spc24 (Fragment) OS=Homo sapiens OX=9606 GN=SPC24 PE=1 SV=1	8	1	1	1	209	23.5	4.86	#N/A	1.40326e+06	SPC24
Q9BS26	Endoplasmic reticulum resident protein 44 OS=Homo sapiens OX=9606 GN=ERP44 PE=1 SV=1	3	1	1	1	406	46.9	5.26	#N/A	17036954	ERP44
A0A075B797	E3 ubiquitin-protein ligase NOSIP (Fragment) OS=Homo sapiens OX=9606 GN=NOSIP PE=1 SV=1	5	1	1	1	232	25.7	8.84	#N/A		NOSIP
P42677	40S ribosomal protein S27 OS=Homo sapiens OX=9606 GN=RPS27 PE=1 SV=3	14	1	1	1	84	9.5	9.45	#N/A	5.98293e+06	RPS27
O15511	Actin-related protein 2/3 complex subunit 5 OS=Homo sapiens OX=9606 GN=ARPC5 PE=1 SV=3	8	1	1	1	151	16.3	5.67	#N/A	7807078	ARPC5
P50583	Bis(5'-nucleosyl)-tetraphosphatase [asymmetrical] OS=Homo sapiens OX=9606 GN=NUDT2 PE=1 SV=3	16	1	1	1	147	16.8	5.35	#N/A		NUDT2
B3KX15	cDNA FLJ44468 fis, clone UTERU2026025, moderately similar to SPLICING FACTOR, ARGININE/SERINE-RICH 2 OS=Homo sapiens OX=9606 PE=2 SV=1	12	2	2	2	122	13.8	10.45	#N/A	60556304	#N/A
B7Z611	ATP-dependent RNA helicase SUPV3L1, mitochondrial (Fragment) OS=Homo sapiens OX=9606 PE=2 SV=1	2	1	1	1	631	71.1	6.62	#N/A	8.35607e+06	#N/A
H3BT54	Fanconi anemia group I protein (Fragment) OS=Homo sapiens OX=9606 GN=FANCI PE=1 SV=1	7	1	1	1	215	23.8	5.71	#N/A		FANCI
A8KAH7	cDNA FLJ75444, highly similar to Homo sapiens protein kinase, cAMP-dependent, regulatory, type II, alpha (PRKAR2A), mRNA OS=Homo sapiens OX=9606 PE=2 SV=1	3	1	1	1	404	45.5	5.07	#N/A	2.82024e+06	#N/A
A6NIR2	Chromosome 1 open reading frame 41, isoform CRA_b OS=Homo sapiens OX=9606 GN=HSPB11 PE=1 SV=1	11	1	1	1	112	13	4.77	#N/A	3.50724e+06	HSPB11
K7EN66	2',3'-cyclic-nucleotide 3'-phosphodiesterase (Fragment) OS=Homo sapiens OX=9606 GN=CNP PE=1 SV=1	9	1	1	1	120	13.6	5.39	#N/A	6.25392e+06	CNP
P07942	Laminin subunit beta-1 OS=Homo sapiens OX=9606 GN=LAMB1 PE=1 SV=2	1	1	1	1	1786	197.9	4.94	#N/A		LAMB1
P13984	General transcription factor IIF subunit 2 OS=Homo sapiens OX=9606 GN=GTF2F2 PE=1 SV=2	7	2	2	2	249	28.4	9.23	#N/A	13581291	GTF2F2
O75533	Splicing factor 3B subunit 1 OS=Homo sapiens OX=9606 GN=SF3B1 PE=1 SV=3	1	1	1	1	1304	145.7	7.09	#N/A	502338	SF3B1
G3V4W4	Glucosamine 6-phosphate N-acetyltransferase (Fragment) OS=Homo sapiens OX=9606 GN=GNPNAT1 PE=1 SV=1	7	1	1	1	163	18	6.9	#N/A	3.34204e+06	GNPNAT1
P50613	Cyclin-dependent kinase 7 OS=Homo sapiens OX=9606 GN=CDK7 PE=1 SV=1	6	1	1	1	346	39	8.47	#N/A		CDK7
B7Z6Y3	cDNA FLJ61632, highly similar to SH3 domain-binding protein 1 OS=Homo sapiens OX=9606 PE=2 SV=1	3	1	1	1	493	55.1	6.92	#N/A	6313740	#N/A
Q15388	Mitochondrial import receptor subunit TOM20 homolog OS=Homo sapiens OX=9606 GN=TOMM20 PE=1 SV=1	14	1	1	1	145	16.3	8.6	#N/A	1.27039e+06	TOMM20
B4DFR2	cDNA FLJ59194, moderately similar to Dynein light chain 2A, cytoplasmic OS=Homo sapiens OX=9606 PE=2 SV=1	10	1	1	1	121	13.4	10.08	#N/A	3.62236e+06	#N/A
J3KT75	Mannose-P-dolichol utilization defect 1 protein (Fragment) OS=Homo sapiens OX=9606 GN=MPDU1 PE=1 SV=1	6	1	1	1	154	16.5	8.18	#N/A		MPDU1
A4FVA8	DFNA5 protein (Fragment) OS=Homo sapiens OX=9606 GN=DFNA5 PE=2 SV=1	3	1	1	1	437	47.7	5.16	#N/A		DFNA5
O15091	Mitochondrial ribonuclease P catalytic subunit OS=Homo sapiens OX=9606 GN=PRORP PE=1 SV=2	2	1	1	1	583	67.3	8.78	#N/A		PRORP
A0A140T8Y2	Guanine nucleotide-binding protein-like 1 (Fragment) OS=Homo sapiens OX=9606 GN=GNL1 PE=1 SV=1	2	1	1	1	407	44.8	4.93	#N/A		GNL1
I3L526	Brain-specific angiogenesis inhibitor 1-associated protein 2 (Fragment) OS=Homo sapiens OX=9606 GN=BAIAP2 PE=1 SV=1	12	1	1	1	114	13.1	8.09	#N/A		BAIAP2
Q15018	BRISC complex subunit Abraxas 2 OS=Homo sapiens OX=9606 GN=ABRAXAS2 PE=1 SV=2	3	1	1	1	415	46.9	6.21	#N/A		ABRAXAS2
H7C0V0	m-AAA protease-interacting protein 1, mitochondrial (Fragment) OS=Homo sapiens OX=9606 GN=MAIP1 PE=1 SV=1	4	1	1	1	225	25.1	9.07	#N/A	2.31976e+06	MAIP1
H0YBE0	Protein LYRIC (Fragment) OS=Homo sapiens OX=9606 GN=MTDH PE=1 SV=1	18	1	1	1	60	6.4	8.66	#N/A	7.07541e+06	MTDH
Q05CT2	FAM98A protein (Fragment) OS=Homo sapiens OX=9606 GN=FAM98A PE=2 SV=1	5	1	1	1	189	20.7	5.48	#N/A		FAM98A
Q6FH17	ADP-ribosylation factor 6 OS=Homo sapiens OX=9606 GN=ARF6 PE=2 SV=1	6	1	1	1	175	20.1	8.7	#N/A	2912644	ARF6
P36405	ADP-ribosylation factor-like protein 3 OS=Homo sapiens OX=9606 GN=ARL3 PE=1 SV=2	6	1	1	1	182	20.4	7.24	#N/A	7.69412e+06	ARL3
B3KUM5	cDNA FLJ40245 fis, clone TESTI2023968, highly similar to GC-RICH SEQUENCE DNA-BINDING FACTOR OS=Homo sapiens OX=9606 PE=2 SV=1	3	1	1	1	612	71.3	5.85	#N/A	455561	#N/A
B4DHR2	Nucleolar GTP-binding protein 1 OS=Homo sapiens OX=9606 PE=2 SV=1	2	1	1	1	518	60	9.36	#N/A		#N/A
F8W9U3	Protein ABHD14B OS=Homo sapiens OX=9606 GN=ABHD14B PE=1 SV=1	5	1	1	1	208	22.4	6.52	#N/A	2.47589e+06	ABHD14B
O75822	Eukaryotic translation initiation factor 3 subunit J OS=Homo sapiens OX=9606 GN=EIF3J PE=1 SV=2	4	1	1	1	258	29	4.83	#N/A	7895424	EIF3J
F4YTF6	MHC class I antigen (Fragment) OS=Homo sapiens OX=9606 GN=HLA-B PE=3 SV=1	5	1	1	1	298	34.4	6.24	#N/A	10200339	HLA-B
Q14166	Tubulin--tyrosine ligase-like protein 12 OS=Homo sapiens OX=9606 GN=TTLL12 PE=1 SV=2	2	1	1	1	644	74.4	5.53	#N/A	2.24698e+06	TTLL12
B4DNA0	3'-phosphate/5'-hydroxy nucleic acid ligase OS=Homo sapiens OX=9606 PE=2 SV=1	3	1	1	1	430	47.4	6.84	#N/A	7.29322e+06	#N/A
B3KR70	cDNA FLJ33764 fis, clone BRCOC2000360, highly similar to Vacuolar ATP synthase subunit S1 OS=Homo sapiens OX=9606 PE=2 SV=1	3	1	1	1	430	47.7	6.13	#N/A		#N/A
Q9H0H5	Rac GTPase-activating protein 1 OS=Homo sapiens OX=9606 GN=RACGAP1 PE=1 SV=1	2	1	1	1	632	71	8.88	#N/A		RACGAP1
H3BUK7	Major vault protein (Fragment) OS=Homo sapiens OX=9606 GN=MVP PE=1 SV=1	15	1	1	1	107	12.3	6.93	#N/A	3.95723e+06	MVP
B7Z9R8	Squalene synthase OS=Homo sapiens OX=9606 PE=2 SV=1	3	1	1	1	353	40.7	5.97	#N/A		#N/A
W6A4U0	Tetraspanin (Fragment) OS=Homo sapiens OX=9606 GN=CD63 PE=2 SV=1	4	1	1	1	238	25.6	7.62	#N/A		CD63
Q5QPE5	Sorting nexin-5 (Fragment) OS=Homo sapiens OX=9606 GN=SNX5 PE=1 SV=1	4	1	1	1	269	31	6.47	#N/A	8428949	SNX5
A0A140TA73	Beta-2-syntrophin (Fragment) OS=Homo sapiens OX=9606 GN=SNTB2 PE=1 SV=1	5	1	1	1	193	19.4	10.21	#N/A	2168180	SNTB2
Q13423	NAD(P) transhydrogenase, mitochondrial OS=Homo sapiens OX=9606 GN=NNT PE=1 SV=3	1	1	1	1	1086	113.8	8.09	#N/A	6.777e+06	NNT
Q86TR8	Non-specific serine/threonine protein kinase (Fragment) OS=Homo sapiens OX=9606 PE=2 SV=1	3	1	1	1	530	58.7	8.1	#N/A	196430	#N/A
Q6P2E9	Enhancer of mRNA-decapping protein 4 OS=Homo sapiens OX=9606 GN=EDC4 PE=1 SV=1	1	1	1	1	1401	151.6	5.86	#N/A	10939929	EDC4
P26006	Integrin alpha-3 OS=Homo sapiens OX=9606 GN=ITGA3 PE=1 SV=5	1	1	1	1	1051	116.5	6.77	#N/A	2.80105e+06	ITGA3
P82932	28S ribosomal protein S6, mitochondrial OS=Homo sapiens OX=9606 GN=MRPS6 PE=1 SV=3	8	1	1	1	125	14.2	9.26	#N/A	1.761e+06	MRPS6
Q53EZ9	Mitogen-activated protein kinase kinase 3 isoform B variant (Fragment) OS=Homo sapiens OX=9606 PE=2 SV=1	5	1	1	1	347	39.3	7.43	#N/A	339454	#N/A
Q9NZ53	Podocalyxin-like protein 2 OS=Homo sapiens OX=9606 GN=PODXL2 PE=1 SV=1	2	1	1	1	605	65	4.34	#N/A		PODXL2
Q9NP72	Ras-related protein Rab-18 OS=Homo sapiens OX=9606 GN=RAB18 PE=1 SV=1	5	1	1	1	206	23	5.24	#N/A	4289009	RAB18
P36404	ADP-ribosylation factor-like protein 2 OS=Homo sapiens OX=9606 GN=ARL2 PE=1 SV=4	5	1	1	1	184	20.9	6.34	#N/A	4.52352e+06	ARL2
P32004	Neural cell adhesion molecule L1 OS=Homo sapiens OX=9606 GN=L1CAM PE=1 SV=2	1	1	1	1	1257	139.9	6.24	#N/A		L1CAM
O43491	Band 4.1-like protein 2 OS=Homo sapiens OX=9606 GN=EPB41L2 PE=1 SV=1	2	2	2	2	1005	112.5	5.44	#N/A	1.17897e+07	EPB41L2
Q92890	Ubiquitin recognition factor in ER-associated degradation protein 1 OS=Homo sapiens OX=9606 GN=UFD1 PE=1 SV=3	4	1	1	1	307	34.5	6.7	#N/A	8.3197e+06	UFD1
P23258	Tubulin gamma-1 chain OS=Homo sapiens OX=9606 GN=TUBG1 PE=1 SV=2	2	1	1	1	451	51.1	6.14	#N/A		TUBG1
Q16718	NADH dehydrogenase [ubiquinone] 1 alpha subcomplex subunit 5 OS=Homo sapiens OX=9606 GN=NDUFA5 PE=1 SV=3	22	1	1	1	116	13.5	5.99	#N/A		NDUFA5
Q13505	Metaxin-1 OS=Homo sapiens OX=9606 GN=MTX1 PE=1 SV=3	3	1	1	1	466	51.4	9.79	#N/A	1.49925e+06	MTX1
Q7Z4X2	Complex I-ESSS OS=Homo sapiens OX=9606 PE=2 SV=1	7	1	1	1	158	17.9	5.43	#N/A	17904192	#N/A
H0YBL1	Inositol-1-monophosphatase (Fragment) OS=Homo sapiens OX=9606 GN=IMPA1 PE=1 SV=1	4	1	1	1	265	28.6	6.21	#N/A		IMPA1
B3KSS4	cDNA FLJ36858 fis, clone ASTRO2015185, highly similar to POLIOVIRUS RECEPTOR OS=Homo sapiens OX=9606 PE=2 SV=1	4	1	1	1	362	39.6	6.67	#N/A	5.95745e+06	#N/A
Q9NX40	OCIA domain-containing protein 1 OS=Homo sapiens OX=9606 GN=OCIAD1 PE=1 SV=1	4	1	1	1	245	27.6	7.49	#N/A	9447606	OCIAD1
E5RHT6	ADP-ribosylation factor GTPase-activating protein 1 (Fragment) OS=Homo sapiens OX=9606 GN=ARFGAP1 PE=1 SV=2	6	1	1	1	244	26.5	6.6	#N/A	3.68746e+06	ARFGAP1
Q15369	Elongin-C OS=Homo sapiens OX=9606 GN=ELOC PE=1 SV=1	9	1	1	1	112	12.5	4.78	#N/A	9966504	ELOC
B4DWK8	Catalase OS=Homo sapiens OX=9606 PE=2 SV=1	3	1	1	1	467	53.3	7.94	#N/A	2.30245e+06	#N/A
H3BU69	Tyrosine-protein kinase CSK (Fragment) OS=Homo sapiens OX=9606 GN=CSK PE=1 SV=1	19	1	1	1	68	8.1	5.33	#N/A		CSK
O00186	Syntaxin-binding protein 3 OS=Homo sapiens OX=9606 GN=STXBP3 PE=1 SV=2	2	1	1	1	592	67.7	7.8	#N/A		STXBP3
Q9Y305	Acyl-coenzyme A thioesterase 9, mitochondrial OS=Homo sapiens OX=9606 GN=ACOT9 PE=1 SV=2	4	2	2	2	439	49.9	8.6	#N/A	1.07137e+07	ACOT9
Q92621	Nuclear pore complex protein Nup205 OS=Homo sapiens OX=9606 GN=NUP205 PE=1 SV=3	0	1	1	1	2012	227.8	6.19	#N/A	498802	NUP205
Q9UDM8	Uncharacterized protein ORC5L (Fragment) OS=Homo sapiens OX=9606 GN=ORC5L PE=3 SV=1	2	1	1	1	383	44.3	7.94	#N/A	1.60369e+06	ORC5L
P18077	60S ribosomal protein L35a OS=Homo sapiens OX=9606 GN=RPL35A PE=1 SV=2	23	3	3	3	110	12.5	11.06	#N/A	66718639	RPL35A
B4DPY2	cDNA FLJ59286, highly similar to Pre-mRNA-processing factor 40 homolog A (Fragment) OS=Homo sapiens OX=9606 PE=2 SV=1	1	1	1	1	816	92.8	8.15	#N/A	3.89669e+06	#N/A
E2QRI1	Prolyl 3-hydroxylase 1 (Fragment) OS=Homo sapiens OX=9606 GN=P3H1 PE=1 SV=1	5	1	1	1	207	23.1	5.44	#N/A	634344	P3H1
B4DFL3	Proteasome subunit beta type-4 OS=Homo sapiens OX=9606 PE=2 SV=1	5	1	1	1	167	18.3	9.35	#N/A	6669393	#N/A
K4DIA7	Tetraspanin (Fragment) OS=Homo sapiens OX=9606 GN=CD151 PE=1 SV=1	4	1	1	1	230	25.6	7.24	#N/A	7590076	CD151
B4DMM7	cDNA FLJ59722, highly similar to Retinoblastoma-binding protein 5 OS=Homo sapiens OX=9606 PE=2 SV=1	2	1	1	1	573	63.3	5.2	#N/A		#N/A
C9JTT7	Replication factor C subunit 4 (Fragment) OS=Homo sapiens OX=9606 GN=RFC4 PE=1 SV=1	12	1	1	1	167	18	9.38	#N/A		#N/A
E7EQI7	WASH complex subunit 5 OS=Homo sapiens OX=9606 GN=WASHC5 PE=1 SV=1	1	1	1	1	1011	117	8.27	#N/A		WASHC5
Q96A33	Coiled-coil domain-containing protein 47 OS=Homo sapiens OX=9606 GN=CCDC47 PE=1 SV=1	2	1	1	1	483	55.8	4.87	#N/A		CCDC47
X6RKY7	Cell division cycle protein 123 homolog (Fragment) OS=Homo sapiens OX=9606 GN=CDC123 PE=1 SV=1	6	1	1	1	157	17.8	4.73	#N/A		CDC123
P84090	Enhancer of rudimentary homolog OS=Homo sapiens OX=9606 GN=ERH PE=1 SV=1	11	1	1	1	104	12.3	5.92	#N/A	3867595	ERH
A0A679KTH4	Beta-galactosidase (Fragment) OS=Homo sapiens OX=9606 GN=EmGFP-LacZ-E2F-TdTom PE=3 SV=1	1	1	1	1	1279	145.4	5.81	#N/A	7.35377e+06	EmGFP-LacZ-E2F-TdTom
B3KXW5	AP-1 complex subunit gamma OS=Homo sapiens OX=9606 PE=2 SV=1	1	1	1	1	845	94.1	7.05	#N/A		#N/A
P63165	Small ubiquitin-related modifier 1 OS=Homo sapiens OX=9606 GN=SUMO1 PE=1 SV=1	12	1	1	1	101	11.6	5.52	#N/A	6.73659e+06	SUMO1
Q9BQ04	RNA-binding protein 4B OS=Homo sapiens OX=9606 GN=RBM4B PE=1 SV=1	5	2	2	2	359	40.1	6.74	#N/A	6.77116e+06	RBM4B
A2A2L5	Replication termination factor 2 (Fragment) OS=Homo sapiens OX=9606 GN=RTF2 PE=1 SV=1	4	1	1	1	277	31.1	8.46	#N/A		RTF2
E9PFN5	Glutathione S-transferase kappa OS=Homo sapiens OX=9606 GN=GSTK1 PE=1 SV=1	6	1	1	1	190	21.7	8.73	#N/A	4.34657e+06	GSTK1
Q5ZPJ1	Bax protein (Fragment) OS=Homo sapiens OX=9606 GN=BAX PE=2 SV=1	10	1	1	1	112	12.6	9.45	#N/A	5.37974e+06	BAX
Q6P2Q9	Pre-mRNA-processing-splicing factor 8 OS=Homo sapiens OX=9606 GN=PRPF8 PE=1 SV=2	1	2	2	2	2335	273.4	8.84	#N/A	9.75695e+06	PRPF8
B4DXF3	Bleomycin hydrolase OS=Homo sapiens OX=9606 PE=2 SV=1	3	1	1	1	368	42.4	6.25	#N/A		#N/A
B4DKI2	cDNA FLJ60282, highly similar to Sorbitol dehydrogenase OS=Homo sapiens OX=9606 PE=2 SV=1	3	1	1	1	278	29.7	7.81	#N/A	14821785	#N/A
B4DVX2	cDNA FLJ55373, highly similar to Isoleucyl-tRNA synthetase, cytoplasmic OS=Homo sapiens OX=9606 PE=2 SV=1	1	1	1	1	772	87.7	6.02	#N/A		#N/A
O43665	Regulator of G-protein signaling 10 OS=Homo sapiens OX=9606 GN=RGS10 PE=1 SV=3	7	1	1	1	181	21.2	7.49	#N/A	6.61675e+06	RGS10
Q05DF2	SF3A2 protein (Fragment) OS=Homo sapiens OX=9606 GN=SF3A2 PE=2 SV=1	2	1	1	1	481	51.4	10.11	#N/A		SF3A2
Q9NUQ3	Gamma-taxilin OS=Homo sapiens OX=9606 GN=TXLNG PE=1 SV=2	2	1	1	1	528	60.5	7.52	#N/A	4.96841e+06	TXLNG
Q8NBF2	NHL repeat-containing protein 2 OS=Homo sapiens OX=9606 GN=NHLRC2 PE=1 SV=1	1	1	1	1	726	79.4	5.55	#N/A	1.18757e+06	NHLRC2
A0A024R819	Nudix (Nucleoside diphosphate linked moiety X)-type motif 1, isoform CRA_a OS=Homo sapiens OX=9606 GN=NUDT1 PE=3 SV=1	8	1	1	1	156	17.9	5.08	#N/A	4.46647e+06	NUDT1
Q96CV8	Thimet oligopeptidase 1 OS=Homo sapiens OX=9606 GN=THOP1 PE=1 SV=1	1	1	1	1	689	78.8	6.05	#N/A	5.06068e+06	THOP1
B4DZN3	cDNA FLJ51164, highly similar to Platelet-activating factor acetylhydrolase IB alpha subunit OS=Homo sapiens OX=9606 PE=2 SV=1	4	1	1	1	239	27.1	8.09	#N/A	6.7761e+06	#N/A
B7Z6E8	cDNA FLJ59425, highly similar to SH3-domain kinase-binding protein 1 OS=Homo sapiens OX=9606 PE=2 SV=1	3	1	1	1	404	44.2	8.98	#N/A	3.71393e+06	#N/A
A0A0A0MT01	Actin-depolymerizing factor OS=Homo sapiens OX=9606 GN=GSN PE=1 SV=1	1	1	1	1	767	84.7	5.83	#N/A	3.32278e+06	GSN
Q13564	NEDD8-activating enzyme E1 regulatory subunit OS=Homo sapiens OX=9606 GN=NAE1 PE=1 SV=1	2	1	1	1	534	60.2	5.4	#N/A	1.79434e+06	NAE1
B4E3M6	cDNA FLJ55446, highly similar to Superkiller viralicidic activity 2-like 2 OS=Homo sapiens OX=9606 PE=2 SV=1	1	1	1	1	941	106.7	7.14	#N/A	2.35003e+06	#N/A
P23919	Thymidylate kinase OS=Homo sapiens OX=9606 GN=DTYMK PE=1 SV=4	5	1	1	1	212	23.8	8.27	#N/A		DTYMK
B4DDS7	Signal recognition particle 54 kDa protein OS=Homo sapiens OX=9606 GN=SRP54 PE=2 SV=1	3	2	2	2	466	51.6	8.92	#N/A	1.65713e+07	SRP54
B4DW97	RNA helicase OS=Homo sapiens OX=9606 PE=2 SV=1	1	1	1	1	711	80	8.85	#N/A	4817550	#N/A
D6REL6	Epsin-3 (Fragment) OS=Homo sapiens OX=9606 GN=EPN3 PE=1 SV=1	6	1	1	1	168	19.3	9.17	#N/A		EPN3
A2ABF4	Valine--tRNA ligase (Fragment) OS=Homo sapiens OX=9606 GN=VARS1 PE=1 SV=1	6	1	1	1	174	18.1	6.77	#N/A	2211606	VARS1
Q99614	Tetratricopeptide repeat protein 1 OS=Homo sapiens OX=9606 GN=TTC1 PE=1 SV=1	3	1	1	1	292	33.5	4.84	#N/A		TTC1
Q15642	Cdc42-interacting protein 4 OS=Homo sapiens OX=9606 GN=TRIP10 PE=1 SV=3	1	1	1	1	601	68.3	5.73	#N/A	5047728	TRIP10
Q9BUL8	Programmed cell death protein 10 OS=Homo sapiens OX=9606 GN=PDCD10 PE=1 SV=1	6	1	1	1	212	24.7	8.19	#N/A		PDCD10
Q9BY44	Eukaryotic translation initiation factor 2A OS=Homo sapiens OX=9606 GN=EIF2A PE=1 SV=3	2	1	1	1	585	64.9	8.87	#N/A		EIF2A
H7BXH2	Serine/threonine-protein phosphatase 6 regulatory subunit 3 OS=Homo sapiens OX=9606 GN=PPP6R3 PE=1 SV=1	2	1	1	1	827	92.4	4.63	#N/A	577980	PPP6R3
Q05CP8	CCDC6 protein (Fragment) OS=Homo sapiens OX=9606 GN=CCDC6 PE=2 SV=1	3	1	1	1	334	38.1	9.39	#N/A	3.23126e+06	CCDC6
B4DR90	cDNA FLJ57569, highly similar to Serine palmitoyltransferase 1 OS=Homo sapiens OX=9606 PE=2 SV=1	5	1	1	1	181	20.3	6.54	#N/A	4.00318e+06	#N/A
A0A0U1RRK1	Calcium uptake protein 1, mitochondrial OS=Homo sapiens OX=9606 GN=MICU1 PE=1 SV=1	3	1	1	1	480	54.9	8.27	#N/A	586455	MICU1
Q9NXG9	cDNA FLJ20259 fis, clone COLF7443 OS=Homo sapiens OX=9606 PE=2 SV=1	2	1	1	1	416	47.5	6.14	#N/A		#N/A
P49756	RNA-binding protein 25 OS=Homo sapiens OX=9606 GN=RBM25 PE=1 SV=3	1	1	1	1	843	100.1	6.32	#N/A	2.90583e+06	RBM25
Q9UJ70	N-acetyl-D-glucosamine kinase OS=Homo sapiens OX=9606 GN=NAGK PE=1 SV=4	4	1	1	1	344	37.4	6.24	#N/A	2756952	NAGK
Q969H8	Myeloid-derived growth factor OS=Homo sapiens OX=9606 GN=MYDGF PE=1 SV=1	5	1	1	1	173	18.8	6.68	#N/A		MYDGF
Q96DZ1	Endoplasmic reticulum lectin 1 OS=Homo sapiens OX=9606 GN=ERLEC1 PE=1 SV=1	3	1	1	1	483	54.8	6.28	#N/A		ERLEC1
Q00341	Vigilin OS=Homo sapiens OX=9606 GN=HDLBP PE=1 SV=2	1	1	1	1	1268	141.4	6.87	#N/A	4.24954e+06	HDLBP
B2RWN5	HEAT repeat-containing protein 1 OS=Homo sapiens OX=9606 GN=HEATR1 PE=2 SV=1	1	1	1	1	2144	242.1	6.55	#N/A	459852	HEATR1
B7Z1I2	Aspartate aminotransferase OS=Homo sapiens OX=9606 PE=2 SV=1	2	1	1	1	366	41	7.18	#N/A		#N/A
B4DP23	cDNA FLJ57546, highly similar to Homo sapiens target of EGR1, member 1 (nuclear) (TOE1), mRNA OS=Homo sapiens OX=9606 PE=2 SV=1	3	1	1	1	262	29.4	6.42	#N/A		#N/A
Q9P270	SLAIN motif-containing protein 2 OS=Homo sapiens OX=9606 GN=SLAIN2 PE=1 SV=2	2	1	1	1	581	62.5	9.45	#N/A	1.63808e+06	SLAIN2
P46926	Glucosamine-6-phosphate isomerase 1 OS=Homo sapiens OX=9606 GN=GNPDA1 PE=1 SV=1	3	1	1	1	289	32.6	6.92	#N/A		GNPDA1
A0A3B3ISG8	Ricin B-type lectin domain-containing protein OS=Homo sapiens OX=9606 PE=1 SV=1	2	1	1	1	567	64.2	9.28	#N/A	4.61299e+06	#N/A
B4DKM6	cDNA FLJ54305, highly similar to Serum paraoxonase/arylesterase 2 OS=Homo sapiens OX=9606 PE=2 SV=1	2	1	1	1	363	40	5.73	#N/A		#N/A
Q7Z6U0	TATA box-binding protein-like 1 (Fragment) OS=Homo sapiens OX=9606 GN=TBPL1 PE=1 SV=1	14	1	1	1	91	10.2	9.91	#N/A		TBPL1
Q53F02	Cleavage and polyadenylation specific factor 3, 73kDa variant (Fragment) OS=Homo sapiens OX=9606 PE=2 SV=1	1	1	1	1	684	77.4	5.66	#N/A		#N/A
Q9UNF1	Melanoma-associated antigen D2 OS=Homo sapiens OX=9606 GN=MAGED2 PE=1 SV=2	1	1	1	1	606	64.9	9.32	#N/A		MAGED2
F5GYZ5	Superoxide dismutase (Fragment) OS=Homo sapiens OX=9606 GN=SOD2 PE=1 SV=1	7	1	1	1	190	21.1	9.2	#N/A		SOD2
A0A0U1RQT9	Synaptophysin-like protein 1 (Fragment) OS=Homo sapiens OX=9606 GN=SYPL1 PE=1 SV=1	8	1	1	1	135	15	5.77	#N/A	8243594	SYPL1
P98179	RNA-binding protein 3 OS=Homo sapiens OX=9606 GN=RBM3 PE=1 SV=1	6	1	1	1	157	17.2	8.91	#N/A	3.99384e+06	RBM3
A0A590UJM8	Cullin-1 OS=Homo sapiens OX=9606 GN=CUL1 PE=1 SV=1	4	1	1	1	214	24.6	9.38	#N/A		CUL1
H3BT71	RNA-binding motif protein, X chromosome OS=Homo sapiens OX=9606 GN=RBMX PE=1 SV=1	3	1	1	1	296	32.2	9.91	#N/A	32140024	RBMX
O60493	Sorting nexin-3 OS=Homo sapiens OX=9606 GN=SNX3 PE=1 SV=3	6	1	1	1	162	18.8	8.66	#N/A	6.01398e+06	SNX3
H7C2L4	Transformer-2 protein homolog beta (Fragment) OS=Homo sapiens OX=9606 GN=TRA2B PE=1 SV=1	9	1	1	1	107	12.7	10.51	#N/A	22186200	TRA2B
B1AXG1	Non-specific serine/threonine protein kinase OS=Homo sapiens OX=9606 GN=RPS6KA3 PE=1 SV=2	1	1	1	1	711	80.7	8.28	#N/A	5.07984e+06	RPS6KA3
Q9NUQ8	ATP-binding cassette sub-family F member 3 OS=Homo sapiens OX=9606 GN=ABCF3 PE=1 SV=2	1	1	1	1	709	79.7	6.34	#N/A		ABCF3
Q5VXN0	Ribosome production factor 2 homolog (Fragment) OS=Homo sapiens OX=9606 GN=RPF2 PE=1 SV=1	4	1	1	1	214	24.6	9.55	#N/A		RPF2
K7ES11	(E3-independent) E2 ubiquitin-conjugating enzyme (Fragment) OS=Homo sapiens OX=9606 GN=UBE2O PE=1 SV=1	1	1	1	1	807	88.8	5.03	#N/A	6280364	UBE2O
P31751	RAC-beta serine/threonine-protein kinase OS=Homo sapiens OX=9606 GN=AKT2 PE=1 SV=2	2	1	1	1	481	55.7	6.37	#N/A	6.43068e+06	AKT2
A0A3B3IUB5	Minor histocompatibility antigen H13 OS=Homo sapiens OX=9606 GN=HM13 PE=1 SV=1	2	1	1	1	420	46.3	8.03	#N/A	2.05363e+06	HM13
Q99543	DnaJ homolog subfamily C member 2 OS=Homo sapiens OX=9606 GN=DNAJC2 PE=1 SV=4	1	1	1	1	621	72	8.7	#N/A	6234052	DNAJC2
Q92734	Protein TFG OS=Homo sapiens OX=9606 GN=TFG PE=1 SV=2	3	1	1	1	400	43.4	5.1	#N/A	10612900	TFG
F8WF02	Pyruvate dehydrogenase E1 component subunit beta OS=Homo sapiens OX=9606 GN=PDHB PE=1 SV=1	3	1	1	1	251	27.6	7.9	#N/A	6272679	PDHB
A0A1C9J7T1	Intercellular adhesion molecule 1 (Fragment) OS=Homo sapiens OX=9606 GN=ICAM1 PE=4 SV=1	20	1	1	1	81	9.1	4.84	#N/A	3.177e+06	ICAM1
Q6FHJ9	Cytochrome c oxidase polypeptide Vb (Fragment) OS=Homo sapiens OX=9606 GN=COX5B PE=2 SV=1	6	1	1	1	129	13.7	8.5	#N/A	6514847	COX5B
F8VZV1	Protein MON2 homolog OS=Homo sapiens OX=9606 GN=MON2 PE=1 SV=1	1	1	1	1	1072	117.9	6.27	#N/A		MON2
Q96Q11	CCA tRNA nucleotidyltransferase 1, mitochondrial OS=Homo sapiens OX=9606 GN=TRNT1 PE=1 SV=2	2	1	1	1	434	50.1	8.1	#N/A		TRNT1
A0A1W2PQF8	Malic enzyme OS=Homo sapiens OX=9606 GN=ME2 PE=1 SV=1	2	1	1	1	480	53.6	8.48	#N/A	5055284	ME2
B4DPP4	cDNA FLJ56646, highly similar to Transmembrane emp24 domain-containing protein 9 OS=Homo sapiens OX=9606 PE=2 SV=1	6	1	1	1	121	13.7	6.15	#N/A	7.31384e+06	#N/A
Q9NR28	Diablo homolog, mitochondrial OS=Homo sapiens OX=9606 GN=DIABLO PE=1 SV=1	5	1	1	1	239	27.1	5.9	#N/A	9189619	DIABLO
A0A024RCT9	High mobility group AT-hook protein 1 OS=Homo sapiens OX=9606 GN=HMGA1 PE=3 SV=1	3	1	1	1	328	34.3	10.37	#N/A	7.50339e+06	HMGA1
O15427	Monocarboxylate transporter 4 OS=Homo sapiens OX=9606 GN=SLC16A3 PE=1 SV=1	2	1	1	1	465	49.4	7.96	#N/A	865398	SLC16A3
Q58F21	Bromodomain testis-specific protein OS=Homo sapiens OX=9606 GN=BRDT PE=1 SV=4	1	1	1	1	947	107.9	8.95	#N/A	1.43661e+06	BRDT
Q9BTE3	Mini-chromosome maintenance complex-binding protein OS=Homo sapiens OX=9606 GN=MCMBP PE=1 SV=2	1	1	1	1	642	72.9	5.87	#N/A	3.97337e+06	MCMBP
Q9UJA5	tRNA (adenine(58)-N(1))-methyltransferase non-catalytic subunit TRM6 OS=Homo sapiens OX=9606 GN=TRMT6 PE=1 SV=1	2	1	1	1	497	55.8	7.55	#N/A	2666088	TRMT6
Q6PK82	AP-3 complex subunit delta (Fragment) OS=Homo sapiens OX=9606 GN=AP3D1 PE=2 SV=1	1	1	1	1	865	98.5	9.13	#N/A		AP3D1
Q9H773	dCTP pyrophosphatase 1 OS=Homo sapiens OX=9606 GN=DCTPP1 PE=1 SV=1	8	1	1	1	170	18.7	5.03	#N/A	2.2659e+06	DCTPP1
B4E1E2	Hepatocyte growth factor-regulated tyrosine kinase substrate OS=Homo sapiens OX=9606 PE=2 SV=1	2	1	1	1	661	74.8	7.99	#N/A		#N/A
B7Z7A4	cDNA FLJ55148, highly similar to Thioredoxin domain-containing protein 9 OS=Homo sapiens OX=9606 PE=2 SV=1	4	1	1	1	208	24.5	6.44	#N/A	3.81338e+06	#N/A
P25325	3-mercaptopyruvate sulfurtransferase OS=Homo sapiens OX=9606 GN=MPST PE=1 SV=3	4	1	1	1	297	33.2	6.6	#N/A		MPST
Q2PNX9	Phosphatidic acid-preferring phospholipase A1 OS=Homo sapiens OX=9606 PE=2 SV=1	4	1	1	1	745	83.1	5.83	#N/A		#N/A
H7C3P9	COP9 signalosome complex subunit 3 OS=Homo sapiens OX=9606 GN=COPS3 PE=1 SV=2	3	1	1	1	345	39	5.92	#N/A	3.66788e+06	COPS3
Q12965	Unconventional myosin-Ie OS=Homo sapiens OX=9606 GN=MYO1E PE=1 SV=2	1	1	1	1	1108	127	8.92	#N/A	10636978	MYO1E
A0A0S2Z3S2	Glucosamine-6-sulfatase isoform 2 (Fragment) OS=Homo sapiens OX=9606 GN=GNS PE=2 SV=1	5	1	1	1	250	27.6	5.68	#N/A	3.78934e+06	GNS
C9J0E4	Cystatin-A OS=Homo sapiens OX=9606 GN=CSTA PE=1 SV=1	11	1	1	1	63	7.1	7.24	#N/A	187328624	CSTA
B3KT66	26S proteasome non-ATPase regulatory subunit 6 OS=Homo sapiens OX=9606 GN=PSMD6 PE=2 SV=1	2	1	1	1	343	40.3	5.85	#N/A	8.34663e+06	PSMD6
Q53H75	Spermatogenesis-defective protein 39 homolog (Fragment) OS=Homo sapiens OX=9606 PE=2 SV=1	1	1	1	1	493	57	7.05	#N/A		#N/A
B0YJ73	Ras suppressor protein 1 variant 5 OS=Homo sapiens OX=9606 GN=RSU1 PE=4 SV=1	4	1	1	1	229	25.7	7.24	#N/A		RSU1
P57740	Nuclear pore complex protein Nup107 OS=Homo sapiens OX=9606 GN=NUP107 PE=1 SV=1	1	1	1	1	925	106.3	5.43	#N/A	5.32624e+06	NUP107
Q99436	Proteasome subunit beta type-7 OS=Homo sapiens OX=9606 GN=PSMB7 PE=1 SV=1	3	1	1	1	277	29.9	7.68	#N/A	20510464	PSMB7
B4DZG7	ADP-ribosylation factor-like protein 1 OS=Homo sapiens OX=9606 GN=ARL1 PE=1 SV=1	7	1	1	1	135	15.4	5.34	#N/A		ARL1
Q15393	Splicing factor 3B subunit 3 OS=Homo sapiens OX=9606 GN=SF3B3 PE=1 SV=4	1	1	1	1	1217	135.5	5.26	#N/A	2954517	SF3B3
Q7LC44	Activity-regulated cytoskeleton-associated protein OS=Homo sapiens OX=9606 GN=ARC PE=1 SV=1	2	1	1	1	396	45.3	5.63	#N/A	21164000	ARC
Q9Y3C6	Peptidyl-prolyl cis-trans isomerase-like 1 OS=Homo sapiens OX=9606 GN=PPIL1 PE=1 SV=1	4	1	1	1	166	18.2	7.99	#N/A	5198151	PPIL1
Q14769	Alpha-N-acetylglucosaminidase OS=Homo sapiens OX=9606 GN=ufHSD2 PE=4 SV=1	3	1	1	1	639	72	6.37	#N/A	1.01311e+06	ufHSD2
J3KNC3	Single-pass membrane and coiled-coil domain-containing protein 2 OS=Homo sapiens OX=9606 GN=SMCO2 PE=1 SV=1	3	1	1	1	293	33.8	4.73	#N/A		SMCO2
Q96FV9	THO complex subunit 1 OS=Homo sapiens OX=9606 GN=THOC1 PE=1 SV=1	1	1	1	1	657	75.6	4.98	#N/A	1.98824e+06	THOC1
Q6E0U4	Dermokine OS=Homo sapiens OX=9606 GN=DMKN PE=1 SV=3	5	1	1	1	476	47.1	7.28	#N/A	763790	DMKN
M0QYI6	NEDD8-conjugating enzyme Ubc12 (Fragment) OS=Homo sapiens OX=9606 GN=UBE2M PE=1 SV=1	5	1	1	1	114	12.9	8.82	#N/A		UBE2M
A0A6Q8PG37	Kinesin-like protein KIF2A OS=Homo sapiens OX=9606 GN=KIF2A PE=4 SV=1	2	1	1	1	717	81	6.1	#N/A	311789	KIF2A
Q92665	28S ribosomal protein S31, mitochondrial OS=Homo sapiens OX=9606 GN=MRPS31 PE=1 SV=3	2	1	1	1	395	45.3	9.29	#N/A		MRPS31
Q8WXE9	Stonin-2 OS=Homo sapiens OX=9606 GN=STON2 PE=1 SV=1	1	1	1	1	905	101.1	5.39	#N/A	10309662	STON2
O15397	Importin-8 OS=Homo sapiens OX=9606 GN=IPO8 PE=1 SV=2	2	1	1	1	1037	119.9	5.16	#N/A	381176	IPO8
P55036	26S proteasome non-ATPase regulatory subunit 4 OS=Homo sapiens OX=9606 GN=PSMD4 PE=1 SV=1	2	1	1	1	377	40.7	4.79	#N/A	1.56792e+06	PSMD4
Q502X4	SAT2 protein (Fragment) OS=Homo sapiens OX=9606 GN=SAT2 PE=2 SV=1	3	1	1	1	235	26.3	8.92	#N/A	10701495	SAT2
Q96F88	Processing of 1, ribonuclease P/MRP subunit (S. cerevisiae) OS=Homo sapiens OX=9606 GN=POP1 PE=2 SV=1	1	1	1	1	1024	114.6	9.2	#N/A		POP1
Q59GA5	Insulysin variant (Fragment) OS=Homo sapiens OX=9606 PE=2 SV=1	3	1	1	1	594	69.4	6.25	#N/A	1.8685e+06	#N/A
A0A590UJU6	Breast cancer type 2 susceptibility protein (Fragment) OS=Homo sapiens OX=9606 GN=BRCA2 PE=1 SV=1	2	1	1	1	438	49.7	8.48	#N/A		BRCA2
P51452	Dual specificity protein phosphatase 3 OS=Homo sapiens OX=9606 GN=DUSP3 PE=1 SV=1	4	1	1	1	185	20.5	7.8	#N/A	5.68744e+06	DUSP3
P01112	GTPase HRas OS=Homo sapiens OX=9606 GN=HRAS PE=1 SV=1	6	1	1	1	189	21.3	5.31	#N/A	5097304	HRAS
A0A087WXU8	ATP-dependent RNA helicase DDX24 OS=Homo sapiens OX=9606 GN=DDX24 PE=1 SV=1	1	1	1	1	485	55.8	9.72	#N/A	206791	DDX24
Q96I05	SPOCD1 protein (Fragment) OS=Homo sapiens OX=9606 GN=SPOCD1 PE=2 SV=2	2	1	1	1	342	38.4	7.71	#N/A	6.47914e+06	SPOCD1
Q6UXN9	WD repeat-containing protein 82 OS=Homo sapiens OX=9606 GN=WDR82 PE=1 SV=1	2	1	1	1	313	35.1	7.69	#N/A	38723664	WDR82
Q9BXT2	Voltage-dependent calcium channel gamma-6 subunit OS=Homo sapiens OX=9606 GN=CACNG6 PE=1 SV=1	3	1	1	1	260	28.1	9.17	#N/A	19245734	CACNG6
B4E364	cDNA FLJ54954, highly similar to Ras-related protein Ral-B OS=Homo sapiens OX=9606 PE=2 SV=1	7	1	1	1	101	11.8	9.51	#N/A	1.81307e+06	#N/A
Q6P2S7	Putative tetratricopeptide repeat protein 41 OS=Homo sapiens OX=9606 GN=TTC41P PE=5 SV=3	2	1	1	1	1318	151.6	8.25	#N/A	12402012	TTC41P
A9XA72	Alpha-helical coiled-coil rod protein (Fragment) OS=Homo sapiens OX=9606 GN=HCR PE=4 SV=1	10	1	1	1	102	11.6	4.88	#N/A	38696472	HCR
H7C2S1	Guanine nucleotide exchange factor DBS (Fragment) OS=Homo sapiens OX=9606 GN=MCF2L PE=1 SV=1	2	1	1	1	317	34.9	9.1	#N/A		MCF2L
E5RJ77	Protein-tyrosine kinase 2-beta (Fragment) OS=Homo sapiens OX=9606 GN=PTK2B PE=1 SV=1	3	1	1	1	184	21.5	6.9	#N/A	2.82378e+06	PTK2B
Q16775	Hydroxyacylglutathione hydrolase, mitochondrial OS=Homo sapiens OX=9606 GN=HAGH PE=1 SV=2	3	1	1	1	308	33.8	8.12	#N/A	6096601	HAGH
Q06124	Tyrosine-protein phosphatase non-receptor type 11 OS=Homo sapiens OX=9606 GN=PTPN11 PE=1 SV=3	1	1	1	1	593	68	7.3	#N/A	14369816	PTPN11

## Sheet: Sheet2
From	To
P14618	PKM
P10809	HSPD1
P35579	MYH9
P11142	HSPA8
P06733	ENO1
P04406	GAPDH
P08238	HSP90AB1
Q71U36	TUBA1A
P13639	EEF2
P07355	ANXA2
F5H5D3	TUBA1C
O43707	ACTN4
P55060	CSE1L
P11021	HSPA5
Q9BVA1	TUBB2B
P07900	HSP90AA1
P68366	TUBA4A
P00338	LDHA
P12814	ACTN1
P29401	TKT
P04075	ALDOA
A0A087WVQ6	CLTC
P60174	TPI1
P22314	UBA1
A0A0G2JIW1	HSPA1B
P21333	FLNA
A0A024QZN4	VCL
A6NLN1	PTBP1
P13645	KRT10
A0A024R228	HNRPK
P19338	NCL
P07237	P4HB
Q13509	TUBB3
P21980	TGM2
Q0QEN7	ATP5B
P18669	PGAM1
P08670	VIM
P14625	HSP90B1
Q9Y490	TLN1
A4QPB0	IQGAP1
Q01813	PFKP
P49327	FASN
P27348	YWHAQ
E9PK25	CFL1
A0A6Q8PFJ0	LMNA
P00558	PGK1
A0A5F9ZHM4	LDHB
H6VRF8	KRT1
P26038	MSN
P08133	ANXA6
P31946	YWHAB
P63104	YWHAZ
P37802	TAGLN2
P04083	ANXA1
P30041	PRDX6
P13010	XRCC5
P53396	ACLY
P35232	PHB
P35527	KRT9
Q02878	RPL6
A0A024RDQ0	HSPH1
P25705	ATP5F1A
Q05639	EEF1A2
P22234	PAICS
Q6FHZ0	MDH2
A0A087WTT1	PABPC1
P78371	CCT2
P09211	GSTP1
P06744	GPI
Q15084	PDIA6
Q9BUF5	TUBB6
P52209	PGD
E1NZA1	PRIC295
Q99832	CCT7
Q07065	CKAP4
V9GZ17	TUBA8
P20700	LMNB1
P15121	AKR1B1
Q6PUJ7	HEL-215
E7EX73	EIF4G1
I3L397	EIF5A
Q06830	PRDX1
Q00839	HNRNPU
P50991	CCT4
G9K389	YWHAE/FAM22B
A0A384ME17	TUFM
P08865	RPSA
O95373	IPO7
P05556	ITGB1
P62136	PPP1CA
P35908	KRT2
P17987	TCP1
P62937	PPIA
Q96P70	IPO9
P61981	YWHAG
A0A384MDW7	ECHS1
P09936	UCHL1
P13667	PDIA4
P62140	PPP1CB
P09104	ENO2
Q02790	FKBP4
P11586	MTHFD1
P62081	RPS7
P07737	PFN1
Q15365	PCBP1
Q6NUR7	EZR
P27824	CANX
O00571	DDX3X
P23526	AHCY
Q53GN4	WDR1
P05388	RPLP0
Q96QK1	VPS35
E9PCY7	HNRNPH1
P43490	NAMPT
P26641	EEF1G
P15531	NME1
A0A087X0X3	HNRNPM
P61204	ARF3
Q99497	PARK7
H0YFD6	HADHA
P50990	CCT8
P08758	ANXA5
P42167	TMPO
A0A6Q8PGN5	AARS1
P30050	RPL12
P32969	RPL9
P32969	RPL9P7
P32969	RPL9P8
P32969	RPL9P9
F8VZX2	PCBP2
B5BUB5	SSB
P18124	RPL7
J3KPD9	NME1-NME2
P04792	HSPB1
P25205	MCM3
F8W6I7	HNRNPA1
P31150	GDI1
B5MDF5	RAN
P41091	EIF2S3
Q96IR1	RPS4X
Q16658	FSCN1
A0A0S2Z4G7	NPM1
A0A5K1VW95	MDH1
Q92945	KHSRP
B0QZ18	CPNE1
Q6IQ30	PABPC4
P50454	SERPINH1
O14980	XPO1
P62241	RPS8
P62280	RPS11
P13489	RNH1
P43686	PSMC4
C9JPM4	ARF4
Q92841	DDX17
P40261	NNMT
Q14974	KPNB1
P54136	RARS1
A0A2R8Y5S7	RDX
J3KSZ0	EIF4A1
Q14315	FLNC
P42224	STAT1
B4DLR8	NQO1
B4E1L0	ADSS
P52597	HNRNPF
B3KSH1	EIF3F
B5BUB1	RUVBL1
Q4ZG57	MCM6
A8MXP9	MATR3
Q14019	COTL1
P07954	FH
P35580	MYH10
Q86VP6	CAND1
Q68DI0	DKFZp781K0743
J3KN16	ECPAS
P62906	RPL10A
Q9Y696	CLIC4
P38919	EIF4A3
Q01105	SET
Q2Q9H2	G6PD
F5GY37	PHB2
P36578	RPL4
Q9Y262	EIF3L
E5RI99	RPL30
P29692	EEF1D
Q96AG4	LRRC59
Q01469	FABP5
P56537	EIF6
M1V490	KIF5B-RET(NM_020630)_K22
M1V490	R12
P0CG39	POTEJ
P50570	DNM2
A0A6Q8PGE6	RAB7A
Q9HDC9	APMAP
P61158	ACTR3
P29966	MARCKS
P11216	PYGB
Q92499	DDX1
M0R0R2	RPS5
P34897	SHMT2
E7EQV9	RPL15
Q13838	DDX39B
Q6FHU3	PSME1
A0A2R8YFE2	ACTB
Q9H0U4	RAB1B
P31949	S100A11
Q3B7A7	GART
Q04917	YWHAH
P27635	RPL10
P00492	HPRT1
P62424	RPL7A
P08754	GNAI3
P25398	RPS12
Q5T7C4	HMGB1
A7BI36	RRBP1
P52292	KPNA2
H0Y4R1	IMPDH2
P35270	SPR
P33993	MCM7
P68036	UBE2L3
O60701	UGDH
P30086	PEBP1
A0A1B0GTG2	ALDH7A1
Q9BZZ5	API5
Q9Y678	COPG1
Q6FHF5	PCNA
P52565	ARHGDIA
H0YHX9	NACA
P07741	APRT
P28838	LAP3
Q7RU04	RNPEP
P39687	ANP32A
P55072	VCP
P62277	RPS13
P49915	GMPS
Q9P258	RCC2
A0A0C4DGL3	DUT
J9R021	eIF3a
A0A2R8Y6J3	RPL5
P14324	FDPS
V9HWC6	HEL-S-39
P05141	SLC25A5
P51148	RAB5C
Q6IPN0	RTN4
C9J1E7	AP1B1
P23396	RPS3
Q9NZ23	YA61
P00441	SOD1
E7EUC7	UGP2
F8VV59	NAP1L1
P62829	RPL23
Q9Y230	RUVBL2
J3KRX5	RPL17
P78527	PRKDC
Q6PKI6	YBX1
P09382	LGALS1
A0A024R321	FLNB
P62269	RPS18
P05386	RPLP1
Q562R1	ACTBL2
E5RH77	RPS14
P35237	SERPINB6
A0A3B3IRQ8	CTPS1
A0A3B3IT92	MCM4
Q99714	HSD17B10
Q8TC62	2021-09-07
P83731	RPL24
A8K4W0	RPS3A
P46783	RPS10
Q14764	MVP
O43175	PHGDH
P30085	CMPK1
Q13200	PSMD2
A0A0A0MSQ0	PLS3
E4W6B6	RPL27
Q9Y295	DRG1
M0R210	RPS16
P35998	PSMC2
P23381	WARS1
O75390	CS
Q9HB71	CACYBP
P78417	GSTO1
P06493	CDK1
G3V203	RPL18
I6L957	HNRNPA2B1
P16152	CBR1
P05787	KRT8
B1Q3B3	FTL
P39656	DDOST
Q04760	GLO1
Q05DH1	PSMA7
P21796	VDAC1
B1ALA9	PRPS1
P53618	COPB1
Q9Y5K6	CD2AP
Q03252	LMNB2
P61088	UBE2N
A0A087WUL9	PSMD13
Q54A51	hEMMPRIN
D3DQ69	SERBP1
H0YEU2	RPS3
Q9NTK5	OLA1
P30044	PRDX5
P14923	JUP
P07814	EPRS1
Q56VL3	OCIAD2
Q86UY0	TXNDC5
P22090	RPS4Y1
B8ZZ54	HSPE1
P62266	RPS23
O75874	IDH1
B5MCT8	RPS9
H0YL69	PSMA4
E9PC52	RBBP7
P27816	MAP4
K9MS24	SPTBN1
O00425	IGF2BP3
J3QTR3	RPS27A
D6RFH4	CYB5B
P48047	ATP5PO
Q99536	VAT1
Q4VB24	HIST1H1E
O95831	AIFM1
H0YIC4	CS
B2R806	EIF3E
P39019	RPS19
O96008	TOMM40
P27695	APEX1
P62917	RPL8
Q96G03	PGM2
B3KU28	LONP1
Q597H1	TRG14
Q16777	H2AC20
G3V180	DPP3
B5BU01	EIF2S2
P60866	RPS20
O00231	PSMD11
P13674	P4HA1
A0A3B3ISQ4	EPS8L2
P38606	ATP6V1A
Q9Y383	LUC7L2
A8MXL6	SEC13
Q5U8W9	HRMT1L2
A0A2R8Y849	RPS24
A0A0S2Z4W7	PRKCSH
P62314	SNRPD1
P61224	RAP1B
P26583	HMGB2
A0A087WTV2	PSME3
P26373	RPL13
O95433	AHSA1
A0A5F9ZHH9	ACAT1
P54819	AK2
Q12906	ILF3
Q9BSV4	SFPQ
Q15631	TSN
P42766	RPL35
B4DVQ5	EIF3C
P45974	USP5
A0A1B0GVN9	UROD
O75643	SNRNP200
Q5T5C7	SARS1
P54578	USP14
G3V3U4	PSMA6
P37837	TALDO1
P40306	PSMB10
O00429	DNM1L
A4UJ43	GSTM3
Q9NR31	SAR1A
A4D2P0	RAC1
A0A0G2JS82	AP2A2
H0YAF8	RACK1
P50914	RPL14
D6RBZ0	HNRNPAB
Q9BQQ5	L27a
Q6FI03	G3BP
V9H0B2	MSH2
Q13151	HNRNPA0
Q9Y6M1	IGF2BP2
Q13126	MTAP
H0Y8G5	HNRNPD
Q13347	EIF3I
Q6LES9	RFC5
P30048	PRDX3
A0A087X1I3	SDHA
P43487	RANBP1
A0A087WYT3	PTGES3
P62316	SNRPD2
P05783	KRT18
P11908	PRPS2
J3KT73	RPL38
B7Z7P8	ETF1
E7ETU9	PLOD2
A0A386NG45	TP53
B4DV79	EIF3B
P63279	UBE2I
P05198	EIF2S1
Q0VDF9	HSPA14
P10155	RO60
P39748	FEN1
P61513	RPL37A
A0A5H2UYU2	HLA-B
P60953	CDC42
P61106	RAB14
H7C3T4	PRDX4
P62491	RAB11A
P08579	SNRPB2
Q9UBE0	SAE1
P49720	PSMB3
F8VY02	ERP29
C9J177	PPP1R7
P04632	CAPNS1
Q99460	PSMD1
H0Y993	DEK
O60888	CUTA
P28074	PSMB5
P51991	HNRNPA3
C9JIZ6	PSAP
K7ER16	FARSA
G1UI32	PDXK
Q9NZI8	IGF2BP1
A0A1B0GVD5	CTSD
P24534	EEF1B2
O00629	KPNA4
O60841	EIF5B
Q75MU2	WBSCR1
O15460	P4HA2
B1AH78	RAC2
Q9UNX3	RPL26L1
Q96HE7	ERO1A
Q15370	ELOB
P31930	UQCRC1
Q10471	GALNT2
A0A384E0N4	ADSL
Q09161	NCBP1
O75131	CPNE3
A0A024R8V0	2021-09-09
Q9NSD9	FARSB
D3YTB1	RPL32
P37108	SRP14
B4DEX8	MAT2A
Q9NPQ8	RIC8A
A0A6Q8PHH9	GARS1
Q5QNW6	H2BC18
P17980	PSMC3
P61026	RAB10
A6NLM8	SSR4
Q02978	SLC25A11
P28070	PSMB4
O95861	BPNT1
Q9UJZ1	STOML2
D3DP78	DARS
H9KV28	DIAPH1
P62942	FKBP1A
O95782	AP2A1
Q9Y3U8	RPL36
O00232	PSMD12
M0R080	DNAJB1
Q12904	AIMP1
P62633	CNBP
F5H365	SEC23A
P61326	MAGOH
Q8IZP2	ST13P4
P08621	SNRNP70
O95202	LETM1
H9KV45	UBE2D3
Q2L6I2	ABCF1
Q96HY6	DDRGK1
A0A024R326	RPL29
A0A0A0MR02	VDAC2
P59998	ARPC4
Q8N684	CPSF7
Q9NR12	PDLIM7
P48556	PSMD8
P02533	KRT14
H7BZ58	ABHD11
Q32Q75	EIF4E
Q9NQW7	XPNPEP1
B5BU25	U2AF2
Q9Y224	RTRAF
D3DXC9	SHMT1
Q9NR45	NANS
A0A0A0MRM9	NOLC1
Q15404	RSU1
P49755	TMED10
Q5SSJ5	HP1BP3
P51665	PSMD7
K7EQA9	CDC37
Q8IV08	PLD3
Q16836	HADH
R9S3C3	p14ARF
C9JH92	CRYZ
B7Z6Z4	MYL6
Q15645	TRIP13
D9HTE9	SLC25A1
E9PNJ7	NAP1L4
P46063	RECQL
A0A1W2PNP0	PIGT
A0A1W2PPU6	SCARB2
B9EG90	TOP1
O60684	KPNA6
Q4W4Y1	DRIP4
E9PRJ8	CD81
Q7Z4V5	HDGFL2
Q6FI54	RAB5B
Q15046	KARS1
O00264	PGRMC1
Q04837	SSBP1
P40121	CAPG
X6RAC9	EIF1AX
P54577	YARS1
Q92820	GGH
P48444	ARCN1
Q9Y617	PSAT1
P10599	TXN
Q9Y266	NUDC
E7ENY0	ADD1
Q96TC7	RMDN3
E5RHE9	IMPA1
H0YL12	ETFA
O95486	SEC24A
A0A2N9DMJ4	HLA-B
I3L1L3	MYBBP1A
P14550	AKR1A1
P07858	CTSB
P25787	PSMA2
F5GXX5	DAD1
P62854	RPS26
Q15417	CNN3
O43684	BUB3
P61086	UBE2K
P61221	ABCE1
Q7Z2W4	ZC3HAV1
Q9NTJ3	SMC4
Q03135	CAV1
A0A0C4DFL7	CYP51A1
P38117	ETFB
P62318	SNRPD3
Q86YZ3	HRNR
A0A0A0MT26	ATP1A3
Q7Z434	MAVS
P30043	BLVRB
Q05397	PTK2
Q13185	CBX3
E5RGR0	LYPLA1
Q05CN7	GTF3C4
D6RDG3	BTF3
B3KPA6	ACADVL
Q8TC12	RDH11
P58546	MTPN
K7ENK9	VAMP2
D0EKE5	AIP
P57764	GSDMD
H0YJX6	PRMT5
P08779	KRT16
O43237	DYNC1LI2
Q6NUR1	NCAPG
P62857	RPS28
Q16629	SRSF7
Q15582	TGFBI
I3L0A0	PEDS1-UBE2V1
A0A087WYF2	BCAT1
K7ERP6	PRKACA
A0A087WUD3	OSTC
Q96AE4	FUBP1
O00116	AGPS
H0YIC9	PRKAG1
Q9BRX8	PRXL2A
Q5VVC8	RPL11
O95292	VAPB
A0A6Q8PHA5	HARS1
Q9H3K6	BOLA2
Q9H3K6	BOLA2B
C9JA28	SSR3
H7C2R7	SMS
P46109	CRKL
Q9HA77	CARS2
P25788	PSMA3
A0A024R7I1	GIPC1
E9PIE4	MTCH2
Q9H0C8	ILKAP
A0A6Q8PFE5	CAST
Q2TU89	AAG1
Q9UID3	VPS51
A0A0K0K1L1	HEL-S-282
Q9H3N1	TMX1
A0A087WVV1	PSMB2
P47985	UQCRFS1
A0A024RAB7	GALE
Q02750	MAP2K1
A0A087X2I4	PSMB6
A0A2R8Y706	DYNC1H1
P61457	PCBD1
I3L3C4	RSL1D1
O60645	EXOC3
Q7L2H7	EIF3M
A0A5H1ZRP4	NELFB
F2Z2K0	NSFL1C
E5RJR5	SKP1
Q9Y371	SH3GLB1
Q5JR08	RHOC
F8VYN9	ARL1
Q9Y3A6	TMED5
Q1L838	GTBP
P30837	ALDH1B1
B4DEH0	MRPL10
P49903	SEPHS1
P36957	DLST
V9HWJ5	HEL-S-90n
X6RLT1	NELFCD
O60518	RANBP6
Q9Y2Z0	SUGT1
Q9UMS4	PRPF19
A0A087WYR0	SRP19
Q9H2U1	DHX36
A0A1B0GVH5	FTO
F8VR50	ARPC3
D3DV26	S100A10
M0R205	IRF3
H0YKD8	RPL28
Q92522	H1-10
F8W7Q4	FAM162A
Q8WU90	ZC3H15
B4DP80	APOA1BP
O43765	SGTA
F2Z3K5	RPN2
P21283	ATP6V1C1
P10644	PRKAR1A
Q15181	PPA1
B4E3S0	CORO1C
K7EMH1	RPL22
O60502	OGA
P39023	RPL3
Q96IX5	ATP5MK
K7EJV9	RPL23A
Q5QPJ9	DPM1
Q9BV20	MRI1
F5GZS6	SLC3A2
A0A4Y1U1P4	MnSOD
H0YF10	RBBP4
O75489	NDUFS3
D6RBC5	OCIAD1
Q5QPN9	LYPLA2
A0A3B3ITK7	PGM1
Q9P032	NDUFAF4
C9J1V9	EEF1E1-BLOC1S5
Q92979	EMG1
B4DSU6	HNRNPC
Q96CE4	STMN1
Q04941	PLP2
Q08211	DHX9
P04183	TK1
Q6P453	USP11
F5GZ28	LIG1
A0A087X2D0	SRSF3
O14950	MYL12B
Q9H488	POFUT1
A8MU27	SUMO3
C9JIG9	OXSR1
P24539	ATP5PB
K7ES25	PEPD
P53634	CTSC
O60884	DNAJA2
Q8NF37	LPCAT1
P06756	ITGAV
B4DSN5	PTPN1
C9JRZ6	CHCHD3
Q13895	BYSL
Q5JTZ9	AARS2
G3V4T2	PABPN1
E9PF16	ACSF2
E9PFH4	TNPO3
P62851	RPS25
Q9H2G2	SLK
A0A024QZ42	PDCD6
P11177	PDHB
Q9ULC4	MCTS1
J3KTC7	NUP85
Q14320	FAM50A
P04080	CSTB
Q9NVP1	DDX18
M0R261	PGLS
A0A096LNZ9	ISG15
Q6IBU0	EIF5
Q9Y5M8	SRPRB
O76003	GLRX3
Q96FJ2	DYNLL2
Q6FHK1	MRPL28
M0QX69	UBE2M
Q9NQG5	RPRD1B
P53004	BLVRA
Q9BRA2	TXNDC17
Q16222	UAP1
P80297	MT1X
Q9NZV5	SELENON
P14174	MIF
K7EIH8	DNAJC7
P56192	MARS1
M0QXM4	SLC1A5
A6NFX8	NUDT5
A0A024R8D4	MRPS2
H0YJZ8	KTN1
P00390	GSR
K7EQM4	EIF3K
Q3KQT6	RPS2
P62861	FAU
D6REB4	PAIP1
A0A3B3ITJ4	HNRNPL
Q9Y3D6	FIS1
Q71UM5	RPS27L
E9PK91	BCLAF1
P67870	CSNK2B
P11047	LAMC1
H9NKY4	IFITM3
A8K5K5	EIF3G
B7ZKK7	EIF2AK2
P49662	CASP4
P54886	ALDH18A1
Q96FQ6	S100A16
O75347	TBCA
P23610	F8A1
P23610	F8A2
P23610	F8A3
Q14914	PTGR1
P0DJD0	RGPD1
P36551	CPOX
S4R3F9	CAPNS1
J3KR44	OTUB1
C9JFR7	CYCS
A0A3B3IT01	DARS2
M0R0C3	TIMM50
A2A3R5	RPS6
A5YKK6	CNOT1
K7EKP8	ACOT7
Q9BQ67	GRWD1
P21399	ACO1
Q00535	CDK5
Q8TBQ9	TMEM167A
Q68E00	DKFZp686G2045
A0AVT1	UBA6
P46060	RANGAP1
Q12765	SCRN1
Q15126	PMVK
Q00688	FKBP3
Q8TE01	derp12
A0A0S2Z5H3	CLINT1
Q8N0U8	VKORC1L1
Q08J23	NSUN2
A0A6Q8PHK0	TRIP12
Q8TC07	TBC1D15
F8VXU5	VPS29
A0A0J9YW13	RBM8A
Q8NBX0	SCCPDH
P62304	SNRPE
Q53GS9	USP39
P42126	ECI1
Q08945	SSRP1
M0R3F1	HNRNPUL1
P06703	S100A6
P61758	VBP1
B2RB43	BCL2L13
Q149N5	DOCK4
H0YB56	MTDH
Q9Y6N5	SQOR
Q13617	CUL2
D3DNA1	ITGB5
Q5VWZ2	LYPLAL1
Q9NSK3	DKFZp762I166
A0A024RAQ3	DHFR
F5H6T1	ACTR2
A0A024RAM4	MAP1B
E9PQX9	DRAP1
H0Y3M2	ZNF207
P30626	SRI
D3DUL8	KIAA1609
A6NHR9	SMCHD1
J3QRU1	YES1
Q4ZG77	PSMD14
P08243	ASNS
Q14694	USP10
J3KR97	TBCD
P06865	HEXA
Q8N1G4	LRRC47
I1VE16	SEC22B
F8W651	COPZ1
Q13907	IDI1
P62070	RRAS2
J3QKW7	DRG2
O60763	USO1
Q53TH5	ORC4L
Q15102	PAFAH1B3
Q9UL25	RAB21
E9PLW6	AASDHPPT
Q9UJU6	DBNL
C9JQJ4	SEPTIN2
Q8WUM5	GEMIN4
G3V0E5	TFRC
Q8TBR3	FUS
Q96AY3	FKBP10
A0A649YH59	COX2
A0A2R8Y855	SMARCE1
O14556	GAPDHS
A0A6Q8PFI8	SLC2A1
Q68CW9	DKFZp667O0311
H7C1P0	RFC4
E9PB90	HK2
H7C579	NIT2
K7EL20	EIF3G
Q9UHY1	NRBP1
Q92692	NECTIN2
Q13257	MAD2L1
Q9BRX5	GINS3
B5MCH7	BZW2
F8WB72	RPL35A
Q3LIE7	Nbla03646
Q13630	GFUS
P13473	LAMP2
Q6I9T8	PPP2CA
O00217	NDUFS8
P05109	S100A8
E9PFG7	OGDH
P27144	AK4
A0A6I8PIK9	PABPC1L
H0Y5B0	EPB41L2
O00505	KPNA3
Q9UHV9	PFDN2
F8W9B8	EXOC5
Q9H173	SIL1
P49207	RPL34
P25786	PSMA1
Q9NRV9	HEBP1
Q96T76	MMS19
Q9H223	EHD4
Q58I18	ATP1B3
H0YBT4	DPYSL3
Q6IAX9	SRPR
Q96CT6	C12orf10
I3L1N9	CISD2
B4DR61	SEC61A1
Q5URX0	HEXB
H0YF61	SCP2
Q8NBJ5	COLGALT1
A0A024R872	C9orf88
J3QLR8	MRPS23
A0A087WWY6	ILK
P17568	NDUFB7
G3V1D1	FTH1
Q14203	DCTN1
H0Y4Y4	EFHD2
Q8N2K0	ABHD12
Q15182	SNRPB
Q13155	AIMP2
H3BSV8	GSPT1
H7C1K0	SRRT
Q15459	SF3A1
Q8NFF5	FLAD1
H0YLF3	B2M
Q8N730	PBR
A0A0J9YYL3	PUF60
Q8WYA6	CTNNBL1
P68402	PAFAH1B2
Q9Y6A4	CFAP20
A0A087X2I1	PSMC6
P00568	AK1
A0A6I8PRA0	TCOF1
Q71RC2	LARP4
A0A024QZM0	ASCC1
P53801	PTTG1IP
P20618	PSMB1
Q14696	MESD
A0A286YF97	MAPK10
H7C2W9	RPL31
K7EQJ5	RPS15
E7ESC6	XPO7
Q9BV86	NTMT1
Q16531	DDB1
Q9H0R4	HDHD2
I3L4P8	HMOX2
F6WIT2	PTPA
Q9Y2A7	NCKAP1
A0A087WY55	VTA1
A0A5F9ZI73	ANK2
C9J3L8	SSR1
A8MYR4	GTF2A2
Q9NTI5	PDS5B
Q7L9L4	MOB1B
A0A024RDB2	G3BP2
Q8IWE2	FAM114A1
B1AJY5	PSMD10
O00159	MYO1C
Q13131	PRKAA1
Q6P5Z2	PKN3
Q5BJF2	TMEM97
J3KS63	CDK5RAP3
Q96DV4	MRPL38
Q6ICN0	GRB2
Q5T760	SRSF11
P15529	CD46
Q9NPD3	EXOSC4
Q9H9A6	LRRC40
Q9NU22	MDN1
A0A024R7X7	STAU2
O00762	UBE2C
A0A087X0R6	SNX12
Q9UMQ6	CAPN11
A0A024R0S8	XRCC1
I3L0L3	NSF
Q53EZ4	CEP55
A0A126GW78	OR5AC2
Q6NUP7	PPP4R4
A0A087WU07	MICOS10
Q4G0F5	VPS26B
P22061	PCMT1
O94776	MTA2
A0A3B3ISV9	ERI3
Q9H492	MAP1LC3A
Q9P219	CCDC88C
Q96K76	USP47
P35914	HMGCL
Q96I24	FUBP3
Q5VZK9	CARMIL1
E9PI60	BRPF3
H0Y3H2	ABCA3
Q3ZCW5	SUCLG2
E9PLP2	SSR2
P48723	HSPA13
A0A0S2Z550	SETX
Q9BWD1	ACAT2
H0YCS9	ECHDC1
O95816	BAG2
A0A024R5Z9	PKM2
Q6IPT9	EEF1A1
P68363	TUBA1B
P06576	ATP5F1B
Q13885	TUBB2A
P12956	XRCC6
O75083	WDR1
D3DPU2	CAP1
P06748	NPM1
P04843	RPN1
Q6S8J3	POTEE
P31939	ATIC
P31943	HNRNPH1
O60664	PLIN3
Q562L9	ACT
P63241	EIF5A
Q13707	ACTA2
Q32Q12	NME1-NME2
H0YJW3	ACTN1
E7EQG2	EIF4A2
P42166	TMPO
P36873	PPP1CC
B3KPB9	EIF3L
Q6FI35	PCNA
P32119	PRDX2
A0A6Q8PF33	AARS1
P46777	RPL5
H0Y8C6	IPO5
P14868	DARS1
J3KPE3	RACK1
P62820	RAB1A
P62979	RPS27A
E9PP73	COPB1
Q01082	SPTBN1
P61313	RPL15
A0A087WUV8	BSG
M0R0F0	RPS5
Q8NC51	SERBP1
H7C463	IMMT
P46781	RPS9
A1KYQ7	EIF3C
I3L3H2	EIF4A3
A0A024RA87	2021-09-07
A0A6I8PTT9	GFPT1
Q9HAV7	GRPEL1
P31153	MAT2A
Q08257	CRYZ
Q14566	MCM6
A0A024RBS1	GCN1L1
Q9Y281	CFL2
H0Y449	YBX1
Q9NX58	LYAR
I3L3P7	RPS15A
H0YIZ0	SHMT2
A0A024R462	FN1
P61604	HSPE1
J3KN67	TPM3
F8W7C6	RPL10
H0YLU7	ETFA
P12236	SLC25A6
Q6NS36	FTH1
A0A024R571	EHD1
P61586	RHOA
A6NHL2	TUBAL3
P11172	UMPS
K7ER00	FARSA
Q96HI4	NMT1
Q16778	H2BC21
P33176	KIF5B
Q15056	EIF4H
A0A5F9ZHJ7	ACAT1
Q09028	RBBP4
B4DT28	HNRNPR
G1UI19	KPNA6
P84098	RPL19
A0A494C1E2	PGM3
Q14847	LASP1
Q9H2R7	NPD011
O15371	EIF3D
H7BZJ3	PDIA3
P04844	RPN2
Q16555	DPYSL2
Q1WWK5	2021-09-09
O95793	STAU1
A0A2R8Y5Q8	TBCE
O94874	UFL1
Q05DJ2	MTAP
Q5TA01	GSTO1
E9PKL7	RAB2A
A0A0S2Z434	HSD17B10
P49721	PSMB2
E9PP21	CSRP1
A0A0S2Z4K6	TGFBI
Q6IPX5	RPS2
Q15437	SEC23B
P62805	H4-16
P62805	H4C1
P62805	H4C11
P62805	H4C12
P62805	H4C13
P62805	H4C14
P62805	H4C15
P62805	H4C2
P62805	H4C3
P62805	H4C4
P62805	H4C5
P62805	H4C6
P62805	H4C8
P62805	H4C9
E9PK47	PYGL
P13796	LCP1
P04181	OAT
Q53TX0	GLS
Q14444	CAPRIN1
F5H157	RAB35
Q969Q0	RPL36AL
P61254	RPL26
G3V325	ATP5MF-PTCD1
Q96EP5	DAZAP1
Q9Y277	VDAC3
O94973	AP2A2
Q6FG99	RPLP1
Q15758	SLC1A5
A0A0S2Z4N8	VASP
Q9BXP5	SRRT
A0A2Z6ATB6	DBN1
P47813	EIF1AX
P45880	VDAC2
P47755	CAPZA2
Q6FI51	DNAJB1
Q96CS3	FAF2
Q9BPW0	PPP5C
O95299	NDUFA10
P84243	H3-3A
P84243	H3-3B
P16401	H1-5
C9JYI4	KPNA1
Q3ZCQ8	TIMM50
A6QKW0	SHINC3
A0A2R8Y5V9	TPM4
H3BUI9	UQCRC2
E9PC15	AGK
G3V3H3	KLC1
K7EKW4	ISOC2
A0A024RB27	hCG_24991
P27708	CAD
X6RDA4	PSPC1
Q8TAT6	NPLOC4
O14828	SCAMP3
K7EKM4	SRM
Q9NQR4	NIT2
A0A024R5M3	CTTN
A0A2R8YFZ7	DYNC1H1
A0A087X260	TARDBP
A0A024R1M8	APOL2
P53621	COPA
J3KR73	RAB6B
Q96RS6	NUDCD1
Q14008	CKAP5
A8MZF9	DRG2
A0A2R8YDP2	CSNK2A1
A0A087WVN4	FDPS
O14929	HAT1
Q9NR30	DDX21
B7ZLW0	LPP
P20339	RAB5A
P40938	RFC3
B7Z591	TMCO1
A0A0A6YYA0	TMED7-TICAM2
O75396	SEC22B
A0A0S2Z4Q6	HSD17B4
Q68E01	INTS3
C9J2Q4	SEPTIN2
P45954	ACADSB
P31689	DNAJA1
Q13751	LAMB3
A0A2R8YHB3	CDC73
P08237	PFKM
Q5HYD8	DKFZp686M0919
H0YC73	LARP1
O76021	RSL1D1
F5H608	ATP5PD
E9PRZ1	SAAL1
Q99471	PFDN5
U3KQT1	ESD
Q15125	EBP
H0YI98	DCTN2
Q9NTX5	ECHDC1
E9PPH5	ANP32E
Q86UE4	MTDH
Q9NT62	ATG3
Q0VDC6	FKBP1A
A0A087WX58	HDGFL2
A0A0A0MTJ9	NCEH1
Q58FF6	HSP90AB4P
E9PC71	HPCAL1
A0A1B0GTG9	ADSL
A0A2R8Y7W5	CDK13
O75534	CSDE1
A0A2U3TZM0	CHD4
H0YN48	UACA
Q9Y3E0	GOLT1B
D6RE99	HINT1
P33947	KDELR2
E9PNJ4	STIM1
H7C5W9	ATP2A2
P26196	DDX6
I3L297	CRK
A0A2R8Y653	UCK2
O00154	ACOT7
A0A3B3ITD8	NUP98
Q9UI42	CPA4
Q5TDF0	NTPCR
A0A2R8YE10	VPS45
Q8TEA8	DTD1
J3KQ48	PTRH2
F5H4Y5	CELF1
H7C543	ALCAM
E5RJR3	MAT2B
H3BP09	SMAD3
P27694	RPA1
Q9UGI8	TES
P49458	SRP9
H0YCA5	SPATA5L1
C9J5D1	NAA50
P56545	CTBP2
A0A087WTB8	UCHL3
H7C1V0	CTSD
A0A0S2PZM4	JMJD6
F5GWF8	ATL3
P63172	DYNLT1
H3BNV9	COX4I1
P61201	COPS2
P30049	ATP5F1D
Q13416	ORC2
A0A6C0W5J5	PTPN11
J3KTL8	SMCHD1
Q9UKM0	RR2M
Q9Y512	SAMM50
Q9NS69	TOMM22
Q9Y2V2	CARHSP1
Q9Y4W6	AFG3L2
K7EPT8	GFAP
Q9C0E2	XPO4
Q9Y3B4	SF3B6
Q9H9W4	ACAD9
A0A2L0RI76	IVD
Q9HD33	MRPL47
B3LEU8	TMEM214
M0QXN5	NUP62
H3BM18	IFI16
C9JD53	IDI1
Q13043	STK4
Q9Y496	KIF3A
Q9UBV8	PEF1
E7ESY4	MTA1
A0A024R3R5	LBR
Q9BRJ6	C7orf50
Q8IZ83	ALDH16A1
D6RG15	TWF2
A0PJC9	TPR
P41567	EIF1
D6REC9	THOC3
Q9BY32	ITPA
Q9UBI6	GNG12
K7ESQ2	SPC24
Q9BS26	ERP44
A0A075B797	NOSIP
P42677	RPS27
O15511	ARPC5
P50583	NUDT2
H3BT54	FANCI
A6NIR2	HSPB11
K7EN66	CNP
P07942	LAMB1
P13984	GTF2F2
O75533	SF3B1
G3V4W4	GNPNAT1
P50613	CDK7
Q15388	TOMM20
J3KT75	MPDU1
A4FVA8	DFNA5
O15091	PRORP
A0A140T8Y2	GNL1
I3L526	BAIAP2
Q15018	ABRAXAS2
H7C0V0	MAIP1
H0YBE0	MTDH
Q05CT2	FAM98A
Q6FH17	ARF6
P36405	ARL3
F8W9U3	ABHD14B
O75822	EIF3J
F4YTF6	HLA-B
Q14166	TTLL12
Q9H0H5	RACGAP1
H3BUK7	MVP
W6A4U0	CD63
Q5QPE5	SNX5
A0A140TA73	SNTB2
Q13423	NNT
Q6P2E9	EDC4
P26006	ITGA3
P82932	MRPS6
Q9NZ53	PODXL2
Q9NP72	RAB18
P36404	ARL2
P32004	L1CAM
O43491	EPB41L2
Q92890	UFD1
P23258	TUBG1
Q16718	NDUFA5
Q13505	MTX1
H0YBL1	IMPA1
Q9NX40	OCIAD1
E5RHT6	ARFGAP1
Q15369	ELOC
H3BU69	CSK
O00186	STXBP3
Q9Y305	ACOT9
Q92621	NUP205
Q9UDM8	ORC5L
P18077	RPL35A
E2QRI1	P3H1
K4DIA7	CD151
E7EQI7	WASHC5
Q96A33	CCDC47
X6RKY7	CDC123
P84090	ERH
A0A679KTH4	EmGFP-LacZ-E2F-TdTom
P63165	SUMO1
Q9BQ04	RBM4B
A2A2L5	RTF2
E9PFN5	GSTK1
Q5ZPJ1	BAX
Q6P2Q9	PRPF8
O43665	RGS10
Q05DF2	SF3A2
Q9NUQ3	TXLNG
Q8NBF2	NHLRC2
A0A024R819	NUDT1
Q96CV8	THOP1
A0A0A0MT01	GSN
Q13564	NAE1
P23919	DTYMK
B4DDS7	SRP54
D6REL6	EPN3
A2ABF4	VARS1
Q99614	TTC1
Q15642	TRIP10
Q9BUL8	PDCD10
Q9BY44	EIF2A
H7BXH2	PPP6R3
Q05CP8	CCDC6
A0A0U1RRK1	MICU1
P49756	RBM25
Q9UJ70	NAGK
Q969H8	MYDGF
Q96DZ1	ERLEC1
Q00341	HDLBP
B2RWN5	HEATR1
Q9P270	SLAIN2
P46926	GNPDA1
Q7Z6U0	TBPL1
Q9UNF1	MAGED2
F5GYZ5	SOD2
A0A0U1RQT9	SYPL1
P98179	RBM3
A0A590UJM8	CUL1
H3BT71	RBMX
O60493	SNX3
H7C2L4	TRA2B
B1AXG1	RPS6KA3
Q9NUQ8	ABCF3
Q5VXN0	RPF2
K7ES11	UBE2O
P31751	AKT2
A0A3B3IUB5	HM13
Q99543	DNAJC2
Q92734	TFG
F8WF02	PDHB
A0A1C9J7T1	ICAM1
Q6FHJ9	COX5B
F8VZV1	MON2
Q96Q11	TRNT1
A0A1W2PQF8	ME2
Q9NR28	DIABLO
A0A024RCT9	HMGA1
O15427	SLC16A3
Q58F21	BRDT
Q9BTE3	MCMBP
Q9UJA5	TRMT6
Q6PK82	AP3D1
Q9H773	DCTPP1
P25325	MPST
H7C3P9	COPS3
Q12965	MYO1E
A0A0S2Z3S2	GNS
C9J0E4	CSTA
B3KT66	PSMD6
B0YJ73	RSU1
P57740	NUP107
Q99436	PSMB7
B4DZG7	ARL1
Q15393	SF3B3
Q7LC44	ARC
Q9Y3C6	PPIL1
Q14769	ufHSD2
J3KNC3	SMCO2
Q96FV9	THOC1
Q6E0U4	DMKN
M0QYI6	UBE2M
A0A6Q8PG37	KIF2A
Q92665	MRPS31
Q8WXE9	STON2
O15397	IPO8
P55036	PSMD4
Q502X4	SAT2
Q96F88	POP1
A0A590UJU6	BRCA2
P51452	DUSP3
P01112	HRAS
A0A087WXU8	DDX24
Q96I05	SPOCD1
Q6UXN9	WDR82
Q9BXT2	CACNG6
Q6P2S7	TTC41P
A9XA72	HCR
H7C2S1	MCF2L
E5RJ77	PTK2B
Q16775	HAGH
Q06124	PTPN11
