# Supplementary material for: Modification of RNF183 via m6A Methylation Mediates Podocyte Dysfunction in Diabetic Nephropathy by Regulating PKM2 Ubiquitination and Degradation
Source: Cells. 2025 Mar 1;14(5):365. doi: 10.3390/cells14050365 (PMC11899265; doi:10.3390/cells14050365)
Supplement: Supplementary file 1 [file cells-14-00365-s001.zip › Supplementary material S3:Fig. 6B.xlsx]

## Sheet: Sheet1
Accession	GeneID	GeneName	Abundances (Grouped): 1	Abundances (Grouped): 2	Description
A0A024R5Z9	5315	PKM2	0	2.12466e+06	Pyruvate kinase丙酮酸激酶 OS=Homo sapiens OX=9606 GN=PKM2 PE=3 SV=1
A0A286YEY4		IGHG2	0	70584488	Immunoglobulin heavy constant gamma 2 (Fragment) OS=Homo sapiens OX=9606 GN=IGHG2 PE=1 SV=1
A0A2R3Z0D6			0	1.23464e+06	Hemoglobin subunit beta (Fragment) OS=Homo sapiens OX=9606 PE=3 SV=1
B4DQ49			0	1.213e+06	cDNA FLJ54374, highly similar to Homo sapiens keratin 78 (KRT78), mRNA OS=Homo sapiens OX=9606 PE=2 SV=1
B4DUI5			0	1.98738e+06	Triosephosphate isomerase OS=Homo sapiens OX=9606 PE=2 SV=1 磷酸丙糖异构酶
D6R9Z1		RACK1	0	986208	Receptor of-activated protein C kinase 1 (Fragment) OS=Homo sapiens OX=9606 GN=RACK1 PE=1 SV=8
E7EX17	1975	EIF4B	0	5.8349e+06	Eukaryotic translation initiation factor 4B OS=Homo sapiens OX=9606 GN=EIF4B PE=1 SV=1
E9PLF4		HSPA8	0	10809791	Heat shock cognate 71 kDa protein (Fragment) OS=Homo sapiens OX=9606 GN=HSPA8 PE=1 SV=1
H0YF32		RPS3	0	1.58729e+06	40S ribosomal protein S3 (Fragment) OS=Homo sapiens OX=9606 GN=RPS3 PE=1 SV=1
H0YMD0		ANXA2	0	4.59379e+06	Annexin (Fragment) OS=Homo sapiens OX=9606 GN=ANXA2 PE=1 SV=1
I6L8B7		FABP5	0	5.52102e+06	Fatty acid-binding protein 5 OS=Homo sapiens OX=9606 GN=FABP5 PE=1 SV=1
J3KSD8		BLMH	0	1.06954e+06	Bleomycin hydrolase (Fragment) OS=Homo sapiens OX=9606 GN=BLMH PE=1 SV=8
K7EM90		ENO1	0	2.2852e+06	2-phospho-D-glycerate hydro-lyase (Fragment) OS=Homo sapiens OX=9606 GN=ENO1 PE=1 SV=1
P07737	5216	PFN1	0	1.19421e+06	Profilin-1 前纤维蛋白OS=Homo sapiens OX=9606 GN=PFN1 PE=1 SV=2
P08697	5345	SERPINF2	0	11452343	Alpha-2-antiplasmin OS=Homo sapiens OX=9606 GN=SERPINF2 PE=1 SV=3
P21333	2316	FLNA	0	999774	Filamin-A 细丝蛋白 OS=Homo sapiens OX=9606 GN=FLNA PE=1 SV=4
P25788	5684	PSMA3	0	1.58279e+06	Proteasome subunit alpha type-3 OS=Homo sapiens OX=9606 GN=PSMA3 PE=1 SV=2
P30050	6136	RPL12	0	2.67517e+06	60S ribosomal protein L12 OS=Homo sapiens OX=9606 GN=RPL12 PE=1 SV=1
P48668	286887	KRT6C	0	4.90179e+06	Keratin, type II cytoskeletal 6C 角蛋白 细胞骨架蛋白OS=Homo sapiens OX=9606 GN=KRT6C PE=1 SV=3
Q13200	5708	PSMD2	0	1105214	26S proteasome non-ATPase regulatory subunit 2 OS=Homo sapiens OX=9606 GN=PSMD2 PE=1 SV=3
Q59E85	857	CAV1	0	3.86821e+06	Caveolin (Fragment)与纤维化相关 OS=Homo sapiens OX=9606 PE=2 SV=1
Q5T749	448834	KPRP	0	1.61824e+06	Keratinocyte proline-rich protein 角化细胞脯氨酸蛋白OS=Homo sapiens OX=9606 GN=KPRP PE=1 SV=1
Q6B823			0	2.02126e+06	Histone H4 (Fragment) OS=Homo sapiens OX=9606 PE=3 SV=1
Q6PK50	3326	HSP90AB1降低	0	7.27827e+06	HSP90AB1 protein (Fragment) OS=Homo sapiens OX=9606 GN=HSP90AB1 PE=1 SV=1
Q96D59	138065	RNF183	0	2.93249e+07	E3 ubiquitin-protein ligase RNF183 OS=Homo sapiens OX=9606 GN=RNF183 PE=1 SV=2
Q96M43	148545	NBPF4	0	7.08471e+06	Neuroblastoma breakpoint family member 4 OS=Homo sapiens OX=9606 GN=NBPF4 PE=2 SV=2
Q9BZ93		PSMA6	0	746060	Prosomal P27K protein (Fragment) OS=Homo sapiens OX=9606 GN=PSMA6 PE=4 SV=1
Q9GZZ8	90070	LACRT	0	1.05395e+06	Extracellular glycoprotein lacritin细胞外糖蛋白 OS=Homo sapiens OX=9606 GN=LACRT PE=1 SV=1
B4DE59			360893	0	Junction plakoglobin OS=Homo sapiens OX=9606 PE=2 SV=1
P63104	7534	YWHAZ	539404	823203	14-3-3 protein zeta/delta OS=Homo sapiens OX=9606 GN=YWHAZ PE=1 SV=1
P61158	10096	ACTR3	616211	0	Actin-related protein 3 OS=Homo sapiens OX=9606 GN=ACTR3 PE=1 SV=3
F6RAZ1		PFKFB2	617741	0	6-phosphofructo-2-kinase/fructose-2,6-bisphosphatase 2 (Fragment) OS=Homo sapiens OX=9606 GN=PFKFB2 PE=1 SV=1
P11021	3309	HSPA5	623950	0	Endoplasmic reticulum chaperone BiP OS=Homo sapiens OX=9606 GN=HSPA5 PE=1 SV=2
Q16629	6432	SRSF7	684653	0	Serine/arginine-rich splicing factor 7 OS=Homo sapiens OX=9606 GN=SRSF7 PE=1 SV=1
A0A5C2GTV5			696959	0	IG c931_heavy_IGHV1-69_IGHD3-3_IGHJ5 (Fragment) OS=Homo sapiens OX=9606 PE=2 SV=1
E9PLX7		RPL27A	698402	0	60S ribosomal protein L27a OS=Homo sapiens OX=9606 GN=RPL27A PE=1 SV=1
A0A3B3ITJ4		HNRNPL	713502	1.22576e+06	Heterogeneous nuclear ribonucleoprotein L (Fragment) OS=Homo sapiens OX=9606 GN=HNRNPL PE=1 SV=1
A0A6Q8PF43		HSPB1	714022	1.33979e+06	Heat shock protein beta-1 OS=Homo sapiens OX=9606 GN=HSPB1 PE=4 SV=1
A7E2S3		RPS3	734414	0	RPS3 protein (Fragment) OS=Homo sapiens OX=9606 GN=RPS3 PE=2 SV=1
H0YI43		MYL6	742723	0	Myosin light polypeptide 6 (Fragment) OS=Homo sapiens OX=9606 GN=MYL6 PE=1 SV=1
Q6IQ30		PABPC4	777233	0	Polyadenylate-binding protein OS=Homo sapiens OX=9606 GN=PABPC4 PE=2 SV=1
B7Z4F6			838653	1.88546e+06	60 kDa chaperonin OS=Homo sapiens OX=9606 PE=2 SV=1
B7Z7N3	3891		844182	0	cDNA FLJ51392, highly similar to Keratin, type II cuticular Hb5 OS=Homo sapiens OX=9606 PE=2 SV=1
P26373	6137	RPL13	850146	1.56211e+06	60S ribosomal protein L13 OS=Homo sapiens OX=9606 GN=RPL13 PE=1 SV=4
B5MDF5		RAN	863996	0	GTP-binding nuclear protein Ran OS=Homo sapiens OX=9606 GN=RAN PE=1 SV=1
P10599	7295	TXN	895767	4.50971e+06	Thioredoxin OS=Homo sapiens OX=9606 GN=TXN PE=1 SV=3
Q7Z2V5		DKFZp686J01190	907066	0	RNA helicase (Fragment) OS=Homo sapiens OX=9606 GN=DKFZp686J01190 PE=2 SV=1
B2R7T8			908935	0	F-actin-capping protein subunit beta OS=Homo sapiens OX=9606 PE=2 SV=1
P01040	1475	CSTA	913394	5.26215e+06	Cystatin-A OS=Homo sapiens OX=9606 GN=CSTA PE=1 SV=1
B4E3P1			948833	0	cDNA FLJ57036, highly similar to Homo sapiens tropomyosin 2 (beta) (TPM2), transcript variant 2, mRNA OS=Homo sapiens OX=9606 PE=2 SV=1
Q8IW75	145264	SERPINA12	949459	1.44427e+06	Serpin A12 OS=Homo sapiens OX=9606 GN=SERPINA12 PE=1 SV=1
B3VL17			956027	0	Beta globin (Fragment) OS=Homo sapiens OX=9606 PE=3 SV=1
A6NLN1		PTBP1	1.00233e+06	0	Polypyrimidine tract-binding protein 1 OS=Homo sapiens OX=9606 GN=PTBP1 PE=1 SV=4
H0YL69		PSMA4	1.03732e+06	2.93061e+06	Proteasome subunit alpha type (Fragment) OS=Homo sapiens OX=9606 GN=PSMA4 PE=1 SV=1
P62851	6230	RPS25	1.11166e+06	1.48616e+06	40S ribosomal protein S25 OS=Homo sapiens OX=9606 GN=RPS25 PE=1 SV=1
Q5VVC8		RPL11	1.17531e+06	1.43317e+06	60S ribosomal protein L11 OS=Homo sapiens OX=9606 GN=RPL11 PE=1 SV=2
B3KMY8			1.19774e+06	1.40921e+06	cDNA FLJ12958 fis, clone NT2RP2005539, highly similar to Homo sapiens influenza virus NS1A binding protein (IVNS1ABP), transcript variant 1, mRNA OS=Homo sapiens OX=9606 PE=2 SV=1
Q59FA2	6426		1.22995e+06	0	Serine/arginine-rich splicing factor 1 (Fragment) OS=Homo sapiens OX=9606 PE=2 SV=1
H0YI76		KRT5	1.23957e+06	0	Keratin, type II cytoskeletal 5 (Fragment) OS=Homo sapiens OX=9606 GN=KRT5 PE=1 SV=1
B4DF70			1.2636e+06	0	cDNA FLJ60461, highly similar to Peroxiredoxin-2 OS=Homo sapiens OX=9606 PE=2 SV=1
B2RDE1			1.29264e+06	0	cDNA, FLJ96568, highly similar to Homo sapiens tropomyosin 3 (TPM3), mRNA OS=Homo sapiens OX=9606 PE=2 SV=1
P17900	2760	GM2A	1312433	0	Ganglioside GM2 activator OS=Homo sapiens OX=9606 GN=GM2A PE=1 SV=4
A0A5C2FX88			1.32688e+06	0	IGL c1591_light_IGKV2-30_IGKJ4 (Fragment) OS=Homo sapiens OX=9606 PE=2 SV=1
P48741		HSPA7	1.36705e+06	1.83728e+06	Putative heat shock 70 kDa protein 7 OS=Homo sapiens OX=9606 GN=HSPA7 PE=5 SV=2
O00159	4641	MYO1C	1.42722e+06	0	Unconventional myosin-Ic OS=Homo sapiens OX=9606 GN=MYO1C PE=1 SV=4
A0A669KBF2		CPS1	1.44825e+06	0	Carbamoyl-phosphate synthase [ammonia], mitochondrial (Fragment) OS=Homo sapiens OX=9606 GN=CPS1 PE=1 SV=1
B4DMU8			1.47362e+06	0	cDNA FLJ53063, highly similar to Tubulin beta-7 chain OS=Homo sapiens OX=9606 PE=2 SV=1
Q96P63	89777	SERPINB12	1.48724e+06	0	Serpin B12 OS=Homo sapiens OX=9606 GN=SERPINB12 PE=1 SV=1
Q9UI42	51200	CPA4	1.53042e+06	1594157	Carboxypeptidase A4 OS=Homo sapiens OX=9606 GN=CPA4 PE=1 SV=2
P04040	847	CAT	1.54386e+06	2.37195e+06	Catalase OS=Homo sapiens OX=9606 GN=CAT PE=1 SV=3
P06702	6280	S100A9	1.56202e+06	0	Protein S100-A9 OS=Homo sapiens OX=9606 GN=S100A9 PE=1 SV=1
H3BR70		PKM	1.56966e+06	0	Pyruvate kinase OS=Homo sapiens OX=9606 GN=PKM PE=1 SV=1
M0QZK8			1.63094e+06	0	Gamma-glutamylcyclotransferase OS=Homo sapiens OX=9606 PE=4 SV=1
A0A1B0GU92			1.63339e+06	6.15844e+06	Peptidase A1 domain-containing protein OS=Homo sapiens OX=9606 PE=1 SV=1
E5RH77		RPS14	1636165	0	40S ribosomal protein S14 OS=Homo sapiens OX=9606 GN=RPS14 PE=1 SV=1
Q6N096		DKFZp686I15196	1.6904e+06	0	Uncharacterized protein DKFZp686I15196 OS=Homo sapiens OX=9606 GN=DKFZp686I15196 PE=2 SV=1
Q8IWR8			1.69741e+06	0	60S ribosomal protein L19 (Fragment) OS=Homo sapiens OX=9606 PE=2 SV=1
J3KRX5		RPL17	1.76165e+06	0	60S ribosomal protein L17 (Fragment) OS=Homo sapiens OX=9606 GN=RPL17 PE=1 SV=1
A0A5C2G6S6			1.78829e+06	0	IGL c2133_light_IGKV2-30_IGKJ3 (Fragment) OS=Homo sapiens OX=9606 PE=2 SV=1
E9PKZ0		RPL8	1.79582e+06	0	60S ribosomal protein L8 (Fragment) OS=Homo sapiens OX=9606 GN=RPL8 PE=1 SV=1
V9GZ56		LSM4	1.82345e+06	2.30567e+06	U6 snRNA-associated Sm-like protein LSm4 (Fragment) OS=Homo sapiens OX=9606 GN=LSM4 PE=1 SV=1
P69905	30393040	HBA1HBA2	1.82745e+06	0	Hemoglobin subunit alpha OS=Homo sapiens OX=9606 GN=HBA1 PE=1 SV=2
Q96QA5	284110	GSDMA	1.85283e+06	0	Gasdermin-A OS=Homo sapiens OX=9606 GN=GSDMA PE=1 SV=4
B4E0E1			1.88222e+06	0	Poly [ADP-ribose] polymerase OS=Homo sapiens OX=9606 PE=2 SV=1
Q01804	54726	OTUD4	1897315	974692	OTU domain-containing protein 4 OS=Homo sapiens OX=9606 GN=OTUD4 PE=1 SV=4
A0A0S2Z4X1	8241	RBM10	1.9332e+06	3.32248e+06	Epididymis secretory sperm binding protein (Fragment) OS=Homo sapiens OX=9606 GN=RBM10 PE=2 SV=1
Q5D862	388698	FLG2	2.1992e+06	8513431	Filaggrin-2 OS=Homo sapiens OX=9606 GN=FLG2 PE=1 SV=1
P25311	563	AZGP1	2.29309e+06	1.40163e+06	Zinc-alpha-2-glycoprotein OS=Homo sapiens OX=9606 GN=AZGP1 PE=1 SV=2
P31025	3933	LCN1	2.33657e+06	3.39086e+06	Lipocalin-1 OS=Homo sapiens OX=9606 GN=LCN1 PE=1 SV=1
Q8N1N4	196374	KRT78	2.50486e+06	0	Keratin, type II cytoskeletal 78 OS=Homo sapiens OX=9606 GN=KRT78 PE=1 SV=2
B5MCT8		RPS9	2.55275e+06	2.14819e+06	40S ribosomal protein S9 OS=Homo sapiens OX=9606 GN=RPS9 PE=1 SV=1
P14625	7184	HSP90B1	2571312	0	Endoplasmin OS=Homo sapiens OX=9606 GN=HSP90B1 PE=1 SV=1
P05787	3856	KRT8	2756934	0	Keratin, type II cytoskeletal 8 OS=Homo sapiens OX=9606 GN=KRT8 PE=1 SV=7
Q8N6N5		TUBB2C	2.76482e+06	6.55829e+06	Tubulin beta chain OS=Homo sapiens OX=9606 GN=TUBB2C PE=2 SV=1
A8K0T9			2.79632e+06	0	F-actin-capping protein subunit alpha OS=Homo sapiens OX=9606 PE=2 SV=1
Q562R1	345651	ACTBL2	2.82971e+06	0	Beta-actin-like protein 2 OS=Homo sapiens OX=9606 GN=ACTBL2 PE=1 SV=2
A0A075B6R9		IGKV2D-24	2.91036e+06	4665626	Probable non-functional immunoglobulin kappa variable 2D-24 OS=Homo sapiens OX=9606 GN=IGKV2D-24 PE=1 SV=1
E2DRY6			2.98808e+06	0	2-phospho-D-glycerate hydro-lyase OS=Homo sapiens OX=9606 PE=2 SV=1
Q16778	8349	H2BC21	3.00867e+06	3392664	Histone H2B type 2-E OS=Homo sapiens OX=9606 GN=H2BC21 PE=1 SV=3
A0A161I202		LTF	3.05163e+06	4.49744e+06	Lactotransferrin OS=Homo sapiens OX=9606 GN=LTF PE=2 SV=1
A0A125QYY8			3.17897e+06	0	IBM-B1 light chain variable region (Fragment) OS=Homo sapiens OX=9606 PE=2 SV=1
P31944	23581	CASP14	3.23598e+06	5.60278e+06	Caspase-14 OS=Homo sapiens OX=9606 GN=CASP14 PE=1 SV=2
P12273	5304	PIP	3.56326e+06	3.82264e+06	Prolactin-inducible protein OS=Homo sapiens OX=9606 GN=PIP PE=1 SV=1
P62805	121504554313829483598360836183628363836483658366836783688370	H4C1H4C2H4C3H4C4H4C5H4C6H4C8H4C9H4C11H4C12H4C13H4C14H4C15H4-16	3.57233e+06	0	Histone H4 OS=Homo sapiens OX=9606 GN=H4C1 PE=1 SV=2
Q9UP60		SNC73	3.65051e+06	2.0827e+06	SNC73 protein OS=Homo sapiens OX=9606 GN=SNC73 PE=2 SV=1
P49862	5650	KLK7	3702117	985985	Kallikrein-7 OS=Homo sapiens OX=9606 GN=KLK7 PE=1 SV=1
P07900	3320	HSP90AA1	3.72719e+06	0	Heat shock protein HSP 90-alpha OS=Homo sapiens OX=9606 GN=HSP90AA1 PE=1 SV=5
B2R6F9			3746701	2.7188e+06	cDNA, FLJ92932, highly similar to Homo sapiens serine/threonine kinase 38 (STK38), mRNA OS=Homo sapiens OX=9606 PE=2 SV=1
P12236	293	SLC25A6	3.83542e+06	5.20268e+06	ADP/ATP translocase 3 OS=Homo sapiens OX=9606 GN=SLC25A6 PE=1 SV=4
Q4LE79	1832	DSP variant protein	3.84263e+06	3.65382e+06	DSP variant protein (Fragment) OS=Homo sapiens OX=9606 GN=DSP variant protein PE=2 SV=1
E9PCY7		HNRNPH1	3.84323e+06	0	Heterogeneous nuclear ribonucleoprotein H OS=Homo sapiens OX=9606 GN=HNRNPH1 PE=1 SV=1
B4DUQ1	3190		3.88517e+06	1.04345e+07	Heterogeneous nuclear ribonucleoprotein K OS=Homo sapiens OX=9606 PE=2 SV=1
Q16777	8338	H2AC20	4.89884e+06	0	Histone H2A type 2-C OS=Homo sapiens OX=9606 GN=H2AC20 PE=1 SV=4
P29508	6317	SERPINB3	5.0424e+06	8.13113e+06	Serpin B3 OS=Homo sapiens OX=9606 GN=SERPINB3 PE=1 SV=2
Q01469	2171	FABP5	5.30294e+06	0	Fatty acid-binding protein 5 OS=Homo sapiens OX=9606 GN=FABP5 PE=1 SV=3
Q9HB00	1823	DSC1	5.4849e+06	2.23261e+06	Desmocollin 1, isoform CRA_b OS=Homo sapiens OX=9606 GN=DSC1 PE=4 SV=1
P04259	3854	KRT6B	5.87122e+06	0	Keratin, type II cytoskeletal 6B OS=Homo sapiens OX=9606 GN=KRT6B PE=1 SV=5
P25705	498	ATP5F1A	6.13735e+06	9447063	ATP synthase subunit alpha, mitochondrial OS=Homo sapiens OX=9606 GN=ATP5F1A PE=1 SV=1
P05109	6279	S100A8	6.37745e+06	7.67942e+06	Protein S100-A8 OS=Homo sapiens OX=9606 GN=S100A8 PE=1 SV=1
A0A1W2PR17		PFKFB3	6.56079e+06	5.04415e+06	6-phosphofructo-2-kinase OS=Homo sapiens OX=9606 GN=PFKFB3 PE=1 SV=1
F8W1S1		KRT74	6798813	3689645	Keratin, type II cytoskeletal 74 OS=Homo sapiens OX=9606 GN=KRT74 PE=1 SV=1
P05089	383	ARG1	7.25479e+06	795686	Arginase-1 OS=Homo sapiens OX=9606 GN=ARG1 PE=1 SV=2
B2R4P2			7.29679e+06	7.56242e+06	cDNA, FLJ92164, highly similar to Homo sapiens peroxiredoxin 1 (PRDX1), mRNA OS=Homo sapiens OX=9606 PE=2 SV=1
E9PKE3		HSPA8	8.14126e+06	0	Heat shock cognate 71 kDa protein OS=Homo sapiens OX=9606 GN=HSPA8 PE=1 SV=1
Q08188	7053	TGM3	8.18949e+06	1.16552e+07	Protein-glutamine gamma-glutamyltransferase E OS=Homo sapiens OX=9606 GN=TGM3 PE=1 SV=4
Q4J6C0		PPM1B	8.88521e+06	1.13521e+07	Protein-serine/threonine phosphatase (Fragment) OS=Homo sapiens OX=9606 GN=PPM1B PE=2 SV=1
O14556	26330	GAPDHS	9610786	0	Glyceraldehyde-3-phosphate dehydrogenase, testis-specific OS=Homo sapiens OX=9606 GN=GAPDHS PE=1 SV=2
P19474	6737	TRIM21	1.0105e+07	1.60285e+07	E3 ubiquitin-protein ligase TRIM21 OS=Homo sapiens OX=9606 GN=TRIM21 PE=1 SV=1
B4DS01			1.02671e+07	0	cDNA FLJ59402, highly similar to Eukaryotic translation initiation factor 4B OS=Homo sapiens OX=9606 PE=2 SV=1
P63267	72	ACTG2	1.06268e+07	0	Actin, gamma-enteric smooth muscle OS=Homo sapiens OX=9606 GN=ACTG2 PE=1 SV=1
Q03135	857	CAV1	1.06943e+07	0	Caveolin-1 OS=Homo sapiens OX=9606 GN=CAV1 PE=1 SV=4
B4DPV2			10920677	0	cDNA FLJ51271, highly similar to Homo sapiens ATP-binding cassette, sub-family A (ABC1), member 10 (ABCA10), mRNA OS=Homo sapiens OX=9606 PE=2 SV=1
P0DPH8	113457	TUBA3D	10976213	1.54046e+07	Tubulin alpha-3D chain OS=Homo sapiens OX=9606 GN=TUBA3D PE=1 SV=1
E9PDF6	4430	MYO1B	1.1082e+07	0	Unconventional myosin-Ib OS=Homo sapiens OX=9606 GN=MYO1B PE=1 SV=1
A0A5C2GJP7			12069495	19388460	IG c399_light_IGKV2D-29_IGKJ3 (Fragment) OS=Homo sapiens OX=9606 PE=2 SV=1
O14950	10391010627	MYL12B	1.20833e+07	0	Myosin regulatory light chain 12B OS=Homo sapiens OX=9606 GN=MYL12B PE=1 SV=2
Q86YZ3	388697	HRNR	1.28107e+07	1.08198e+06	Hornerin OS=Homo sapiens OX=9606 GN=HRNR PE=1 SV=2
P07355	302	ANXA2	1.31811e+07	0	Annexin A2 OS=Homo sapiens OX=9606 GN=ANXA2 PE=1 SV=2
A0A5C2G364			1.33628e+07	0	IGL c2395_light_IGKV2D-29_IGKJ2 (Fragment) OS=Homo sapiens OX=9606 PE=2 SV=1
Q02413	1828	DSG1	1.53496e+07	15972386	Desmoglein-1 OS=Homo sapiens OX=9606 GN=DSG1 PE=1 SV=2
A0A3S8NFS6			2.0648e+07	30231139	Antithrombin-III OS=Homo sapiens OX=9606 PE=3 SV=1
E7EUT5		GAPDH	2.06987e+07	1.91476e+07	Glyceraldehyde-3-phosphate dehydrogenase OS=Homo sapiens OX=9606 GN=GAPDH PE=1 SV=1
A0A5C2GMY4			21017716	29078010	IG c604_light_IGKV2D-30_IGKJ1 (Fragment) OS=Homo sapiens OX=9606 PE=2 SV=1
A0A0B4J259		LYZ	21040351	1.62841e+07	1,4-beta-N-acetylmuramidase C OS=Homo sapiens OX=9606 GN=LYZ PE=1 SV=1
P35580	4628	MYH10	2.14131e+07	0	Myosin-10 OS=Homo sapiens OX=9606 GN=MYH10 PE=1 SV=3
B7Z6Z4		MYL6	2.2226e+07	0	Myosin light polypeptide 6 OS=Homo sapiens OX=9606 GN=MYL6 PE=1 SV=1
A0A5C2G374			2.49666e+07	0	IGL c3728_light_IGKV4-1_IGKJ1 (Fragment) OS=Homo sapiens OX=9606 PE=2 SV=1
P02538	3853	KRT6A	2.84487e+07	0	Keratin, type II cytoskeletal 6A OS=Homo sapiens OX=9606 GN=KRT6A PE=1 SV=3
P81605	117159	DCD	32306671	4.05667e+07	Dermcidin OS=Homo sapiens OX=9606 GN=DCD PE=1 SV=2
Q53HQ7			3.24501e+07	2.7774e+07	Elongation factor 1-alpha (Fragment) OS=Homo sapiens OX=9606 PE=2 SV=1
Q8NF17		FLJ00385	4.26205e+07	0	FLJ00385 protein (Fragment) OS=Homo sapiens OX=9606 GN=FLJ00385 PE=1 SV=1
J3QTR3		RPS27A	4.72326e+07	36692952	Ubiquitin-40S ribosomal protein S27a (Fragment) OS=Homo sapiens OX=9606 GN=RPS27A PE=1 SV=1
P02533	3861	KRT14	4.75908e+07	7.9197e+07	Keratin, type I cytoskeletal 14 OS=Homo sapiens OX=9606 GN=KRT14 PE=1 SV=4
A0A5C2GLS4			6.62499e+07	137500132	IG c736_heavy_IGHV1-18_IGHD2-2_IGHJ5 (Fragment) OS=Homo sapiens OX=9606 PE=2 SV=1
A0A5C2FTW9			76345840	22841406	IGL c162_light_IGKV2-30_IGKJ2 (Fragment) OS=Homo sapiens OX=9606 PE=2 SV=1
Q9BQA1	79084	WDR77	8.71275e+07	1.09124e+08	Methylosome protein 50 OS=Homo sapiens OX=9606 GN=WDR77 PE=1 SV=1
P13647	3852	KRT5	8.89506e+07	8.36805e+07	Keratin, type II cytoskeletal 5 OS=Homo sapiens OX=9606 GN=KRT5 PE=1 SV=3
P08779	3868	KRT16	1.06527e+08	2.44457e+06	Keratin, type I cytoskeletal 16 OS=Homo sapiens OX=9606 GN=KRT16 PE=1 SV=4
B2RDD7			1.89896e+08	1.2445e+08	Protein arginine N-methyltransferase 5 OS=Homo sapiens OX=9606 PE=2 SV=1
Q53G99			3.4596e+08	1.05865e+08	Beta actin variant (Fragment) OS=Homo sapiens OX=9606 PE=2 SV=1
P35908	3849	KRT2	4.51224e+08	5.61731e+08	Keratin, type II cytoskeletal 2 epidermal OS=Homo sapiens OX=9606 GN=KRT2 PE=1 SV=2
A0A5C2GK16			514844288	52035896	IG c1122_light_IGKV2-28_IGKJ2 (Fragment) OS=Homo sapiens OX=9606 PE=2 SV=1
P35527	3857	KRT9	5.22382e+08	4.92863e+08	Keratin, type I cytoskeletal 9 OS=Homo sapiens OX=9606 GN=KRT9 PE=1 SV=3
P13645	3858	KRT10	903517841	1.13154e+09	Keratin, type I cytoskeletal 10 OS=Homo sapiens OX=9606 GN=KRT10 PE=1 SV=6
P35579	4627	MYH9	1.02776e+09	6.41659e+07	Myosin-9 OS=Homo sapiens OX=9606 GN=MYH9 PE=1 SV=4
H6VRF8		KRT1	1.38769e+09	1.75732e+09	Cytokeratin-1 OS=Homo sapiens OX=9606 GN=KRT1 PE=3 SV=1
Q0KKI6			4.61925e+09	5.64757e+09	Immunoblobulin light chain (Fragment) OS=Homo sapiens OX=9606 PE=1 SV=1
P02768	213	ALB	5.69634e+09	6.03763e+09	Albumin OS=Homo sapiens OX=9606 GN=ALB PE=1 SV=2
